# Supplementary material for: Lipid exchange at ER–trans-Golgi contact sites governs polarized cargo sorting
Source: J Cell Biol. 2023 Nov 22;223(1):e202307051. doi: 10.1083/jcb.202307051 (PMC10664280; doi:10.1083/jcb.202307051)
Supplement: Table S1 — contains data used to analyze the proximity biotinylation experiment. [file JCB_202307051_TableS1.xlsx]

## Sheet: Sheet1
Gene.name	Protein.name	Background_vs_DMSO_log2_fold_change	Background_vs_OSW_log2_fold_change	Background_vs_SWG_log2_fold_change	OSW_vs_DMSO_log2_fold_change	OSW_vs_SWG_log2_fold_change	SWG_vs_DMSO_log2_fold_change	Background_vs_DMSO_negLOG10_p.val	Background_vs_OSW_negLOG10_p.val	Background_vs_SWG_negLOG10_p.val	OSW_vs_DMSO_negLOG10_p.val	OSW_vs_SWG_negLOG10_p.val	SWG_vs_DMSO_negLOG10_p.val	Background_vs_DMSO_p.adj	Background_vs_OSW_p.adj	Background_vs_SWG_p.adj	OSW_vs_DMSO_p.adj	OSW_vs_SWG_p.adj	SWG_vs_DMSO_p.adj	imputed	OSBP_proximity_partner	num_NAs	Gene_ontology_groups
4F2hc	4F2 cell-surface antigen heavy chain	4.06	-5.67	-6.69	1.61	-1.02	2.63	3.02136	4.14569	4.75945	1.00436	0.559091	1.85699	0.00216	0.000284	7.68e-05	0.235	0.69	0.0439	TRUE	YES	1
AAK1	AP2 associated kinase 1	3.32	-1.42	-1.52	-1.91	-0.104	-1.8	3.97469	1.5867	1.73049	2.25414	0.0695604	2.11351	0.000324	0.0464	0.0349	0.0253	0.966	0.0275	TRUE	YES	9
ABCB1	p-glycoprotein	5.62	-6.99	-8.42	1.37	-1.44	2.81	5.83565	6.73518	7.52288	1.44977	1.53462	3.26841	9.7e-06	2e-06	4.11e-07	0.11	0.267	0.00351	FALSE	YES	0
ABCB6	ATP binding cassette subfamily B member 6	-1.4	-0.534	-0.392	1.94	0.142	1.79	1.08197	0.318759	0.220404	1.62525	0.0710923	1.47886	0.031	0.000157	0.00018	0.0102	0.964	0.0114	TRUE	NO	5
ABCC1	Multidrug resistance-associated protein 1	1.65	-4.16	-4.04	2.51	0.12	2.39	1.70553	4.44733	4.33913	2.74715	0.0731433	2.6073	0.12	0.00119	0.000615	0.0308	0.903	0.0139	TRUE	YES	1
ABCC4	ATP binding cassette subfamily C member 4	1.5	-4.17	-4.55	2.67	-0.38	3.05	1.04335	3.43297	3.72816	2.13847	0.19044	2.48545	0.00129	7.81e-06	1.53e-06	0.00271	0.354	0.000377	TRUE	NO	4
ABCC5	ATP binding cassette subfamily C member 5	2	-4.14	-5.02	2.14	-0.882	3.02	3.27572	5.97881	6.77469	3.49214	1.27491	4.73049	0.000645	0.000566	0.000637	0.894	0.973	0.939	FALSE	YES	0
ABCD3	ATP binding cassette subfamily D member 3	1.67	-1.75	-1.71	0.0834	0.0449	0.0386	3.62893	3.7986	3.70774	0.103474	0.0530567	0.0452752	0.394	0.00234	0.077	0.0191	0.29	0.375	FALSE	YES	0
ABCE1	ATP binding cassette subfamily E member 1	0.281	-1.32	-0.639	1.04	0.683	0.358	0.467246	3.09528	1.3363	2.39903	1.45223	0.634512	0.000122	0.0028	0.000604	0.107	0.692	0.361	FALSE	NO	0
ABCF1	ATP binding cassette subfamily F member 1	0.516	0.316	-0.0931	-0.832	-0.409	-0.423	1.08566	0.578396	0.133713	1.96658	0.806875	0.838632	0.14	0.271	0.827	0.0418	0.53	0.288	TRUE	NO	1
ABCF2	Uncharacterized protein	1.66	-1.16	-1.13	-0.501	0.0299	-0.531	0.872895	0.551294	0.533132	0.197911	0.0101054	0.211832	0.06	0.0772	0.000633	0.978	0.115	0.0266	TRUE	NO	8
ABCF2.1	Histone H2B	2.02	-1.31	-1.64	-0.704	-0.329	-0.375	4.47756	3.00349	3.73755	1.46725	0.554396	0.653647	0.00934	0.0275	0.00123	0.754	0.35	0.257	TRUE	YES	4
ABCF3	ATP binding cassette subfamily F member 3	1.08	0.826	-0.165	-1.9	-0.991	-0.914	0.974694	0.69037	0.101275	1.97881	0.872895	0.785156	0.00369	0.101	0.0236	0.16	0.758	0.427	TRUE	NO	6
ABHD12	2-arachidonoylglycerol hydrolase ABHD12	1.24	-1.2	-3.01	-0.0403	-1.81	1.77	1.383	1.32606	3.7122	0.0264104	2.18442	2.12843	0.000107	0.0294	0.0023	0.00971	0.465	0.0874	TRUE	YES	6	Endoplasmic reticulum (GO:0005783)
ABHD13	Abhydrolase domain containing 13	4.42	-3.67	-6.4	-0.747	-2.73	1.98	2.29585	1.85078	3.39362	0.251037	1.2815	0.850781	7.82e-07	0.000229	0.000152	0.000457	0.935	0.000473	FALSE	YES	0
ABI1	Abl interactor 1	2.76	-1.37	-2.01	-1.4	-0.646	-0.752	2.75449	1.19179	1.92445	1.22768	0.457175	0.554396	0.00632	0.778	0.338	0.0262	0.794	0.0681	FALSE	YES	0
ABLIM1	Actin binding LIM protein 1	4.95	-2.02	-3.26	-2.93	-1.24	-1.7	4.54516	1.81531	3.09151	2.77469	0.978811	1.46597	0.00127	0.00475	0.00191	0.658	0.853	0.919	FALSE	YES	0
ABR	Active breakpoint cluster region-related protein	5.28	-2.47	-2.59	-2.81	-0.12	-2.69	7.28567	4.24949	4.42366	4.72584	0.121478	4.56067	2.39e-05	5.96e-05	1.29e-05	0.632	0.551	0.642	FALSE	YES	0
ABRAXAS2	Abraxas 2, BRISC complex subunit	1.13	-0.103	-0.35	-1.03	-0.246	-0.783	2.48812	0.133713	0.576754	2.23433	0.371611	1.61439	0.00103	3.31e-05	0.00117	0.0283	0.119	0.98	TRUE	YES	6
ACACA	Acetyl-CoA carboxylase 1	-2.5	2.09	2.42	0.406	0.323	0.0838	3.28735	2.73993	3.17783	0.360514	0.272459	0.0599818	0.0237	0.128	0.614	0.542	0.267	0.0196	FALSE	NO	0
ACACA.1	Acetyl-CoA carboxylase 1	-2.37	2.13	2.56	0.233	0.421	-0.188	5.34582	4.9393	5.6517	0.38934	0.826814	0.300162	0.000239	0.000124	0.000474	0.669	0.638	0.764	TRUE	NO	2
ACACB	Acetyl-CoA carboxylase	-2.77	4.6	2.79	-1.83	-1.81	-0.0215	3.39362	5.24718	3.41908	2.18842	2.15927	0.0136762	0.00317	0.00201	0.00188	0.796	0.998	0.74	FALSE	NO	0
ACAD9	Acyl-CoA dehydrogenase family member 9	-0.931	0.603	-0.197	0.328	-0.8	1.13	1.83863	1.06803	0.261219	0.489455	1.52724	2.30103	0.000434	0.00382	0.00256	0.327	0.944	0.38	FALSE	NO	0
ACADM	Medium-chain specific acyl-CoA dehydrogenase, mitochondrial	-3.65	4.1	3.38	-0.451	-0.725	0.275	4.13371	4.56225	3.85387	0.347754	0.632644	0.193142	0.0316	0.181	0.455	0.517	0.821	0.194	TRUE	NO	9
ACADVL	Acyl-CoA dehydrogenase very long chain	-2.15	2.4	2.42	-0.251	0.0117	-0.262	2.82974	3.17005	3.18575	0.202732	0.00788851	0.213959	0.000327	0.0336	0.0131	0.0338	0.856	0.0676	TRUE	NO	5
ACAT1	Acetyl-CoA acetyltransferase 1	-1.49	1.1	1.17	0.389	0.0705	0.319	3.83268	2.84771	3.03621	0.806875	0.104025	0.623423	2.71e-06	0.00115	0.0273	0.000839	0.331	0.000149	FALSE	NO	0
ACAT2	Acetyl-CoA acetyltransferase 2	1.3	-0.357	-0.872	-0.945	-0.515	-0.431	0.379864	0.0856568	0.234331	0.257275	0.127844	0.10513	0.0304	0.00738	0.055	0.516	0.607	0.861	FALSE	NO	0
ACBD5	Acyl-CoA-binding domain-containing protein 5	1.61	-0.971	-0.54	-0.639	0.431	-1.07	1.69465	0.89279	0.422508	0.521434	0.320572	1.01233	0.000798	0.0101	0.00121	0.265	0.557	0.905	FALSE	YES	0
ACD	ACD shelterin complex subunit and telomerase recruitment factor	5.41	-2.5	-3.06	-2.91	-0.56	-2.35	3.97062	1.74715	2.21824	2.09205	0.266001	1.61979	0.00449	0.0109	0.0322	0.814	0.821	0.399	TRUE	YES	7
ACIN1	Apoptotic chromatin condensation inducer 1	3.6	-1.59	-0.9	-2.01	0.693	-2.7	6.56067	3.44855	1.85387	4.25571	1.34199	5.38934	0.0117	0.0102	0.00451	0.913	0.879	0.598	TRUE	YES	2
ACLY	ATP-citrate synthase	-0.729	1.02	0.655	-0.287	-0.361	0.074	1.71444	2.52143	1.50307	0.524329	0.701147	0.105684	0.00455	0.00178	0.000383	0.635	0.677	0.15	TRUE	NO	2
ACO2	Aconitate hydratase, mitochondrial	-1.89	1.28	1.82	0.601	0.532	0.0686	3.52288	2.36351	3.39903	0.928118	0.793174	0.0710923	0.038	0.0683	0.0596	0.893	0.985	0.907	TRUE	NO	2
ACOT7	Acyl-CoA thioesterase 7	-0.0871	0.123	0.163	-0.0362	0.0399	-0.0761	0.120331	0.178486	0.247184	0.0467237	0.0520764	0.103474	0.00245	0.032	0.00133	0.288	0.342	0.705	FALSE	NO	0
ACOT9	Acyl-CoA thioesterase 9	-0.119	0.136	-0.161	-0.0171	-0.298	0.281	0.129011	0.149967	0.181774	0.0168249	0.376751	0.350665	0.00572	0.00578	0.00275	0.943	0.891	0.659	FALSE	NO	0
ACSF2	Acyl-CoA synthetase family member 2	-3.5	3.1	2.46	0.4	-0.641	1.04	2.65561	2.32239	1.76955	0.185752	0.324222	0.595166	0.798	0.0384	0.568	0.11	0.395	0.803	FALSE	NO	0
ACSL3	Acyl-CoA synthetase long chain family member 3	3.26	-3.48	-4.01	0.218	-0.531	0.748	2.1891	2.35556	2.75203	0.0840728	0.228413	0.344862	0.000416	4.98e-05	2.75e-05	0.147	0.893	0.0629	TRUE	YES	4	Endoplasmic reticulum (GO:0005783)
ACSL4	Acyl-CoA synthetase long chain family member 4	2.08	-2.53	-3.14	0.441	-0.611	1.05	2.64782	3.2321	3.96658	0.385103	0.581699	1.16877	2.83e-05	1.45e-05	5.65e-06	0.592	0.741	0.167	TRUE	YES	3	Endoplasmic reticulum (GO:0005783)
ACSS1	Acetyl-coenzyme A synthetase	-1.64	1.46	1.52	0.179	0.0604	0.119	1.60555	1.39041	1.46218	0.107349	0.0338583	0.069051	0.0044	3.98e-05	9.27e-06	0.0091	0.557	0.00153	TRUE	NO	5
ACTB	Actin, cytoplasmic 1	-1.18	0.751	1.34	0.431	0.587	-0.155	2.95861	1.77469	3.34969	0.879426	1.30627	0.245652	0.000279	0.871	0.635	0.000946	0.917	0.000631	TRUE	NO	1
ACTBL2	Actin beta like 2	-1.14	1.04	1.38	0.103	0.344	-0.241	1.20761	1.07007	1.53611	0.0685421	0.266001	0.175224	0.000169	0.00411	0.0055	0.111	0.958	0.0681	TRUE	NO	4
ACTG1	Uncharacterized protein	-0.96	0.997	1.12	-0.0369	0.128	-0.165	2.5376	2.64397	3.00305	0.0535477	0.210419	0.283997	0.0188	0.108	0.219	0.523	0.893	0.261	TRUE	NO	7
ACTN1	Alpha-actinin cytoskeletal isoform	0.421	-0.09	0.215	-0.331	0.305	-0.636	0.355561	0.0614803	0.160522	0.2652	0.240332	0.595166	0.000187	4.67e-05	2.64e-05	0.312	0.903	0.15	TRUE	NO	2
ACTN4	Actinin alpha 4	0.295	0.754	1.19	-1.05	0.437	-1.49	0.185752	0.583359	1.04964	0.88941	0.295849	1.39041	7.16e-07	1.6e-07	1.02e-07	0.0359	0.88	0.0144	TRUE	NO	3
ACTN4.1	Actinin alpha 4	2	-0.732	0.00646	-1.27	0.738	-2.01	0.651695	0.19044	0.00130484	0.367543	0.192465	0.655608	1.72e-08	2.43e-08	2.18e-08	0.053	0.836	0.0173	TRUE	NO	3
ACTR1B	Actin related protein 1B	1.12	0.482	-2.48	-1.6	-2.96	1.36	0.359519	0.134304	0.9914	0.563837	1.2426	0.459671	1.6e-05	0.000102	1.94e-05	0.201	0.526	0.846	FALSE	NO	0
ACTR2	Actin-related protein 2	-0.133	1.18	0.304	-1.04	-0.873	-0.171	0.116907	1.67985	0.303644	1.44733	1.15428	0.154902	0.000594	0.047	0.116	0.0503	0.863	0.0187	TRUE	NO	9
ACTR3	Actin related protein 3	-0.723	0.711	0.338	0.0123	-0.373	0.385	1.68194	1.64589	0.636388	0.015923	0.723538	0.754487	0.000443	0.0047	0.000438	0.281	0.463	0.939	TRUE	NO	4
ACVR1B	Receptor protein serine/threonine kinase	3.41	-4.68	-4.97	1.27	-0.296	1.56	3.85699	5.02641	5.266	1.27737	0.207608	1.65956	2.01e-05	0.000198	0.00146	0.129	0.499	0.0113	FALSE	YES	0
ADAM10	Disintegrin and metalloproteinase domain-containing protein 10	0.872	-1.15	-1.35	0.277	-0.205	0.482	0.686133	0.978811	1.20761	0.169411	0.120331	0.325139	0.0196	0.0154	0.192	0.894	0.488	0.306	TRUE	NO	1
ADAM17	Disintegrin and metalloproteinase domain-containing protein 17	4.37	-4.85	-5.37	0.48	-0.52	1	5.24949	5.66354	6.07624	0.432974	0.478862	1.10735	0.371	0.0037	0.191	0.00247	0.228	0.0656	FALSE	YES	0
ADAM9	ADAM metallopeptidase domain 9	1.43	-2.93	-3.46	1.5	-0.536	2.03	2.66756	5.14874	5.81816	2.80967	0.8041	3.7986	3.52e-06	3.93e-06	3.94e-07	0.96	0.0861	0.019	TRUE	YES	3
ADAR	Adenosine deaminase RNA specific	3.1	0.102	0.29	-3.2	0.188	-3.39	4.0511	0.075204	0.243364	4.16813	0.14752	4.37779	0.000341	0.00148	0.000775	0.551	0.906	0.718	TRUE	YES	1
ADD1	Adducin 1	4.98	-3.18	-3.01	-1.79	0.171	-1.96	4.30715	2.81248	2.64975	1.44129	0.0846002	1.61439	1.48e-08	2.52e-08	2.26e-08	0.00726	0.856	0.00305	FALSE	YES	0
ADD1.1	Adducin 1	3.11	-2.04	-1.52	-1.08	0.514	-1.59	1.95861	1.15614	0.79588	0.511449	0.207608	0.841638	0.919	0.305	0.0343	0.382	0.555	0.046	FALSE	YES	0
ADGRG1	ADGRG1 C-terminal fragment	4.1	-5.07	-5.36	0.976	-0.292	1.27	4.25806	5.06601	5.28567	0.835647	0.188425	1.16941	0.0861	0.0154	0.141	0.435	0.56	0.88	TRUE	YES	1
ADGRG6	Adhesion G protein-coupled receptor G6	4.96	-6.08	-6.27	1.12	-0.19	1.31	7.36051	8.2321	8.36452	2.06298	0.226214	2.46597	0.0159	0.82	0.0905	0.0256	0.286	0.468	TRUE	YES	4
ADIRF	Adipogenesis regulatory factor	7.36	-6.56	-6.37	-0.803	0.19	-0.993	10.1186	9.61439	9.48545	1.85078	0.301899	2.36957	1.78e-05	0.0141	0.0224	0.00177	0.933	0.00117	TRUE	YES	8
ADNP	Activity dependent neuroprotector homeobox	0.765	-0.0891	0.192	-0.676	0.281	-0.957	0.812479	0.0649968	0.150581	0.692504	0.233587	1.0846	2.99e-06	2.77e-05	5.21e-06	0.0543	0.428	0.468	FALSE	NO	0
ADRM1	Adhesion regulating molecule 1	-0.766	0.622	0.367	0.144	-0.255	0.399	1.79588	1.38934	0.705534	0.221849	0.444906	0.787812	1.97e-07	0.000166	4.82e-05	6.15e-05	0.695	0.000102	FALSE	NO	0
AFAP1L2	Actin filament associated protein 1 like 2	-0.298	-0.812	2.19	1.11	3	-1.89	0.0599818	0.180456	0.603801	0.260428	0.906578	0.500313	3.23e-06	0.0848	0.215	0.000113	0.846	7.98e-05	FALSE	NO	0
AFDN	Afadin, adherens junction formation factor	2.99	-2.37	-2.89	-0.625	-0.526	-0.0993	5.57512	4.65956	5.44009	1.09637	0.876148	0.116907	0.00222	0.00475	0.00183	0.843	0.842	0.857	FALSE	YES	0
AFTPH	Aftiphilin	3.14	-1.46	-1.12	-1.68	0.34	-2.02	3.67162	1.58004	1.13018	1.88273	0.254145	2.33255	0.00109	0.00588	0.000619	0.521	0.517	0.711	FALSE	YES	0	Golgi apparatus (GO:0005794)
AGAP3	ArfGAP with GTPase domain, ankyrin repeat and PH domain 3	3.87	-2.77	-3.95	-1.1	-1.18	0.0844	3.82102	2.74473	3.8962	0.896196	0.982967	0.0452752	0.0479	0.0381	0.117	0.904	0.821	0.758	FALSE	YES	0
AGFG1	ArfGAP with FG repeats 1	2.47	-1.84	-1.37	-0.629	0.466	-1.09	5.44733	4.31966	3.30364	1.3536	0.924453	2.61083	0.0437	0.14	2.64e-05	0.719	0.00964	0.00113	TRUE	YES	9
AGFG2	ArfGAP with FG repeats 2	-1.62	1.77	0.855	-0.146	-0.915	0.769	1.93554	2.14086	0.863279	0.103474	0.943095	0.754487	0.00841	0.00327	0.00268	0.653	0.975	0.516	TRUE	NO	2
AGO2	Argonaute RISC catalytic component 2	0.38	1.58	0.589	-1.96	-0.992	-0.97	0.496209	2.86328	0.869666	3.55129	1.68194	1.63639	2.22e-06	0.152	0.0638	6.91e-05	0.863	8.74e-05	FALSE	NO	0
AGPAT4	1-acylglycerol-3-phosphate O-acyltransferase 4	3.92	-3.88	-5.16	-0.04	-1.28	1.24	6.40012	6.35754	7.55129	0.0409586	2.40561	2.32057	0.0466	0.00181	0.011	0.114	0.622	0.456	TRUE	YES	1
AGRN	Agrin	1.02	0.206	-0.207	-1.22	-0.414	-0.811	0.995679	0.141463	0.142065	1.26122	0.317855	0.742321	0.0184	0.0464	0.00347	0.795	0.466	0.376	FALSE	NO	0
AHCTF1	AT-hook containing transcription factor 1	-0.687	0.285	0.393	0.402	0.109	0.294	1.55909	0.505845	0.764472	0.787812	0.159267	0.525784	0.027	0.000196	0.000468	0.0151	0.8	0.0383	TRUE	NO	5
AHCYL1	Adenosylhomocysteinase like 1	4.15	-3.45	-3.77	-0.699	-0.313	-0.386	3.95078	3.32239	3.61083	0.478862	0.182435	0.232102	0.00419	0.0513	0.0569	0.314	0.989	0.246	FALSE	YES	0	Cytosol (GO:0005829)
AHNAK	AHNAK nucleoprotein	7.83	-6.59	-6.42	-1.24	0.176	-1.41	10.2976	9.54516	9.42713	2.9393	0.267606	3.36051	0.00063	0.782	0.197	0.00301	0.645	0.0119	TRUE	YES	6
AHSA1	Activator of HSP90 ATPase activity 1	0.0421	0.447	0.994	-0.489	0.547	-1.04	0.0419142	0.628932	1.73993	0.707744	0.815309	1.82974	0.000554	0.345	0.972	0.000713	0.668	0.0019	FALSE	NO	0
AIFM1	Apoptosis inducing factor mitochondria associated 1	0.074	-0.54	-0.294	0.466	0.246	0.22	0.105684	1.17653	0.539102	0.974694	0.430626	0.374688	0.0812	0.000614	0.00811	0.0217	0.411	0.243	TRUE	NO	6
AIMP2	Aminoacyl tRNA synthase complex-interacting multifunctional protein 2	-0.353	-0.0809	0.828	0.434	0.909	-0.476	0.326979	0.0619809	0.962574	0.421361	1.08619	0.473661	2e-07	3.84e-07	2.07e-07	0.198	0.78	0.456	TRUE	NO	2
AK2	Nucleoside-diphosphate kinase	-1.82	2.91	1.61	-1.09	-1.3	0.209	1.20551	2.14388	1.03058	0.625252	0.782516	0.0888424	0.333	0.000815	0.12	0.00788	0.0982	0.576	TRUE	NO	8
AKAP1	A-kinase anchoring protein 1	2.81	0.245	-1.89	-3.05	-2.14	-0.917	2.03905	0.10513	1.25571	2.24565	1.46344	0.496209	0.119	3.28e-05	0.000248	0.00079	0.369	0.00533	TRUE	YES	3
AKAP11	A-kinase anchoring protein 11	4.97	-1.85	-1.68	-3.12	0.177	-3.3	5.51856	2.19382	1.95078	3.76447	0.12436	3.95861	0.000143	0.43	0.672	0.00155	0.909	0.000938	TRUE	YES	4
AKAP12	A-kinase anchoring protein 12	5.29	-3.97	-4.82	-1.33	-0.852	-0.475	6.50864	5.33819	6.12205	1.82974	1.05159	0.496209	4.52e-07	2.43e-08	5.39e-08	0.000138	0.0403	0.00581	TRUE	YES	3
AKAP13	A-kinase anchoring protein 13	4.99	-1.96	-2.29	-3.03	-0.324	-2.7	8.21968	4.41341	4.99568	6.11464	0.551294	5.65561	5.55e-06	0.051	0.018	0.0003	0.839	0.000396	TRUE	YES	4
AKAP9	A-kinase anchoring protein 9	7.01	-1.33	-0.93	-5.68	0.4	-6.08	6.45717	1.27654	0.806875	5.5986	0.279841	5.8729	0.000152	0.456	0.231	0.00156	0.877	0.00252	TRUE	YES	7
ALDH18A1	Delta-1-pyrroline-5-carboxylate synthase	-1.21	1.11	1.29	0.104	0.181	-0.077	3.00833	2.73755	3.20204	0.153045	0.29243	0.109579	0.000197	0.0199	0.00625	0.0293	0.811	0.0723	FALSE	NO	0
ALDH1L1	Aldehyde dehydrogenase 1 family member L1	1.85	-0.9	0.288	-0.953	1.19	-2.14	1.14569	0.454693	0.118615	0.488117	0.645892	1.37572	1.45e-05	5.8e-06	5.96e-07	0.422	0.11	0.00446	TRUE	NO	1
ALDH3B1	Aldehyde dehydrogenase	0.464	-1.97	-0.648	1.51	1.32	0.183	0.222573	1.36151	0.331614	0.966576	0.818156	0.0783135	5.68e-05	4.72e-05	6e-06	0.858	0.331	0.069	TRUE	NO	2
ALDH4A1	Aldehyde dehydrogenase family 4 member A1	-2.17	1.71	2.41	0.458	0.703	-0.245	3.36251	2.63451	3.72354	0.514279	0.89279	0.239578	0.00029	0.000257	4.72e-05	0.893	0.551	0.19	TRUE	NO	3
ALDH5A1	Succinate-semialdehyde dehydrogenase	1.09	-1.02	-1.09	-0.072	-0.0735	0.0015	0.255707	0.235824	0.25649	0.0136762	0.0141246	0.000434512	0.00669	0.00562	0.698	0.894	0.0963	0.0278	FALSE	NO	0
ALDH6A1	Aldehyde dehydrogenase 6 family member A1	-0.0594	0.269	1.17	-0.21	0.901	-1.11	0.033389	0.169411	1.04001	0.127844	0.742321	0.970616	0.014	0.0101	0.159	0.864	0.428	0.277	TRUE	NO	9
ALDOA	Fructose-bisphosphate aldolase	-0.978	1.08	0.784	-0.101	-0.295	0.194	1.49214	1.68403	1.12843	0.0958256	0.326058	0.197911	0.022	0.0164	0.363	0.88	0.354	0.185	FALSE	NO	0
ALG12	Mannosyltransferase	1.21	-0.881	-4.13	-0.331	-3.25	2.92	1.53611	1.02549	5.28651	0.297569	4.36856	3.97881	0.0713	0.000549	0.134	0.0217	0.0735	0.836	TRUE	YES	4	Endoplasmic reticulum (GO:0005783)
ALG5	Dolichyl-phosphate beta-glucosyltransferase	2.74	-3.36	-3.46	0.619	-0.098	0.717	2.34872	2.92812	3.01502	0.364516	0.0457575	0.437707	0.00177	0.00194	0.00785	0.963	0.732	0.52	TRUE	YES	4
ALMS1	ALMS1 centrosome and basal body associated protein	7.81	-1.15	-1.54	-6.66	-0.39	-6.27	6.66756	0.987163	1.42946	6.011	0.253366	5.767	0.0903	0.0346	0.025	0.696	0.962	0.511	TRUE	YES	1	Cytosol (GO:0005829)
ALS2CL	ALS2 C-terminal like	2.5	-4.89	-3.57	2.39	1.32	1.07	1.50585	3.22403	2.30715	1.42829	0.665546	0.512862	9.55e-05	0.0114	0.0154	0.0193	0.962	0.0125	TRUE	YES	1
ALYREF	Aly/REF export factor	-1.19	0.993	1.67	0.193	0.677	-0.483	1.96658	1.5867	2.88273	0.205512	0.974694	0.632644	0.00142	0.0359	0.0197	0.161	0.917	0.222	TRUE	NO	1
AMDHD1	Sm protein F	0.297	1.21	0.0351	-1.51	-1.17	-0.332	0.110698	0.585027	0.0118872	0.774691	0.563837	0.124939	2.48e-06	3.18e-06	2.44e-06	0.854	0.974	0.886	TRUE	NO	3
AMFR	Autocrine motility factor receptor	1.85	-4.35	-3.83	2.51	0.526	1.98	1.77211	4.32514	3.86328	2.52433	0.360514	1.92812	3.71e-06	0.0954	0.0069	0.000131	0.466	0.000404	TRUE	YES	9	Endoplasmic reticulum (GO:0005783)
AMPD2	AMP deaminase	1.39	-0.859	-0.837	-0.531	0.0225	-0.554	2.69037	1.53611	1.48545	0.832683	0.0231917	0.876148	0.12	0.0108	0.0958	0.26	0.564	0.874	FALSE	YES	0	Cytosol (GO:0005829)
ANAPC1	Anaphase-promoting complex subunit 1	3.36	-0.207	-0.967	-3.16	-0.76	-2.4	3.64207	0.131356	0.850781	3.42713	0.623423	2.5817	0.0259	0.525	0.136	0.165	0.71	0.491	TRUE	YES	6
ANK3	Ankyrin 3	2.83	-1.94	-1.38	-0.883	0.561	-1.44	1.2321	0.761954	0.492144	0.283162	0.166216	0.519993	0.16	0.0825	0.0114	0.786	0.617	0.184	TRUE	NO	4
ANKFY1	Ankyrin repeat and FYVE domain containing 1	0.11	0.105	-0.277	-0.214	-0.382	0.167	0.0772745	0.0736576	0.218245	0.162412	0.319664	0.122629	0.0712	9.26e-05	0.165	0.00291	0.0165	0.759	TRUE	NO	2
ANKHD1		4.18	0.857	-0.0356	-5.04	-0.893	-4.15	3.70997	0.563837	0.0163737	4.37675	0.59346	3.68194	0.0918	0.0156	0.494	0.422	0.27	0.401	TRUE	YES	9
ANKIB1	RBR-type E3 ubiquitin transferase	1.37	-3.7	-2.44	2.33	1.27	1.06	1.23284	3.75696	2.45469	2.33255	1.10958	0.882729	0.000342	0.0268	0.0369	0.0442	0.962	0.028	TRUE	NO	9
ANKLE2	Ankyrin repeat and LEM domain containing 2	6.03	-5.35	-5.66	-0.675	-0.305	-0.371	8.20761	7.69897	7.93554	1.10513	0.400117	0.511449	3.29e-06	0.00269	0.00623	0.000653	0.856	0.000361	TRUE	YES	3
ANKRD13A	Ankyrin repeat domain 13A	0.8	-3.89	-1.39	3.09	2.5	0.587	0.548214	3.62342	1.11351	2.88273	2.29158	0.372634	0.0311	0.0121	0.233	0.685	0.389	0.366	TRUE	NO	8
ANKRD13D	Ankyrin repeat domain 13D	1.17	-5.35	-4.03	4.17	1.32	2.86	1.04964	5.25493	4.18046	4.31247	1.22257	3.02	0.000159	5.34e-06	2.45e-05	0.012	0.379	0.163	TRUE	NO	1
ANKRD17	Ankyrin repeat domain 17	3.7	-0.523	-0.284	-3.18	0.238	-3.42	4.39577	0.44855	0.21467	3.84771	0.175224	4.10403	5.82e-07	2.64e-06	9.94e-07	0.0614	0.641	0.259	FALSE	YES	0
ANKRD27	Ankyrin repeat domain 27	4.2	-6.69	-5.44	2.49	1.25	1.24	7.64207	9.6517	8.75449	5.4698	2.9914	2.97469	0.00263	0.00251	0.00342	0.93	0.952	0.977	TRUE	YES	2
ANKRD28	Ankyrin repeat domain 28	5.73	-1.37	-1.74	-4.36	-0.373	-3.99	6.12494	1.5376	2.05849	5.03574	0.298432	4.6925	0.000262	0.00316	0.000101	0.234	0.208	0.494	FALSE	YES	0
ANKRD52	Ankyrin repeat domain 52	5.1	-0.686	-1.11	-4.42	-0.422	-4	4.36151	0.416801	0.767004	3.84164	0.231362	3.49757	0.000569	5.87e-06	5.2e-06	0.00357	0.998	0.0033	TRUE	YES	3
ANLN	Anillin actin binding protein	1.9	-0.919	-1.15	-0.979	-0.226	-0.752	4.2321	2.01368	2.58503	2.16685	0.344862	1.5817	5.1e-05	1.54e-05	4.1e-06	0.33	0.557	0.0383	TRUE	YES	3
ANO10	Anoctamin	5.72	-6.5	-8.6	0.784	-2.09	2.88	5.62342	6.14509	7.3098	0.645892	2.21467	3.12148	0.0248	9.63e-07	1.28e-06	6.15e-05	0.796	8.54e-05	TRUE	YES	3
ANO6	Anoctamin	6.29	-6.58	-8.41	0.29	-1.83	2.12	4.88273	5.05849	6.03953	0.138466	1.33819	1.6073	0.000126	0.000183	0.00329	0.932	0.306	0.0767	FALSE	YES	0
ANO8	Anoctamin	2.6	-2.72	-3.37	0.12	-0.654	0.773	4.03245	4.19518	5.00656	0.107349	0.826814	1.02733	4.37e-06	3.02e-05	1.5e-05	0.121	0.862	0.218	FALSE	YES	0
ANXA1	Annexin	-0.781	0.566	0.592	0.216	0.026	0.19	1.91009	1.28233	1.35754	0.374688	0.0352691	0.320572	0.000947	0.00603	0.00579	0.457	0.998	0.401	TRUE	NO	4
ANXA11	Annexin	-1.33	1.43	0.17	-0.0971	-1.26	1.16	2.46092	2.65758	0.19382	0.103474	2.31069	2.10735	8.88e-05	0.000311	0.000182	0.563	0.912	0.709	TRUE	NO	1
ANXA2	Annexin A2	0.0292	0.14	0.334	-0.169	0.194	-0.363	0.0423927	0.238824	0.703335	0.299296	0.354578	0.782516	0.000218	0.00015	7.26e-05	0.78	0.862	0.424	TRUE	NO	3
ANXA3	Annexin	2.34	-2.59	-1.25	0.248	1.34	-1.09	2.10403	2.36051	0.966576	0.134304	1.05159	0.806875	1.17e-07	1.59e-06	6.84e-07	0.000883	0.679	0.00246	TRUE	YES	2
ANXA4	Annexin	0.864	-1.31	0.549	0.444	1.86	-1.41	0.233587	0.386158	0.138466	0.109579	0.598599	0.424812	3.13e-08	3.37e-08	2.16e-08	0.148	0.622	0.555	TRUE	NO	3
ANXA5	Annexin	1.22	-0.763	-1.69	-0.459	-0.924	0.466	0.425969	0.241088	0.642065	0.133713	0.302771	0.136083	2.2e-05	0.181	0.829	0.000545	0.601	0.000172	TRUE	NO	1
ANXA7	Annexin	-1.13	1.25	0.422	-0.118	-0.823	0.705	1.87615	2.1107	0.540608	0.119186	1.27246	1.04383	0.171	0.599	0.00309	0.566	0.0808	0.0519	TRUE	NO	4
ANXA8L1	Annexin	1.14	-0.725	-1.08	-0.41	-0.357	-0.0537	0.430626	0.248721	0.404504	0.129596	0.110698	0.0150229	0.0141	0.106	0.0865	0.438	0.973	0.448	TRUE	NO	8
AP1AR	Adaptor related protein complex 1 associated regulatory protein	2.18	-5.72	-1.86	3.54	3.86	-0.321	1.29843	3.81248	1.05899	2.33348	2.56864	0.124939	7.55e-05	0.00042	0.0347	0.359	0.135	0.00468	TRUE	NO	5
AP1M1	AP-1 complex subunit mu-1	4.27	-4.36	-3.42	0.0949	0.941	-0.846	3.12033	3.19044	2.4698	0.0371573	0.493495	0.431798	0.00709	0.267	0.0731	0.116	0.762	0.312	TRUE	YES	6
AP1M2	AP-1 complex subunit mu-2	2.93	-3.31	-0.479	0.377	2.83	-2.46	1.30803	1.52143	0.140862	0.107905	1.25104	1.04191	0.000204	0.22	0.0445	0.0037	0.701	0.0128	TRUE	YES	9
AP2A1	AP-2 complex subunit alpha	-0.0407	-0.478	-0.579	0.519	-0.101	0.62	0.0472076	0.821023	1.05159	0.91364	0.125518	1.14752	0.000202	0.0059	0.00335	0.0982	0.917	0.135	TRUE	NO	5
AP2M1	AP-2 complex subunit mu	1.98	-2.69	-2.9	0.709	-0.211	0.919	1.18111	1.73283	1.8962	0.321482	0.080399	0.443697	1.29e-06	0.0841	0.0217	5.81e-05	0.765	7.98e-05	TRUE	NO	1
AP3B1	AP-3 complex subunit beta	5.28	-2.59	-2.43	-2.69	0.161	-2.85	4.60555	2.2993	2.13727	2.39147	0.0809219	2.55129	7.73e-07	2.25e-07	1.89e-07	0.0737	0.964	0.0791	TRUE	YES	3
AP3D1	AP-3 complex subunit delta	0.168	0.469	0.704	-0.637	0.235	-0.872	0.262807	0.950782	1.59517	1.40894	0.395774	2.06399	0.00174	0.222	0.0465	0.0359	0.713	0.132	TRUE	NO	1
AP3S1	Adaptor related protein complex 3 subunit sigma 1	2.36	-1.34	-1.53	-1.02	-0.194	-0.829	3.22475	1.71444	2.01457	1.2233	0.157391	0.935542	0.000803	0.0015	0.00606	0.88	0.731	0.335	TRUE	YES	6
APBB2	Amyloid beta precursor protein binding family B member 2	6.47	-6.27	-6.35	-0.201	-0.0769	-0.124	6.6073	6.47625	6.52724	0.143876	0.05061	0.0846002	0.0011	0.00174	0.0243	0.937	0.427	0.146	TRUE	YES	3
APC	APC regulator of WNT signaling pathway	4.08	-0.764	-1.41	-3.32	-0.644	-2.68	6.36251	1.21824	2.5376	5.51999	0.978811	4.67985	0.000228	0.000201	5e-06	0.894	0.0678	0.00779	FALSE	YES	0
APEX1	DNA-(apurinic or apyrimidinic site) endonuclease	-0.633	1.22	0.718	-0.584	-0.498	-0.0854	1.04528	2.3279	1.22915	0.943095	0.767004	0.093665	8.18e-05	4.93e-05	4.1e-06	0.721	0.2	0.0197	FALSE	NO	0
APMAP	Adipocyte plasma membrane-associated protein	0.29	-0.442	0.0265	0.151	0.468	-0.317	0.0438316	0.0685421	0.00392635	0.0222764	0.0726296	0.048177	2.7e-06	8.79e-06	0.000589	0.26	0.0478	0.00112	TRUE	NO	3
APOBR	Apolipoprotein B receptor	4.66	-1.26	-3.04	-3.39	-1.78	-1.62	1.79588	0.344862	1.05159	1.21112	0.527244	0.468521	9.01e-07	5.15e-07	1.69e-07	0.476	0.412	0.0352	TRUE	YES	3
APOOL	MICOS complex subunit	1.92	-2.52	-4.06	0.606	-1.53	2.14	0.906578	1.29073	2.29243	0.216811	0.679854	1.04576	0.0262	0.0519	0.137	0.867	0.849	0.491	TRUE	NO	3
APPL1	Adaptor protein, phosphotyrosine interacting with PH domain and leucine zipper 1	1.81	-6.07	-1.41	4.26	4.66	-0.398	1.2993	4.71444	0.943095	3.44977	3.75449	0.197226	2.28e-07	3.51e-06	8e-07	0.00212	0.358	0.024	TRUE	NO	3
APPL2	Adaptor protein, phosphotyrosine interacting with PH domain and leucine zipper 2	2.83	-4.61	-1.17	1.78	3.44	-1.66	1.17328	2.1343	0.379864	0.645892	1.50169	0.59176	0.00116	0.765	0.995	0.00243	0.917	0.00318	TRUE	NO	9
ARAP1	ArfGAP with RhoGAP domain, ankyrin repeat and PH domain 1	2.67	-1.31	-1.22	-1.36	0.0925	-1.45	3.95078	1.86328	1.70553	1.94692	0.076756	2.10403	0.0028	0.0941	0.0667	0.131	0.952	0.152	TRUE	YES	10
ARAP3	ArfGAP with RhoGAP domain, ankyrin repeat and PH domain 3	5.99	-2.39	-2.06	-3.6	0.328	-3.93	6.44491	3.02411	2.5867	4.43297	0.266001	4.76195	9.64e-05	0.555	0.183	0.000885	0.763	0.00195	TRUE	YES	6
ARCN1	Coatomer subunit delta	0.511	-0.199	-0.424	-0.311	-0.225	-0.0863	1.31069	0.394695	1.0348	0.694649	0.459671	0.14691	1.34e-06	2.56e-05	3.79e-05	0.0112	0.874	0.00468	TRUE	YES	3	Golgi apparatus (GO:0005794), Cytosol (GO:0005829)
ARF3	Uncharacterized protein	1.85	1.11	-3.08	-2.96	-4.19	1.24	0.436519	0.234331	0.838632	0.793174	1.24336	0.266803	0.0517	0.109	0.0313	0.833	0.79	0.782	TRUE	NO	2
ARF4	ADP ribosylation factor 4	0.274	-0.608	-0.796	0.334	-0.189	0.523	0.490797	1.36251	1.89963	0.632644	0.309804	1.12552	0.00416	0.0146	0.000402	0.701	0.241	0.172	FALSE	NO	0
ARF5	ADP ribosylation factor 5	-0.75	0.956	1.34	-0.205	0.382	-0.587	0.432974	0.58838	0.906578	0.0958256	0.192465	0.320572	0.245	0.0679	0.000557	0.574	0.113	0.00679	TRUE	NO	8
ARF6	ADP ribosylation factor 6	3.78	-4.82	-2.01	1.04	2.81	-1.77	1.70115	2.26841	0.764472	0.333482	1.17457	0.647817	0.00392	0.000284	0.000489	0.136	0.887	0.221	TRUE	YES	2
ARFGAP1	ADP ribosylation factor GTPase activating protein 1	4.34	-6.94	-5.6	2.61	1.34	1.27	4.34008	6.18575	5.32331	2.65758	1.19723	1.1209	0.0311	0.000118	0.000439	0.0073	0.647	0.0316	TRUE	YES	2	Golgi apparatus (GO:0005794)
ARFGAP2	ADP ribosylation factor GTPase activating protein 2	5.08	-4.1	-4.54	-0.981	-0.434	-0.547	7.48945	6.5867	7.00745	1.76955	0.627088	0.844664	0.0125	0.000452	0.000667	0.0836	0.917	0.115	TRUE	YES	1
ARFGAP3	ADP ribosylation factor GTPase activating protein 3	4.01	-4.19	-3.97	0.177	0.222	-0.0442	2.92445	3.05651	2.88941	0.0716041	0.0909791	0.0168249	1.56e-07	8.06e-08	1.48e-08	0.463	0.0191	0.000754	TRUE	YES	1
ARFGEF1	ADP ribosylation factor guanine nucleotide exchange factor 1	1.93	-1.37	-2.24	-0.559	-0.864	0.305	4.0846	2.9431	4.62525	1.00833	1.74473	0.463442	6.03e-05	3.27e-06	8e-07	0.0166	0.389	0.00145	TRUE	YES	3
ARFIP1	ADP ribosylation factor interacting protein 1	3.31	-6.28	-6.26	2.97	0.0178	2.95	3.69465	6.13608	6.12436	3.32514	0.0105502	3.30539	4.52e-07	8.77e-08	8.69e-08	0.0135	0.842	0.0283	FALSE	YES	0	Golgi apparatus (GO:0005794)
ARFIP2	ADP ribosylation factor interacting protein 2	3.67	-4.37	-5.09	0.705	-0.713	1.42	4.9393	5.63451	6.24795	0.798603	0.812479	1.92812	2.28e-07	2.79e-08	7.85e-09	0.00131	0.0378	6.01e-05	FALSE	YES	0	Golgi apparatus (GO:0005794)
ARFRP1	ADP ribosylation factor related protein 1	1.22	-5.7	-5.35	4.48	0.346	4.13	1.81531	7.13194	6.86967	6.12784	0.367543	5.80134	1.3e-08	7.61e-09	4.06e-09	0.669	0.0378	0.00232	FALSE	YES	0	Golgi apparatus (GO:0005794)
ARGLU1	Arginine and glutamate rich 1	-1.61	1.57	1.02	0.0436	-0.547	0.59	4.46092	4.35952	2.91009	0.0685421	1.40561	1.54668	0.00087	7.66e-05	9.27e-06	0.116	0.344	0.0053	FALSE	NO	0
ARHGAP1	Rho GTPase activating protein 1	5.68	-4.47	-4.78	-1.21	-0.316	-0.892	6.26281	5.29671	5.56864	1.39147	0.257275	0.943095	4.76e-07	2.82e-07	4.2e-08	0.564	0.0478	0.00238	TRUE	YES	2
ARHGAP12	Rho GTPase activating protein 12	3.52	-2.7	-2.7	-0.815	-0.00399	-0.811	3.43533	2.61979	2.62525	0.595166	0.00217692	0.59176	0.00743	0.448	0.0971	0.00578	0.166	0.257	FALSE	YES	0
ARHGAP21	Rho GTPase activating protein 21	6.19	-5.34	-5.7	-0.844	-0.353	-0.491	4.64397	4.10182	4.33442	0.467246	0.164309	0.241088	0.00128	0.0225	0.00581	0.216	0.764	0.506	FALSE	YES	0
ARHGAP26	Rho GTPase activating protein 26	3.46	-3.75	-4.08	0.289	-0.329	0.617	4.17718	4.47237	4.79048	0.220404	0.257275	0.560667	0.000236	0.00131	0.000828	0.434	0.936	0.517	FALSE	YES	0
ARHGAP29	Rho GTPase activating protein 29	6.4	-4.23	-4.62	-2.17	-0.393	-1.78	8.62709	6.86012	7.23433	4.21538	0.576754	3.5157	0.00416	0.0143	0.0104	0.712	0.964	0.751	FALSE	YES	0
ARHGAP31	Rho GTPase activating protein 31	5.57	-5.07	-5.37	-0.499	-0.3	-0.199	9.66154	9.25337	9.50446	1.27491	0.66354	0.393619	0.0375	0.168	0.0373	0.603	0.733	0.946	TRUE	YES	1
ARHGAP35	Rho GTPase-activating protein 35	5.13	-0.956	-0.154	-4.17	0.802	-4.98	5.40012	0.89279	0.0996329	4.60033	0.712198	5.27984	0.0074	0.00126	6.08e-05	0.356	0.249	0.0103	TRUE	YES	1
ARHGAP39	Rho GTPase activating protein 39	1.5	-0.589	-4.11	-0.914	-3.52	2.61	0.876148	0.270835	2.9431	0.463442	2.49485	1.76195	0.0243	0.0045	0.000241	0.421	0.331	0.0196	TRUE	NO	4
ARHGAP5	Rho GTPase activating protein 5	2.51	-1.55	-1.67	-0.951	-0.115	-0.836	2.098	1.16622	1.27654	0.619789	0.0540393	0.525784	1.83e-06	7.38e-08	4e-08	0.000458	0.818	0.000221	TRUE	YES	1
ARHGDIA	Rho GDP dissociation inhibitor alpha	1.13	-0.59	-1.44	-0.54	-0.849	0.31	0.39794	0.183096	0.539102	0.165579	0.280669	0.0893756	0.0245	6.89e-06	4.22e-05	0.00044	0.327	0.00269	TRUE	NO	6
ARHGEF1	DH domain-containing protein	4.67	-3.78	-1.75	-0.899	2.03	-2.93	4.73518	3.94692	1.73518	0.747147	2.07469	3.09691	7.03e-06	2.66e-06	2.93e-06	0.315	0.907	0.438	TRUE	YES	3
ARHGEF12	Rho guanine nucleotide exchange factor 12	3.12	-1.14	-1.92	-1.98	-0.783	-1.2	2.4318	0.696804	1.36251	1.41454	0.431798	0.742321	0.00306	0.000223	0.000614	0.131	0.764	0.34	TRUE	YES	2
ARHGEF16	Rho guanine nucleotide exchange factor 16	-0.483	0.551	0.00393	-0.0679	-0.547	0.479	0.705534	0.835647	0.00392635	0.0705811	0.829738	0.69897	3.54e-07	2.32e-07	4.07e-07	0.641	0.458	0.51	TRUE	NO	3
ARHGEF17	Rho guanine nucleotide exchange factor 17	2.95	-0.685	-1.19	-2.27	-0.508	-1.76	4.21254	0.793174	1.60906	3.30016	0.542118	2.53313	0.106	0.00458	0.58	0.137	0.102	0.375	TRUE	YES	9
ARHGEF18	Uncharacterized protein	4.47	-2.75	-3.02	-1.72	-0.266	-1.45	4.21824	2.63078	2.89963	1.5157	0.151195	1.22621	1.72e-05	5.94e-07	6.03e-07	0.00247	0.9	0.00366	TRUE	YES	3
ARHGEF2	Guanine nucleotide exchange factor H1	-0.273	0.472	0.387	-0.199	-0.0848	-0.114	0.519993	1.05208	0.815309	0.35164	0.129596	0.181774	2.2e-05	5.23e-06	3.65e-06	0.201	0.941	0.116	TRUE	NO	2
ARHGEF28	Rho guanine nucleotide exchange factor 28	5.78	-0.974	-1.38	-4.81	-0.406	-4.4	6.96658	1.2815	1.96658	6.1986	0.419075	5.83863	0.0045	0.000102	0.000349	0.0328	0.678	0.136	TRUE	YES	4
ARHGEF40	Rho guanine nucleotide exchange factor 40	4.59	-5.47	-5.41	0.886	0.0632	0.822	7.29328	8.04624	7.99568	1.67366	0.0705811	1.52871	0.000464	0.553	0.525	0.000878	0.991	0.000754	FALSE	YES	0
ARHGEF5	Rho guanine nucleotide exchange factor 5	2.93	-0.931	-1.61	-2	-0.677	-1.32	3.12901	0.790485	1.58503	2.06198	0.524329	1.2426	0.000333	0.219	0.0768	0.000431	0.821	0.000204	FALSE	YES	0
ARL15	ADP ribosylation factor like GTPase 15	3.91	-3.68	-2.91	-0.231	0.769	-1	3.51999	3.31785	2.60206	0.120331	0.498941	0.69897	7.95e-06	2.48e-06	4.47e-07	0.226	0.237	0.00572	FALSE	YES	0
ARL6IP4	ADP-ribosylation factor-like protein 6-interacting protein 4	-3.4	3.28	2.03	0.117	-1.26	1.38	3.35853	3.24489	1.91009	0.0634863	1.05453	1.18177	9.31e-05	0.000179	0.000103	0.813	0.907	0.992	FALSE	NO	0
ARL6IP5	PRA1 family protein	1.99	-2.08	-3.32	0.0871	-1.24	1.33	4.15677	4.31336	6.14569	0.10513	2.61798	2.81531	0.00189	0.00922	0.000725	0.576	0.441	0.556	TRUE	YES	5
ARL6IP6	ADP ribosylation factor like GTPase 6 interacting protein 6	1.77	-1.93	-2.62	0.164	-0.684	0.848	4.6925	5.03245	6.24795	0.294992	1.78516	2.29671	9.99e-05	0.0356	0.192	0.0076	0.686	0.00195	TRUE	YES	8
ARPC1B	Actin-related protein 2/3 complex subunit	0.232	0.204	0.0533	-0.436	-0.151	-0.286	0.344862	0.294136	0.0649968	0.764472	0.205512	0.446117	0.0137	0.0015	0.000637	0.261	0.858	0.1	TRUE	NO	6
ARPC2	Arp2/3 complex 34 kDa subunit	0.628	-0.502	-0.917	-0.126	-0.415	0.289	1.31426	0.987163	2.08566	0.178486	0.772113	0.485452	0.00743	0.00153	0.00577	0.419	0.752	0.849	TRUE	YES	5
ARPC3	Actin-related protein 2/3 complex subunit 3	1.46	-0.0653	-1.25	-1.39	-1.18	-0.212	0.49485	0.015923	0.406714	0.467246	0.379864	0.0545314	0.000203	0.394	0.265	0.000433	0.933	0.000283	TRUE	NO	2
ARPC4	Actin-related protein 2/3 complex subunit 4	-0.691	0.27	0.698	0.422	0.429	-0.00727	0.91364	0.279014	0.924453	0.484126	0.49485	0.00612309	0.000255	0.0331	0.00367	0.0256	0.557	0.164	FALSE	NO	0
ASCC3	Activating signal cointegrator 1 complex subunit 3	5.84	-4.99	-2.82	-0.85	2.17	-3.02	6.56384	5.91721	3.74958	0.939302	2.89279	3.98716	0.033	0.0915	1.89e-05	0.76	0.0096	0.000959	FALSE	YES	0
ASNS	Asparagine synthetase [glutamine-hydrolyzing]	-0.539	0.516	0.0555	0.0231	-0.46	0.483	0.721246	0.681937	0.051587	0.0209071	0.590067	0.627088	0.0284	0.00382	0.000627	0.333	0.617	0.051	TRUE	NO	2
ASPM	Abnormal spindle-like microcephaly-associated protein homolog	4.43	-4.81	-5.44	0.378	-0.631	1.01	7.1891	7.53611	8.06298	0.571865	1.10679	1.97881	3.53e-06	3.49e-06	2.01e-06	0.98	0.877	0.685	TRUE	YES	3
ASPSCR1	ASPSCR1 tether for SLC2A4, UBX domain containing	3.75	-3.3	-2.45	-0.45	0.853	-1.3	1.78781	1.52871	1.04721	0.132533	0.277366	0.467246	4.57e-07	5.22e-07	1.17e-07	0.844	0.197	0.0832	FALSE	YES	0
ATAD1	ATPase family AAA domain containing 1	0.255	-0.192	-2.78	-0.0635	-2.59	2.53	0.0705811	0.0520764	1.21681	0.0163737	1.1107	1.07572	0.000121	0.207	0.182	0.00235	0.986	0.00245	TRUE	NO	5
ATAD2	ATPase family AAA domain containing 2	1.27	-0.958	-1.02	-0.315	-0.061	-0.254	0.982967	0.681937	0.737549	0.175224	0.0301184	0.137272	5.82e-06	0.00382	0.00713	0.0011	0.905	0.000697	TRUE	NO	4
ATF6	Activating transcription factor 6	4.67	-3.14	-3.73	-1.53	-0.593	-0.938	8.09098	6.41454	7.13668	3.65365	1.25104	2.18842	0.000174	5.53e-05	8.26e-06	0.41	0.391	0.0256	FALSE	YES	0
ATF6B	Activating transcription factor 6 beta	2.75	0.2	-0.00427	-2.95	-0.205	-2.75	3.33255	0.142668	0.00261362	3.56543	0.145694	3.32698	3.15e-06	0.00153	0.000678	0.000846	0.872	0.00126	TRUE	YES	2
ATG2A	Autophagy related 2A	2.48	-1.2	-1.34	-1.28	-0.139	-1.15	2.8962	1.22695	1.40894	1.34199	0.0909791	1.16115	1.15e-05	4.15e-06	1.03e-06	0.35	0.418	0.0244	TRUE	YES	3
ATG2B	Autophagy related 2B	4.24	-0.424	-0.97	-3.82	-0.545	-3.27	4.60033	0.313364	0.88941	4.21042	0.427128	3.66555	0.000265	2.73e-06	6.98e-06	0.00212	0.531	0.0119	TRUE	YES	3
ATG3	Autophagy related 3	4.98	-3.4	-3.18	-1.58	0.223	-1.81	6.9431	5.37779	5.1107	2.70115	0.240332	3.09854	3.49e-05	3.63e-05	1.24e-06	0.958	0.0502	0.00617	TRUE	YES	2	Cytosol (GO:0005829)
ATIC	5-aminoimidazole-4-carboxamide ribonucleotide formyltransferase	1.08	-0.584	-1.03	-0.493	-0.446	-0.0472	0.673664	0.312471	0.634512	0.254925	0.226214	0.0199966	0.000564	0.0768	0.0443	0.0293	0.917	0.0419	TRUE	NO	2
ATL2	Atlastin GTPase 2	2.03	-1.69	-2.4	-0.345	-0.714	0.369	1.45346	1.14935	1.78516	0.161781	0.383	0.174574	5.67e-05	0.108	0.0283	0.00172	0.767	0.00386	TRUE	YES	5
ATL3	Atlastin GTPase 3	1.22	-1.01	-1.8	-0.216	-0.791	0.575	2.6968	2.17263	3.9393	0.314258	1.62525	1.08778	0.000296	0.00472	0.0152	0.187	0.796	0.0522	TRUE	YES	6
ATP10D	Phospholipid-transporting ATPase	1.05	-1.8	-4.41	0.747	-2.62	3.36	0.69897	1.39362	3.77469	0.453457	2.19518	2.89279	0.0258	0.799	0.797	0.0901	0.998	0.0755	TRUE	NO	6
ATP11A	Phospholipid-transporting ATPase	4.7	-7.24	-6.64	2.54	0.6	1.94	2.72354	4.14691	3.83863	1.32057	0.216811	0.935542	0.0341	0.0275	0.0352	0.904	0.973	0.958	TRUE	YES	2	Endoplasmic reticulum (GO:0005783)
ATP11B	Phospholipid-transporting ATPase	1.91	-4.99	-4.13	3.08	0.864	2.22	1.70115	4.58838	3.8962	2.93554	0.621602	2.04001	9.64e-05	8.07e-06	9.94e-07	0.0507	0.185	0.00135	TRUE	YES	3	Endoplasmic reticulum (GO:0005783)
ATP11C	Phospholipid-transporting ATPase	2.85	-5.08	-4.76	2.23	0.32	1.91	2.15614	3.91009	3.68403	1.6038	0.14691	1.32057	0.251	0.0742	0.0214	0.596	0.794	0.207	FALSE	YES	0	Endoplasmic reticulum (GO:0005783)
ATP13A1	Cation-transporting ATPase	5.91	-6.3	-8.04	0.386	-1.73	2.12	8.43063	8.70333	9.76195	0.590067	3.54668	4.25259	0.00585	0.0127	0.552	0.844	0.223	0.0347	TRUE	YES	7	Endoplasmic reticulum (GO:0005783)
ATP13A3	Cation-transporting ATPase	2.86	-4.27	-5.03	1.41	-0.759	2.17	4.85387	6.45346	7.13906	2.47366	1.17587	3.82681	1.46e-05	0.000124	2.26e-05	0.138	0.524	0.704	TRUE	YES	3
ATP1A1	Sodium/potassium-transporting ATPase subunit alpha	6.46	-8.13	-7.85	1.67	0.286	1.39	7.64207	8.63264	8.47756	2.59007	0.289883	2.098	0.000394	0.569	0.756	0.0029	0.94	0.00201	TRUE	YES	5
ATP1B1	Sodium/potassium-transporting ATPase subunit beta-1	4.61	-6.26	-7.51	1.65	-1.25	2.9	8.08725	9.40782	10.2055	3.95078	3.04001	6.13371	6.18e-06	0.00561	0.00199	0.000947	0.821	0.00173	TRUE	YES	9
ATP1B3	Sodium/potassium-transporting ATPase subunit beta	1.6	-3.07	-0.625	1.47	2.44	-0.977	0.560667	1.29328	0.179142	0.501689	0.966576	0.303644	7.79e-05	0.0179	0.0227	0.00977	0.973	0.00688	TRUE	NO	7
ATP2A2	Calcium-transporting ATPase	8.32	-8.54	-9.86	0.224	-1.32	1.55	10.4353	10.5528	11.1838	0.346787	3.05012	3.56067	3.94e-06	2.65e-07	2.96e-07	0.00308	0.81	0.00673	TRUE	YES	3
ATP2B4	Calcium-transporting ATPase	2.17	-3.14	-4.05	0.973	-0.91	1.88	3.47886	4.81531	5.81816	1.41341	1.30016	3.02733	0.0162	0.000973	9.77e-05	0.15	0.416	0.00962	FALSE	YES	0
ATP2C1	Calcium-transporting ATPase	6.2	-6.61	-8.4	0.407	-1.8	2.2	7.60555	7.87615	8.91364	0.465974	2.88941	3.54363	3.25e-07	3.31e-05	2.55e-05	0.000457	0.975	0.000408	FALSE	YES	0	Endoplasmic reticulum (GO:0005783)
ATP2C2	Calcium-transporting ATPase	-1.44	-0.362	0.823	1.81	1.19	0.621	2.40782	0.428291	1.22113	3.05948	1.91721	0.850781	7.37e-07	0.00847	0.0334	6.5e-05	0.762	4.12e-05	TRUE	NO	2
ATP5F1A	ATP synthase subunit alpha	-1.49	0.925	1.2	0.565	0.275	0.29	3.28233	1.95078	2.6216	1.05651	0.420216	0.449772	4.08e-05	0.000833	0.000124	0.0806	0.54	0.459	TRUE	NO	3
ATP5F1B	ATP synthase subunit beta	-2.03	1.63	1.73	0.4	0.0995	0.301	4.14026	3.38091	3.5784	0.627088	0.119186	0.436519	0.000183	0.01	0.00798	0.0524	0.975	0.0519	TRUE	NO	6
ATP5F1C	ATP synthase subunit gamma	-1.12	0.925	0.98	0.192	0.0546	0.137	2.69465	2.18642	2.33348	0.304518	0.0731433	0.20412	4.83e-05	7.83e-08	3.51e-08	4.02e-05	0.557	2.18e-05	TRUE	NO	4
ATP5O	ATP synthase peripheral stalk subunit OSCP	-1.57	1.02	1.64	0.548	0.617	-0.0686	1.61261	0.935542	1.69897	0.422508	0.489455	0.0409586	0.0376	0.0581	0.0532	0.935	0.989	0.944	TRUE	NO	6
ATP6AP1	ATPase H+ transporting accessory protein 1	2.19	-3.04	-4.58	0.853	-1.54	2.4	2.41117	3.40121	4.87615	0.752027	1.5986	2.66354	0.0203	0.134	0.192	0.476	0.951	0.314	TRUE	YES	2
ATP6AP2	ATPase H(+)-transporting lysosomal accessory protein 2	2.21	-3.18	-4.9	0.974	-1.72	2.69	1.82681	2.767	4.19518	0.647817	1.33819	2.3019	0.000499	0.000618	0.00452	0.996	0.557	0.27	FALSE	YES	0
ATP6V0A1	V-type proton ATPase subunit a	5.13	-8.21	-8.52	3.07	-0.313	3.39	6.77469	8.77728	8.9393	4.7167	0.332547	5.08991	0.000322	8.14e-05	4.27e-06	0.343	0.124	0.00411	TRUE	YES	3
ATP6V0A1.1	V-type proton ATPase subunit a	1.48	-5.29	-4.13	3.82	1.16	2.65	1.82391	6.04915	5.05948	4.75449	1.35458	3.451	0.000687	2.23e-05	1.45e-05	0.0245	0.934	0.0135	TRUE	YES	4
ATP6V0A2	V-type proton ATPase subunit a	5.33	-6.14	-5.91	0.808	0.229	0.578	6	6.58004	6.42136	0.829738	0.176526	0.540608	0.00053	0.0226	0.161	0.0865	0.617	0.012	TRUE	YES	4
ATP6V0D1	V-type proton ATPase subunit	4.32	-6.6	-5.67	2.28	0.922	1.35	2.84771	4.2644	3.72816	1.34486	0.423659	0.69037	3.92e-08	2.43e-08	1.24e-08	0.161	0.599	0.0208	TRUE	YES	1
ATP6V1A	H(+)-transporting two-sector ATPase	0.727	0.103	0.247	-0.83	0.144	-0.973	1.36856	0.124939	0.346787	1.61439	0.182435	1.95861	1.29e-08	6.51e-09	4.11e-09	0.173	0.63	0.0261	TRUE	YES	3
ATP6V1B2	Vacuolar proton pump subunit B	-0.407	0.0363	0.383	0.37	0.346	0.0241	0.486782	0.032452	0.450997	0.432974	0.39794	0.0213631	0.0376	0.0685	0.0372	0.89	0.912	0.943	TRUE	NO	2
ATP6V1H	V-type proton ATPase subunit H	-0.977	0.978	0.511	-0.00106	-0.468	0.466	2.3279	2.33068	1.05159	0.00130484	0.939302	0.935542	1.84e-06	7.26e-06	2.71e-06	0.173	0.672	0.559	TRUE	NO	3
ATP7A	P-type Cu(+) transporter	6.6	-6.95	-6.2	0.351	0.751	-0.4	7.7986	8.02	7.53165	0.378824	0.995679	0.444906	1.79e-05	0.000178	0.000101	0.121	0.905	0.184	TRUE	YES	2
ATP8A1	Phospholipid-transporting ATPase	1.36	-2.92	-0.473	1.56	2.44	-0.884	1.10458	2.75696	0.291579	1.31876	2.26922	0.636388	0.0193	0.152	0.414	0.42	0.813	0.144	TRUE	NO	6
ATP8B1	Phospholipid-transporting ATPase	3.9	-6.18	-5.98	2.29	0.207	2.08	5.53611	7.44491	7.30016	3.54975	0.197226	3.23732	1.43e-07	3.27e-06	3.42e-06	0.000574	0.941	0.000382	TRUE	YES	1
ATP9A	Phospholipid-transporting ATPase	4.92	-6	-6.16	1.08	-0.167	1.24	5.40012	6.19791	6.31069	1.09691	0.114074	1.31785	0.00501	0.000102	1.55e-05	0.0294	0.426	0.00261	TRUE	YES	5	Golgi apparatus (GO:0005794)
ATP9B	Phospholipid-transporting ATPase	2.69	-4.88	-4.09	2.19	0.786	1.4	2.65365	4.65956	4.01368	2.10735	0.580044	1.22185	0.019	0.816	0.0188	0.0653	0.187	0.943	FALSE	YES	0	Golgi apparatus (GO:0005794)
ATXN2	Ataxin 2	1.57	0.197	0.213	-1.77	0.0159	-1.78	3.7986	0.316053	0.347754	4.2204	0.0204516	4.25259	5.95e-06	1.66e-06	1.68e-06	0.169	0.933	0.212	TRUE	YES	3
ATXN2L	Ataxin 2 like	2.99	0.747	1.12	-3.73	0.369	-4.1	3.96257	0.798603	1.33724	4.78516	0.327902	5.15058	0.00781	0.0259	0.0224	0.726	0.986	0.709	TRUE	YES	1
AUP1	AUP1 lipid droplet regulating VLDL assembly factor	4.84	-5.72	-7	0.881	-1.28	2.16	5.93554	6.62342	7.4698	1.02965	1.64207	2.98297	0.00437	0.244	0.0859	0.082	0.819	0.182	FALSE	YES	0
AURKA	Aurora/IPL1-related kinase 1	2.14	-2	-2.13	-0.138	-0.133	-0.00452	4.61979	4.37161	4.61261	0.187755	0.180456	0.00524306	2.79e-05	8.42e-05	1.08e-05	0.546	0.362	0.446	TRUE	YES	2
AVL9	AVL9 cell migration associated	2.94	-2.33	-3.48	-0.61	-1.15	0.544	3.08672	2.40782	3.64397	0.452225	1.02182	0.391474	0.0002	0.54	0.378	0.00171	0.933	0.00223	TRUE	YES	5
AZI2	5-azacytidine induced 2	2.87	-1.11	-0.645	-1.76	0.465	-2.23	4.58004	1.71897	0.863279	2.90658	0.567031	3.66555	2.59e-05	0.309	0.611	0.000471	0.858	0.00025	TRUE	YES	3
B3GAT3	Galactosylgalactosylxylosylprotein 3-beta-glucuronosyltransferase	2.33	-3.55	-3.98	1.21	-0.438	1.65	2.11295	3.31605	3.70774	0.939302	0.261219	1.39254	0.0025	0.00853	0.00727	0.708	0.988	0.684	TRUE	YES	5	Golgi apparatus (GO:0005794)
B3GNT2	Hexosyltransferase	2.65	-3.58	-2.87	0.93	0.712	0.217	2.40894	3.30364	2.62709	0.653647	0.465974	0.115205	0.006	0.0216	0.00055	0.696	0.241	0.174	FALSE	YES	0
BACH1	BTB domain and CNC homolog 1	5.47	0.878	1.15	-6.35	0.275	-6.62	4.21538	0.496209	0.701147	4.76955	0.124939	4.93181	0.027	0.0495	0.0127	0.892	0.768	0.688	TRUE	YES	6
BAIAP2L1	BAI1 associated protein 2 like 1	2.17	-0.971	-1.49	-1.2	-0.52	-0.677	4.09745	1.75449	2.85699	2.24565	0.79588	1.11805	0.00524	0.000229	8.63e-05	0.082	0.793	0.0218	TRUE	YES	1	Cytosol (GO:0005829)
BAK1	BCL2 antagonist/killer 1	0.801	-0.631	-2.66	-0.171	-2.03	1.86	1.67366	1.24033	5.45469	0.240332	4.41229	4.09044	3.18e-06	4.45e-06	9.94e-07	0.79	0.367	0.255	TRUE	YES	3
BAZ1B	Bromodomain adjacent to zinc finger domain 1B	-0.573	0.114	0.303	0.459	0.189	0.27	1.18977	0.162412	0.524329	0.896196	0.291579	0.454693	0.00512	0.707	0.473	0.0252	0.912	0.0374	FALSE	NO	0
BCAM	Basal cell adhesion molecule	1.99	-3.06	-4	1.07	-0.944	2.01	1.74715	2.84771	3.7167	0.793174	0.677781	1.76955	0.00364	0.221	0.188	0.0766	0.976	0.0748	FALSE	YES	0
BCAP29	B-cell receptor-associated protein	6.81	-6.85	-7.19	0.036	-0.337	0.373	6.39794	6.42022	6.61979	0.0209071	0.232102	0.262013	0.0183	0.373	0.21	0.182	0.906	0.267	TRUE	YES	1	Endoplasmic reticulum (GO:0005783)
BCAP31	B cell receptor associated protein 31	6.98	-6.8	-8.12	-0.178	-1.32	1.14	7.63451	7.52433	8.2815	0.152427	1.79317	1.50031	0.00339	0.789	0.711	0.0141	0.975	0.0144	TRUE	YES	2	Endoplasmic reticulum (GO:0005783)
BCAR1	BCAR1 scaffold protein, Cas family member	5.6	-1.25	-1.33	-4.35	-0.0762	-4.28	4.48413	0.829738	0.896196	3.58336	0.033389	3.52433	0.000148	0.159	0.162	0.00345	0.998	0.0031	FALSE	YES	0
BCAR3	BCAR3 adaptor protein, NSP family member	5.98	-2.45	-2.18	-3.53	0.262	-3.8	6.10018	2.84771	2.52143	4.06248	0.185752	4.32331	0.259	0.307	0.0199	0.978	0.419	0.191	FALSE	YES	0
BCAS1	Breast carcinoma amplified sequence 1	4.25	-5.09	-6.4	0.842	-1.3	2.14	4.29328	4.97469	5.87943	0.665546	1.16813	2.15366	7.63e-07	5.05e-08	4.46e-08	0.000748	0.879	0.00105	FALSE	YES	0
BCAS3	BCAS3 microtubule associated cell migration factor	5.58	-2.41	-2.69	-3.17	-0.283	-2.88	6.47625	3.30452	3.67572	4.24949	0.244888	3.91364	1.36e-07	2.51e-08	2.82e-08	0.00332	0.557	0.0192	TRUE	YES	3
BCKDK	Protein-serine/threonine kinase	0.964	-0.537	-1.5	-0.427	-0.96	0.532	0.67162	0.322393	1.18376	0.244888	0.667562	0.318759	0.0809	0.0347	0.0441	0.733	0.973	0.748	TRUE	NO	6
BCLAF1	BCL2 associated transcription factor 1	0.641	0.288	0.149	-0.929	-0.138	-0.791	0.182435	0.0746879	0.0376307	0.281498	0.0347983	0.232844	0.00373	0.0247	0.0289	0.481	0.983	0.377	TRUE	NO	2
BET1	t-SNARE coiled-coil homology domain-containing protein	4.57	-5.26	-6.17	0.69	-0.912	1.6	5.74232	6.31695	6.98297	0.761954	1.09044	2.18111	6.23e-07	6e-05	0.000163	0.00079	0.725	0.000308	TRUE	YES	2
BET1L	Bet1 golgi vesicular membrane trafficking protein like	2.7	-5.09	-4.4	2.39	0.697	1.7	4.07676	6.56543	5.95861	3.65561	0.866461	2.5784	9.5e-06	0.00201	9.57e-05	0.00322	0.267	0.0708	TRUE	YES	4	Golgi apparatus (GO:0005794)
BFAR	Bifunctional apoptosis regulator	4.08	-4.14	-6.27	0.0587	-2.13	2.19	5.13727	5.19314	6.88606	0.0423927	2.86012	2.9431	0.00104	0.0272	0.167	0.15	0.652	0.0238	TRUE	YES	10
BICD2	BICD cargo adaptor 2	3.7	-1.48	-1.73	-2.22	-0.248	-1.97	3.69897	1.32975	1.61261	2.16685	0.14691	1.88606	3.21e-06	1.31e-07	1.06e-06	0.000929	0.0255	0.293	TRUE	YES	3	Golgi apparatus (GO:0005794), Cytosol (GO:0005829)
BIRC6	Baculoviral IAP repeat containing 6	3.93	-1.02	-1.48	-2.91	-0.46	-2.45	4.88606	1.15552	1.83565	3.78252	0.416801	3.20761	2.6e-06	0.0171	0.00283	0.000206	0.641	0.000406	TRUE	YES	9
BLOC1S2	Biogenesis of lysosomal organelles complex 1 subunit 2	4.59	-3.1	-2.49	-1.48	0.614	-2.1	4.02045	2.74232	2.14569	1.13847	0.369572	1.75696	0.0127	0.00111	3.15e-05	0.21	0.139	0.00303	TRUE	YES	7
BLOC1S5	Biogenesis of lysosome-related organelles complex 1 subunit 5	2.2	-0.237	-0.245	-1.97	-0.00795	-1.96	1.79588	0.118045	0.122053	1.56384	0.00348833	1.55596	0.037	0.119	0.378	0.00609	0.785	0.0156	TRUE	YES	1	Cytosol (GO:0005829)
BLVRA	Biliverdin reductase A	3	-3.28	-3.1	0.284	0.182	0.102	1.65758	1.85078	1.72584	0.0952845	0.0589858	0.032452	0.367	0.418	0.0771	0.176	0.633	0.0269	FALSE	YES	0
BMP2K	BMP2 inducible kinase	1.74	-0.825	-0.384	-0.913	0.441	-1.35	0.66354	0.262807	0.109579	0.296709	0.127844	0.482804	0.000743	0.00417	0.00126	0.487	0.788	0.859	TRUE	NO	4
BMPR2	Receptor protein serine/threonine kinase	2.48	-3.5	-4.51	1.03	-1.01	2.03	4.5986	5.96257	7.00833	1.87943	1.84164	3.87615	0.00056	0.0822	0.00615	0.0274	0.472	0.232	TRUE	YES	6
BMS1	BMS1 ribosome biogenesis factor	0.502	-0.85	-1.16	0.348	-0.312	0.66	0.686133	1.34679	1.97469	0.429457	0.375718	0.974694	6.98e-06	0.00748	0.00329	0.000908	0.874	0.00138	FALSE	NO	0
BORCS6	BLOC-1 related complex subunit 6	1.96	-1.77	-0.372	-0.198	1.39	-1.59	2.52724	2.24336	0.319664	0.152427	1.6968	1.98716	0.00686	7.28e-06	2.12e-06	0.000831	0.553	0.000227	FALSE	YES	0	Cytosol (GO:0005829)
BPNT1	3(2), 5-bisphosphate nucleotidase 1	4.83	-3.68	-4.52	-1.15	-0.844	-0.304	5.62342	4.56543	5.36351	1.31247	0.886057	0.247184	3.99e-08	1.24e-05	8.72e-06	3.41e-05	0.95	2.83e-05	TRUE	YES	1
BRCA1	Breast cancer type 1 susceptibility protein homolog	3.22	-0.377	-0.212	-2.85	0.165	-3.01	3.87943	0.298432	0.152427	3.45469	0.115205	3.64397	0.033	0.000229	0.00013	0.0151	0.906	0.00736	FALSE	YES	0
BRCA2	BRCA2 (Fragment)	4.62	-1.79	-2.11	-2.83	-0.322	-2.51	6.065	2.65956	3.15989	4.16494	0.318759	3.73755	0.000134	1.22e-05	9.53e-06	0.0639	0.98	0.046	TRUE	YES	3
BRD9	Bromodomain containing 9	-1.24	1.55	-1.23	-0.315	-2.79	2.47	0.405607	0.539102	0.402305	0.0835461	1.14086	0.978811	0.00177	0.00199	0.00572	0.973	0.803	0.636	FALSE	NO	0
BRIP1	BRCA1 interacting protein C-terminal helicase 1	5.07	-2.2	-2.09	-2.86	0.112	-2.98	4.7167	2.06753	1.9431	2.76955	0.0594835	2.88606	4.75e-05	0.0649	0.519	0.00202	0.544	0.00046	TRUE	YES	6
BRIX1	Brix domain-containing protein 2	0.982	-1.76	-1.32	0.773	0.438	0.336	0.355561	0.739929	0.512862	0.266001	0.137869	0.102373	7.48e-07	2e-05	3.42e-06	0.00336	0.375	0.0426	FALSE	NO	0
BSDC1	BSD domain containing 1	2.67	-3.91	-3.73	1.24	0.188	1.05	6.31966	7.92812	7.7167	3.41567	0.346787	2.8962	0.0151	0.738	0.398	0.0625	0.856	0.122	FALSE	YES	0
BSG	Basigin	1.3	-2.19	-2.98	0.887	-0.794	1.68	2.02965	3.53165	4.64016	1.2652	1.09854	2.70115	3.98e-06	0.0287	0.131	0.00028	0.741	0.000118	TRUE	YES	4
BUB1	BUB1 mitotic checkpoint serine/threonine kinase	7.28	-3.89	-3.95	-3.4	-0.0575	-3.34	7.84164	5.24413	5.3019	4.72125	0.0447935	4.65758	9.3e-06	0.00117	0.000253	0.00505	0.665	0.0202	FALSE	YES	0
BUB1B	BUB1 mitotic checkpoint serine/threonine kinase B	6.78	-1.79	-1.34	-4.99	0.449	-5.44	7.34294	2.451	1.75203	6.06248	0.435334	6.4168	2.83e-05	0.188	0.0308	0.000645	0.647	0.00174	TRUE	YES	3
BUB3	BUB3 mitotic checkpoint protein	-0.101	-0.0634	-0.0125	0.164	0.051	0.113	0.145694	0.0872467	0.015923	0.25649	0.069051	0.166216	0.0739	0.000123	2.26e-05	0.0038	0.526	0.000739	TRUE	NO	1
BUD13	BUD13 homolog	4.09	-2.76	-3.56	-1.33	-0.798	-0.536	5.05849	3.61261	4.52288	1.62893	0.847712	0.508638	0.0507	0.000355	0.000283	0.0174	0.975	0.0126	TRUE	YES	2
BYSL	Bystin like	-0.48	0.564	0.241	-0.0842	-0.324	0.239	0.705534	0.869666	0.297569	0.0893756	0.427128	0.294992	0.00139	0.000541	0.000383	0.597	0.952	0.412	TRUE	NO	2
C10H12orf45	Chromosome 10 C12orf45 homolog	4.18	-2.31	-2.39	-1.87	-0.0834	-1.79	4.26922	2.36653	2.46218	1.86012	0.0467237	1.76195	5.92e-05	4.18e-06	2.88e-06	0.0291	0.933	0.0157	FALSE	YES	0
C11H5orf15	Chromosome 11 C5orf15 homolog	2.22	-5.48	-5.91	3.27	-0.423	3.69	4.97062	8.73755	9.05998	6.53462	0.801343	7.04431	3.45e-06	4.02e-06	1.02e-06	0.92	0.426	0.233	TRUE	YES	3
C12H6orf120	Chromosome 12 C6orf120 homolog	3.48	-3.24	-3.33	-0.241	-0.0841	-0.156	1.60906	1.47237	1.51999	0.0660068	0.0222764	0.0419142	2.73e-05	6.94e-06	5.64e-06	0.234	0.988	0.176	TRUE	YES	4
C12H6orf132	Chromosome 12 C6orf132 homolog	1.84	-1.13	-0.976	-0.708	0.156	-0.864	1.91721	1.04624	0.863279	0.571865	0.0963675	0.737549	0.0402	0.0948	0.242	0.811	0.842	0.424	TRUE	YES	9
C14H1orf35	Chromosome 14 C1orf35 homolog	-1.32	1.32	0.965	0.00336	-0.355	0.358	3.76195	3.75449	2.74958	0.00480371	0.812479	0.821023	0.00152	0.0014	0.000686	0.907	0.896	0.615	TRUE	NO	2
C1GALT1	Glycoprotein-N-acetylgalactosamine 3-beta-galactosyltransferase 1	3.23	-4.02	-5.78	0.783	-1.76	2.54	3.97881	4.78252	6.22768	0.772113	2.12726	3.17005	0.00594	0.109	0.103	0.227	0.993	0.203	TRUE	YES	1
C1GALT1C1	C1GALT1 specific chaperone 1	3.11	-5.11	-5.29	2	-0.183	2.18	3.5986	5.44491	5.58503	2.27165	0.123205	2.50585	0.000595	0.0296	0.039	0.0771	0.969	0.0493	TRUE	YES	7
C1H9orf64	Queuosine salvage protein	-0.495	0.0763	0.183	0.418	0.107	0.311	0.517126	0.0599818	0.157391	0.419075	0.0867161	0.291579	0.339	2.06e-05	7.52e-06	0.000325	0.733	0.000134	FALSE	NO	0
C21H11orf58	Small acidic protein	1.51	-0.632	-0.382	-0.874	0.25	-1.12	1.35556	0.447332	0.241845	0.673664	0.14813	0.931814	0.000509	0.112	0.977	0.0184	0.411	0.00174	TRUE	YES	3
C27H12orf57	Protein C10	2.79	-1.52	-0.858	-1.28	0.658	-1.94	3.73049	1.95078	0.958607	1.58503	0.679854	2.57675	0.00164	0.012	0.068	0.432	0.684	0.0889	TRUE	YES	6
C2CD2	C2 calcium dependent domain containing 2	7.6	-8.32	-8.79	0.716	-0.472	1.19	9.30627	9.69897	9.9393	1.22695	0.716699	2.26841	0.00403	0.401	0.519	0.00316	0.958	0.00359	TRUE	YES	5
C2CD2L	C2CD2 like	8.31	-8.89	-9.25	0.579	-0.36	0.939	10.5072	10.8013	10.9747	1.18442	0.642065	2.14146	0.00112	0.924	0.167	0.00301	0.441	0.0256	TRUE	YES	5
C31H21orf91	Chromosome 31 C21orf91 homolog	0.735	-0.122	-0.273	-0.613	-0.151	-0.462	0.319664	0.0433514	0.102373	0.257275	0.0545314	0.184422	0.00313	0.0639	0.715	0.205	0.418	0.0133	TRUE	NO	9
C38H1orf226	Uncharacterized protein	2.27	-2.01	-2.37	-0.255	-0.359	0.104	1.61083	1.38828	1.70115	0.111821	0.163676	0.0423927	1.01e-05	0.0562	0.187	0.000491	0.794	0.000221	TRUE	YES	1
C38H1orf226.1	PID domain-containing protein	5.87	-4.9	-5.47	-0.973	-0.567	-0.406	6.76955	6.02	6.4698	1.18177	0.590067	0.387216	1.82e-05	0.153	0.00847	5.69e-05	0.411	2.18e-05	TRUE	YES	3
C4H1orf198	Chromosome 4 C1orf198 homolog	6.51	-4.85	-5.18	-1.66	-0.33	-1.33	5.51145	4.37469	4.61979	1.38722	0.185087	1.04672	5.82e-07	0.00163	0.0129	8.6e-05	0.558	4.47e-05	TRUE	YES	9
C5H16orf70	Chromosome 5 C16orf70 homolog	3.74	-2.17	-1.22	-1.57	0.947	-2.52	1.9431	0.982967	0.471083	0.649752	0.343902	1.19179	0.000598	0.16	0.0621	0.0156	0.845	0.0329	TRUE	YES	7
C7H1orf116	Chromosome 7 C1orf116 homolog	5.86	-3.62	-3.52	-2.25	0.094	-2.34	8.50446	6.45469	6.34582	4.56384	0.113509	4.71897	7.35e-06	4.36e-05	3.72e-05	0.185	0.998	0.164	TRUE	YES	3
C7H1orf43	Chromosome 7 C1orf43 homolog	1.91	-3.53	-4.44	1.62	-0.907	2.53	2.60206	4.66154	5.55284	2.16558	1.057	3.46725	5.38e-06	0.751	0.76	7.05e-05	0.998	7.18e-05	TRUE	YES	6
CA2	Carbonic anhydrase	0.209	-0.194	0.0902	-0.0143	0.285	-0.299	0.219683	0.202732	0.0856568	0.0127808	0.318759	0.338187	8.34e-05	0.000182	9.96e-06	0.754	0.174	0.0928	TRUE	NO	2
CACYBP	Calcyclin-binding protein	1.01	-0.0934	-1.04	-0.912	-0.951	0.0392	1.95078	0.107905	2.04001	1.73518	1.82391	0.0423927	2.31e-05	1.4e-05	1.14e-05	0.712	0.988	0.594	TRUE	YES	1
CAD	Aspartate carbamoyltransferase	-0.674	0.792	0.515	-0.119	-0.278	0.159	1.32148	1.61798	0.935542	0.155523	0.425969	0.216811	0.000638	0.00108	0.00877	0.907	0.55	0.197	TRUE	NO	1
CALCOCO2	Calcium binding and coiled-coil domain 2	4.19	-5.01	-4.88	0.825	0.13	0.696	6.08991	6.83565	6.72584	1.19723	0.124939	0.962574	0.000191	0.00131	0.00321	0.357	0.839	0.132	TRUE	YES	4
CALM1	Calmodulin	3.81	-3.11	-3.21	-0.7	-0.0963	-0.604	2.383	1.88273	1.95468	0.289037	0.032452	0.241845	0.00686	0.704	0.0503	0.0328	0.378	0.397	TRUE	YES	6
CALR	Calreticulin	3.48	-3.82	-1.94	0.338	1.88	-1.54	0.970616	1.09583	0.459671	0.0619809	0.442493	0.346787	0.00106	0.568	0.161	0.0076	0.731	0.0253	TRUE	NO	8
CAMK2D	Calcium/calmodulin-dependent protein kinase	1.38	-0.485	-0.741	-0.891	-0.256	-0.636	2.67162	0.742321	1.27984	1.61439	0.331614	1.05306	0.302	0.00847	0.00547	0.0916	0.944	0.0514	FALSE	YES	0
CAMLG	Calcium signal-modulating cyclophilin ligand	6.33	-5.57	-7.15	-0.759	-1.57	0.813	5.25885	4.76447	5.73993	0.485452	1.23433	0.528708	2.54e-05	2.16e-05	1.23e-05	0.871	0.896	0.574	TRUE	YES	2	Endoplasmic reticulum (GO:0005783)
CAMSAP1	Calmodulin regulated spectrin associated protein 1	4.26	-0.491	-0.706	-3.77	-0.215	-3.56	4.2233	0.329754	0.517126	3.78781	0.126098	3.58503	0.0066	0.00738	0.012	0.978	0.926	0.861	FALSE	YES	0
CAMSAP2	Calmodulin regulated spectrin associated protein family member 2	4.92	-0.708	-0.355	-4.21	0.353	-4.56	5.30277	0.621602	0.264401	4.70115	0.262013	5.00922	6.76e-05	0.000629	4.21e-05	0.214	0.283	0.724	TRUE	YES	1
CAND1	Cullin associated and neddylation dissociated 1	4.37	-3.67	-3.76	-0.697	-0.0862	-0.611	2.94692	2.44612	2.51004	0.308035	0.0310503	0.262807	0.000116	0.00111	0.00043	0.241	0.825	0.459	FALSE	YES	0
CANX	Calnexin	2.68	-2.17	-4.02	-0.513	-1.85	1.33	2.51428	1.97469	3.78252	0.321482	1.62709	1.07883	8.52e-06	5.02e-07	3.53e-07	0.00418	0.962	0.003	TRUE	YES	3	Endoplasmic reticulum (GO:0005783)
CAP1	Adenylyl cyclase-associated protein	0.599	-0.42	-0.267	-0.178	0.154	-0.332	1.17005	0.742321	0.415669	0.254925	0.213959	0.548214	4.21e-06	6.31e-06	3.54e-06	0.795	0.861	0.947	TRUE	NO	3
CAPG	Capping actin protein, gelsolin like	-0.316	0.762	0.573	-0.446	-0.189	-0.257	0.395774	1.21896	0.844664	0.61261	0.213959	0.307153	0.0215	0.0231	0.0671	0.98	0.83	0.673	FALSE	NO	0
CAPN1	Calcium-activated neutral proteinase 1	2.38	-0.773	-2.13	-1.61	-1.35	-0.257	1.41794	0.339135	1.22695	0.856985	0.686133	0.0952845	0.286	0.00052	0.00178	0.00592	0.752	0.0182	FALSE	YES	0
CAPN14	Calpain 14	2.81	-2.52	-3.41	-0.285	-0.894	0.608	1.77211	1.5544	2.2321	0.10902	0.414539	0.259637	1.89e-07	4.5e-07	2.97e-08	0.107	0.0096	0.0062	FALSE	YES	0
CAPN5	Calpain 5	2.25	-3.76	-4.24	1.51	-0.482	1.99	2.58004	4.25181	4.70115	1.61439	0.378824	2.24336	7.02e-05	0.76	0.00136	0.00033	0.0187	0.0809	TRUE	YES	6
CAPRIN1	Uncharacterized protein	0.245	0.361	1.79	-0.606	1.43	-2.03	0.0624821	0.0952845	0.630784	0.169411	0.473661	0.744727	0.0525	0.00587	0.000203	0.299	0.251	0.00847	FALSE	NO	0
CAPZA1	F-actin-capping protein subunit alpha	4.81	-4.6	-5.48	-0.216	-0.881	0.666	6.4698	6.28067	7.011	0.211125	1.22621	0.853872	0.000149	0.0535	0.0511	0.00872	0.998	0.00794	TRUE	YES	4
CAPZA2	F-actin-capping protein subunit alpha-2	-0.0686	-0.189	0.115	0.257	0.304	-0.0465	0.0888424	0.282329	0.158015	0.412289	0.50724	0.0584886	1.2e-05	0.0324	0.0401	0.000731	0.975	0.000579	TRUE	NO	4
CAPZB	F-actin-capping protein subunit beta	0.779	-0.38	-0.913	-0.398	-0.533	0.134	1.05061	0.420216	1.28735	0.446117	0.643974	0.123782	7.1e-07	9.39e-07	2.01e-07	0.699	0.208	0.141	TRUE	NO	3
CARD6	Caspase recruitment domain family member 6	1.21	-0.141	-0.269	-1.07	-0.128	-0.937	2.59176	0.185087	0.401209	2.25649	0.166216	1.9431	5.08e-05	2.82e-07	5.38e-07	0.00028	0.458	0.000859	TRUE	YES	3
CARMIL1	Capping protein regulator and myosin 1 linker 1	2.51	-0.9	-0.973	-1.61	-0.0729	-1.53	2.76195	0.793174	0.876148	1.65561	0.0433514	1.56225	1.79e-05	1.48e-07	9.47e-07	0.000215	0.0461	0.00962	TRUE	YES	4
CARS1	Cysteinyl-tRNA synthetase	1.31	-0.458	-0.649	-0.847	-0.191	-0.656	1.97062	0.524329	0.818156	1.15366	0.181774	0.829738	0.247	0.0226	0.000253	0.261	0.121	0.00312	FALSE	YES	0
CASC3	Protein CASC3	2.9	-0.224	-0.315	-2.68	-0.0911	-2.59	2.7986	0.125518	0.185087	2.56703	0.047692	2.47108	1.98e-05	1.24e-06	4.46e-06	0.0114	0.334	0.192	FALSE	YES	0
CASP8	Caspase 8	-0.303	0.904	0.423	-0.601	-0.48	-0.12	0.540608	2.13787	0.829738	1.30016	0.974694	0.177178	0.000455	0.295	0.768	0.000588	0.764	0.00107	TRUE	NO	3
CAST	Calpain inhibitor	3.26	-0.839	-0.834	-2.42	0.00439	-2.43	4.38091	0.962574	0.954677	3.34199	0.00305075	3.34775	1.65e-06	7.38e-07	4.39e-07	0.335	0.864	0.137	TRUE	YES	3
CAT	Catalase	-0.459	0.434	1.09	0.0253	0.661	-0.636	0.67162	0.625252	2.01011	0.0254883	1.0752	1.02228	1.27e-07	8.74e-08	3.51e-08	0.904	0.426	0.131	TRUE	NO	3
CAV1	Caveolin-1	4.27	-6.32	-6.15	2.04	0.167	1.87	7.31605	8.9914	8.87615	4.34872	0.228413	4.03763	6.2e-05	4.72e-05	1.56e-05	0.82	0.719	0.277	TRUE	YES	3	Golgi apparatus (GO:0005794)
CAV2	Caveolin-2	8.03	-10.2	-9.56	2.18	0.65	1.53	8.53611	9.57675	9.29073	3.36351	0.801343	2.31426	0.000469	0.00197	0.0481	0.578	0.339	0.0314	FALSE	YES	0	Golgi apparatus (GO:0005794)
CAVIN1	Caveolae associated protein 1	2.88	-3.78	-3.57	0.896	0.208	0.687	1.23433	1.73049	1.61439	0.282329	0.0555173	0.20621	0.177	0.208	0.0315	0.983	0.625	0.381	TRUE	NO	1
CBX3	Chromobox 3	-0.326	-0.372	-0.565	0.699	-0.193	0.891	0.134304	0.155523	0.252588	0.326058	0.075204	0.441291	0.00692	0.00218	0.000766	0.566	0.819	0.214	TRUE	NO	2
CC2D1A	Coiled-coil and C2 domain containing 1A	3.89	-2.81	-2.72	-1.08	0.0967	-1.17	2.74958	1.90658	1.82681	0.565431	0.0366845	0.630784	0.0404	0.0322	0.0961	0.904	0.825	0.769	TRUE	YES	9
CCAR2	Cell cycle and apoptosis regulator 2	0.151	0.482	0.127	-0.633	-0.355	-0.278	0.180456	0.74958	0.14813	1.065	0.50724	0.372634	6.1e-05	0.00253	0.00107	0.0442	0.858	0.0861	TRUE	NO	3
CCDC102A	Coiled-coil domain containing 102A	7.84	-4.24	-3.67	-3.59	0.569	-4.16	7.44491	4.93554	4.39254	4.31158	0.50307	4.86328	4.89e-05	0.211	0.329	0.000957	0.933	0.000668	TRUE	YES	7
CCDC124	Coiled-coil domain containing 124	1.81	-0.311	-1.56	-1.5	-1.25	-0.248	1.09528	0.127844	0.906578	0.860121	0.679854	0.0996329	0.0538	0.014	0.0103	0.551	0.964	0.396	TRUE	NO	2
CCDC186	Coiled-coil domain containing 186	4.14	-2	-3.05	-2.14	-1.05	-1.09	5.84771	3.17005	4.64975	3.38722	1.52724	1.59346	4.43e-07	7.51e-05	2.23e-05	0.000408	0.694	0.000778	FALSE	YES	0
CCDC22	Coiled-coil domain-containing protein 22	2.25	-1.3	-0.754	-0.954	0.545	-1.5	3.3851	1.85699	0.935542	1.2668	0.616185	2.19518	0.00013	0.00112	0.000424	0.271	0.821	0.517	TRUE	YES	1
CCDC50	Coiled-coil domain containing 50	3.69	-5.75	-4.16	2.06	1.59	0.474	6.46092	8.34294	6.96658	4.18111	3.28067	0.777284	1.17e-05	4.41e-06	2.46e-06	0.374	0.85	0.149	TRUE	YES	3
CCDC6	Coiled-coil domain containing 6	4.29	-1.18	-1.64	-3.11	-0.455	-2.65	6.58004	2.08831	2.98716	5.27327	0.628932	4.66154	0.00258	0.0321	0.469	0.3	0.412	0.0196	TRUE	YES	1
CCDC71	Coiled-coil domain containing 71	1.98	-3.11	-5.01	1.13	-1.89	3.02	2.14752	3.46471	5.20204	1.07058	2.03386	3.36653	1.29e-08	6.37e-09	4.06e-09	0.00232	0.917	0.00141	FALSE	YES	0
CCDC88C	Coiled-coil domain containing 88C	1.3	0.96	0.532	-2.26	-0.428	-1.83	1.61798	1.10458	0.517126	3.03198	0.393619	2.42251	0.033	0.242	0.0805	0.425	0.803	0.764	TRUE	YES	4
CCN1	Cellular communication network factor 1	0.33	0.311	0.71	-0.641	0.399	-1.04	0.500313	0.464706	1.33442	1.17328	0.636388	2.12436	0.0221	0.181	0.391	0.405	0.864	0.172	TRUE	NO	4
CCNB1	Cyclin N-terminal domain-containing protein	1.25	-1.72	-1.78	0.474	-0.0593	0.533	0.616185	0.931814	0.970616	0.188425	0.0204516	0.216096	1.29e-05	0.000789	0.000761	0.0127	0.998	0.0107	FALSE	NO	0
CCNB2	Cyclin N-terminal domain-containing protein	3.11	-2.45	-2.95	-0.659	-0.495	-0.164	3.55909	2.8041	3.37882	0.555955	0.388277	0.107349	5.37e-07	7.63e-05	9.47e-05	0.000545	0.934	0.000357	TRUE	YES	2
CCP110	Centriolar coiled-coil protein 110	5.93	-2.32	-4.17	-3.61	-1.85	-1.76	3.70333	1.29328	2.59517	2.20831	0.962574	0.906578	0.00221	0.0132	0.00213	0.507	0.63	0.917	TRUE	YES	4
CCT2	CCT-beta	0.0465	0.276	0.222	-0.322	-0.0537	-0.268	0.0472076	0.346787	0.266803	0.420216	0.0550241	0.335358	0.921	0.0363	0.396	0.0811	0.489	0.525	FALSE	NO	0
CCT3	T-complex protein 1 subunit gamma	-0.545	0.29	-0.0759	0.256	-0.366	0.621	1.16115	0.5157	0.106238	0.440093	0.694649	1.37059	0.017	0.0501	0.0261	0.754	0.91	0.915	TRUE	NO	5
CCT4	T-complex protein 1 subunit delta	-0.047	-0.164	-0.198	0.211	-0.0341	0.245	0.0555173	0.221849	0.277366	0.299296	0.0395292	0.359519	0.334	0.032	0.047	0.0132	0.951	0.0157	FALSE	NO	0
CCT5	Chaperonin containing TCP1 subunit 5	-0.359	0.0797	-0.0314	0.279	-0.111	0.391	0.718967	0.118045	0.0433514	0.521434	0.17134	0.801343	0.000194	8.66e-06	1.38e-05	0.0227	0.819	0.0532	FALSE	NO	0
CCT6A	Chaperonin containing TCP1 subunit 6A	-0.477	-0.00272	0.0659	0.48	0.0686	0.411	0.950782	0.00348833	0.0888424	0.958607	0.0925886	0.785156	3.13e-08	2.43e-08	1.21e-08	0.993	0.401	0.154	TRUE	NO	3
CCT7	T-complex protein 1 subunit eta	-0.413	0.016	-0.0983	0.397	-0.114	0.512	0.737549	0.0190881	0.130182	0.69897	0.154282	0.970616	0.0356	0.0314	0.268	0.93	0.558	0.36	TRUE	NO	4
CCT8	CCT-theta	2.59	-0.964	-1.11	-1.62	-0.143	-1.48	6.00261	2.51004	2.91009	4.19314	0.236572	3.86328	0.00942	0.00831	0.000248	0.911	0.237	0.0467	FALSE	YES	0	Cytosol (GO:0005829)
CD151	Tetraspanin	1.5	-4.12	-4.74	2.63	-0.617	3.24	2.44855	6.01773	6.59346	4.26201	0.821023	5.06048	0.106	0.00336	0.0166	0.104	0.695	0.351	TRUE	YES	6
CD2AP	CD2 associated protein	7.57	-3.31	-3.4	-4.26	-0.0886	-4.17	9.24489	5.74715	5.85387	6.78252	0.09691	6.69465	6.62e-08	2.29e-07	1.44e-07	0.015	0.897	0.025	TRUE	YES	3
CD44	CD44 antigen	2.51	-6.07	-6.49	3.56	-0.421	3.98	1.67572	4.25104	4.49894	2.52143	0.182435	2.84466	0.0028	0.00041	8.43e-05	0.273	0.607	0.0383	TRUE	YES	2
CD47	Integrin-associated protein	4.27	-6.01	-6.08	1.74	-0.0687	1.81	4.42829	5.75696	5.8041	1.74715	0.0390538	1.82974	9.07e-05	0.000175	0.000358	0.811	0.842	0.423	TRUE	YES	1
CD79A	40S ribosomal protein S19	-1.35	1.38	1.15	-0.0251	-0.228	0.203	3.11919	3.17718	2.63078	0.0305841	0.353596	0.306273	8.83e-05	0.000107	0.000152	0.993	0.917	0.788	FALSE	NO	0
CDC123	Cell division cycle protein 123 homolog	4.42	-1.31	-0.442	-3.11	0.872	-3.98	4.98297	1.4168	0.354578	3.68613	0.838632	4.5784	0.000587	0.018	0.083	0.117	0.74	0.0247	TRUE	YES	7
CDC20	Cell division cycle 20	3.72	-2.39	-2.94	-1.33	-0.549	-0.781	7.33255	5.50307	6.34486	3.35556	1.21325	1.87615	7.16e-07	0.0236	0.0052	4.81e-05	0.739	7.27e-05	TRUE	YES	2
CDC37	Hsp90 chaperone protein kinase-targeting subunit	1.48	-0.188	-0.475	-1.3	-0.288	-1.01	2.06601	0.161151	0.490797	1.75945	0.2652	1.28819	0.00564	0.0106	0.00152	0.892	0.607	0.453	TRUE	YES	1
CDC37L1	Cell division cycle 37 like 1	5.02	-1.32	-0.86	-3.71	0.459	-4.16	6.31336	1.82681	1.07109	5.08991	0.478862	5.55129	0.00574	0.655	0.554	0.00751	0.63	0.0339	FALSE	YES	0
CDC42	Cell division control protein 42 homolog	-0.649	0.351	-0.0982	0.298	-0.449	0.747	0.686133	0.316953	0.0746879	0.261219	0.429457	0.823909	0.0666	0.0414	0.0669	0.831	0.936	0.954	TRUE	NO	2
CDC42BPB	Non-specific serine/threonine protein kinase	3.75	-1.96	-2.42	-1.79	-0.457	-1.33	5.86012	3.4389	4.16685	3.1349	0.598599	2.28316	0.000166	0.000611	0.00256	0.578	0.696	0.138	FALSE	YES	0
CDC42BPG	Non-specific serine/threonine protein kinase	5.59	-1.06	-1.88	-4.53	-0.815	-3.71	5.25104	0.872895	1.79317	4.44249	0.619789	3.73049	0.000148	0.227	0.181	0.00266	0.971	0.00294	TRUE	YES	9
CDC42EP1	CDC42 effector protein 1	1.42	-4.64	-5.7	3.22	-1.06	4.28	1.28067	4.57025	5.36151	3.28735	0.876148	4.26841	2.72e-07	3.07e-08	1.61e-08	0.00132	0.419	0.000268	TRUE	NO	3
CDC42EP3	CDC42 effector protein 3	1.32	-3.35	-3.42	2.03	-0.0723	2.1	1.46344	4.03527	4.11182	2.44977	0.047692	2.54516	0.125	0.042	0.263	0.65	0.629	0.769	TRUE	YES	1
CDCA3	Cell division cycle associated 3	5.09	-6.06	-6.32	0.966	-0.258	1.22	3.23508	3.81816	3.96658	0.427128	0.0920515	0.576754	8.49e-06	9.77e-06	1.4e-06	0.966	0.249	0.0801	FALSE	YES	0
CDH1	Cadherin-1	2.82	-4.06	-4.18	1.23	-0.121	1.35	4.86328	6.31158	6.43415	2.17393	0.127261	2.41794	0.00319	0.0332	0.000635	0.345	0.208	0.34	FALSE	YES	0
CDIPT	CDP-diacylglycerol--inositol 3-phosphatidyltransferase	5.89	-5.78	-6.75	-0.11	-0.973	0.863	6.42022	6.34199	6.9914	0.0783135	1.05799	0.906578	0.000629	3.45e-05	1.3e-05	0.053	0.762	0.0124	FALSE	YES	0	Golgi apparatus (GO:0005794)
CDK1	Cyclin dependent kinase 1	-0.109	-0.213	-0.39	0.322	-0.177	0.499	0.170696	0.378824	0.818156	0.638272	0.303644	1.12321	0.0435	0.0575	0.0463	0.976	0.973	0.971	TRUE	NO	2
CDK14	Cyclin dependent kinase 14	3.11	-3.77	-3.8	0.658	-0.0322	0.69	5.27409	6.04335	6.07831	1.00877	0.0310503	1.07263	0.000112	0.000299	0.000531	0.699	0.879	0.369	FALSE	YES	0	Cytosol (GO:0005829)
CDK18	Cyclin dependent kinase 18	1.48	-1.45	-1.7	-0.0271	-0.247	0.219	1.01909	0.995679	1.21681	0.011441	0.115771	0.101824	1.45e-05	0.000837	0.000484	0.014	0.917	0.02	FALSE	NO	0
CDK4	Cyclin dependent kinase 4	0.912	0.00818	0.697	-0.92	0.689	-1.61	0.709965	0.00436481	0.50307	0.716699	0.496209	1.46725	2.48e-05	0.00744	0.0137	0.00435	0.91	0.00252	TRUE	NO	5
CDK6	Cyclin dependent kinase 6	0.225	-0.216	-0.178	-0.00876	0.0381	-0.0469	0.328827	0.313364	0.247952	0.0101054	0.0452752	0.0565055	0.00441	1.27e-05	0.000113	0.00205	0.268	0.0366	TRUE	NO	5
CDKAL1	MTTase N-terminal domain-containing protein	1.97	-1.61	-1.09	-0.361	0.513	-0.874	1.57675	1.22257	0.744727	0.19044	0.289037	0.559091	0.000265	1.29e-05	1.02e-05	0.0294	0.985	0.0221	TRUE	YES	2
CDS2	Phosphatidate cytidylyltransferase	3.92	-4.12	-4.53	0.2	-0.408	0.608	3.19111	3.35164	3.66756	0.091515	0.20412	0.327902	2.42e-06	8.06e-08	3.51e-08	0.000433	0.428	0.000103	TRUE	YES	1	Endoplasmic reticulum (GO:0005783)
CDV3	CDV3 homolog	2.84	-1.48	-1.52	-1.35	-0.0389	-1.32	2.51856	1.1512	1.19044	1.02549	0.0181814	0.987163	0.0244	0.00318	0.00306	0.322	0.998	0.27	TRUE	YES	3
CEBPZ	CCAAT enhancer binding protein zeta	4.28	-2.22	-2.08	-2.06	0.141	-2.2	3.67162	1.81248	1.67366	1.64975	0.0665127	1.78781	6.29e-05	3.52e-05	5.05e-05	0.665	0.896	0.858	TRUE	YES	3
CEMIP2	Hyaluronoglucosaminidase	0.441	-3.59	-4	3.15	-0.409	3.56	0.539102	5.48945	5.92445	4.97469	0.489455	5.45346	0.000104	0.000281	0.021	0.69	0.131	0.0108	TRUE	NO	5
CENPE	Centromere protein E	3.97	-1.39	-0.0258	-2.58	1.36	-3.95	3.74958	1.13787	0.0127808	2.41908	1.1107	3.72816	0.0216	0.0242	0.0137	0.984	0.917	0.791	TRUE	YES	2
CENPF	Centromere protein F	3.74	-2.75	-1.84	-0.988	0.914	-1.9	3.15552	2.27165	1.39903	0.628932	0.570248	1.45717	1.08e-05	6.97e-06	1.57e-07	0.735	0.0109	0.000424	TRUE	YES	3
CENPJ	Centromere protein J	5.98	1.49	1.16	-7.47	-0.334	-7.14	2.7122	0.485452	0.354578	3.4023	0.0851282	3.25337	7.92e-05	1.95e-05	8.94e-07	0.264	0.0534	0.00134	FALSE	YES	0
CEP152	Centrosomal protein 152	4.25	0.102	-1.44	-4.35	-1.54	-2.81	3.34872	0.0433514	0.935542	3.42713	1.02411	2.15304	0.000323	0.00043	3.88e-05	0.978	0.347	0.133	TRUE	YES	2
CEP164	Centrosomal protein 164	1.66	-0.917	-0.175	-0.74	0.742	-1.48	2.83863	1.42481	0.181115	1.08566	1.08884	2.51713	0.0228	1.73e-06	7.74e-07	9.94e-05	0.714	6.01e-05	TRUE	YES	6
CEP170	Centrosomal protein 170	7.57	-1.9	-1.26	-5.67	0.644	-6.32	5.81248	1.48945	0.879426	4.67778	0.375718	5.09151	0.000113	0.296	0.0303	0.00025	0.534	7.98e-05	FALSE	YES	0
CEP192	Centrosomal protein 192	5.22	1.02	2.14	-6.24	1.12	-7.36	5.50169	0.982967	2.43297	6.22475	1.10958	6.91009	2.8e-05	0.0238	0.01	0.0022	0.872	0.00355	FALSE	YES	0
CEP350	Centrosomal protein 350	3.49	-1.18	-0.819	-2.31	0.356	-2.67	7.48678	3.27572	2.22841	5.77728	0.787812	6.36351	3.74e-06	0.000936	0.000345	0.00158	0.815	0.00307	FALSE	YES	0
CEP43	FGFR1 oncogene partner	4.31	-1.35	-1.86	-2.96	-0.512	-2.45	3.66756	0.958607	1.44249	2.50307	0.282329	2.01592	0.000946	0.00642	0.0228	0.435	0.78	0.132	FALSE	YES	0
CEP55	Centrosomal protein 55	5.64	-4.54	-4.56	-1.11	-0.0218	-1.08	5.97062	5.10127	5.12033	1.14448	0.0136762	1.11577	0.0497	0.0682	0.0387	0.962	0.917	0.862	TRUE	YES	2
CEP85	Centrosomal protein 85	5.69	-0.208	-0.204	-5.48	0.00444	-5.48	6.14206	0.152427	0.148742	5.9914	0.00261362	5.9914	0.00903	1.06e-05	5.73e-07	0.00104	0.0502	6.01e-05	TRUE	YES	3
CEPT1	Choline/ethanolamine phosphotransferase 1	4.39	-4.03	-5.81	-0.355	-1.78	1.42	4.67778	4.36251	5.78252	0.249492	1.88273	1.43297	0.000675	0.0509	0.0831	0.0533	0.933	0.0288	TRUE	YES	8	Endoplasmic reticulum (GO:0005783)
CERS2	Ceramide synthase 2	6.94	-7.5	-7.56	0.554	-0.0655	0.62	5.37572	5.68194	5.7167	0.304518	0.0291884	0.348722	0.0327	0.0954	0.396	0.754	0.722	0.231	TRUE	YES	1
CERT1	Ceramide transfer protein	4.65	-4.45	-3.13	-0.206	1.32	-1.52	3.63451	3.48149	2.4168	0.090444	0.832683	1.00218	5.46e-05	0.00106	0.00877	0.0942	0.543	0.00962	TRUE	YES	6	Golgi apparatus (GO:0005794)
CFAP298	Uncharacterized protein	3.24	-2.53	-2.19	-0.713	0.341	-1.05	4.24718	3.38195	2.92445	0.74958	0.297569	1.24109	0.001	0.000855	0.000261	0.886	0.762	0.387	FALSE	YES	0
CFDP1	Craniofacial development protein 1	2.64	-0.328	-1.79	-2.31	-1.46	-0.851	2.44855	0.187755	1.54821	2.10624	1.19997	0.598599	0.000251	0.0147	0.0182	0.0532	0.973	0.0363	TRUE	YES	8
CFL1	Cofilin, non-muscle isoform	-0.517	0.26	0.182	0.257	-0.0776	0.335	1.09691	0.454693	0.293282	0.44855	0.110138	0.627088	0.00403	0.0103	0.199	0.795	0.392	0.0772	FALSE	NO	0
CFL2	Cofilin 2	1.42	-1.62	-2.01	0.196	-0.391	0.587	0.777284	0.917215	1.21325	0.075204	0.160522	0.258061	0.0137	0.0294	0.0366	0.842	0.974	0.734	TRUE	NO	5
CGN	Cingulin	3.41	-0.464	-1.16	-2.95	-0.701	-2.24	3.37366	0.300162	0.958607	2.91009	0.498941	2.15989	0.0215	0.143	0.738	0.471	0.595	0.073	FALSE	YES	0
CHCHD3	Coiled-coil-helix-coiled-coil-helix domain containing 3	0.478	-1.49	-1.6	1.01	-0.112	1.12	0.595166	2.451	2.65365	1.5544	0.106238	1.767	0.0579	0.0108	0.0871	0.439	0.594	0.918	TRUE	NO	8
CHD4	DNA helicase	0.266	0.269	-0.792	-0.535	-1.06	0.526	0.332547	0.338187	1.33161	0.8041	1.91009	0.787812	0.0632	0.0532	0.186	0.00472	0.785	0.0121	TRUE	NO	8
CHEK1	CHK1 checkpoint homolog	2.08	-2.16	-2.28	0.08	-0.12	0.2	5.31336	5.46218	5.67778	0.127844	0.202732	0.37366	1.69e-07	1.11e-07	2.18e-08	0.779	0.0314	0.00252	TRUE	YES	3
CHERP	Calcium homeostasis endoplasmic reticulum protein	-1.48	1.51	1.37	-0.0291	-0.138	0.109	2.46725	2.52143	2.2644	0.0259491	0.136677	0.10513	8.84e-05	0.000132	1.29e-05	0.918	0.305	0.131	TRUE	NO	3
CHMP2B	Charged multivesicular body protein 2B	2.48	-1.87	-2.66	-0.619	-0.799	0.18	4.79048	3.74473	5.06198	1.06248	1.4698	0.227678	3.61e-05	0.000148	5.83e-05	0.423	0.796	0.77	TRUE	YES	2
CHMP4B	Charged multivesicular body protein 4B	3.95	-2.95	-3.35	-1	-0.405	-0.597	4.50446	3.46597	3.90658	0.987163	0.313364	0.50724	0.00556	0.00178	6.78e-05	0.566	0.218	0.0149	TRUE	YES	5
CHMP6	Charged multivesicular body protein 6	3.92	-5.83	-5.91	1.91	-0.0839	1.99	5.89963	7.5544	7.61439	3.23582	0.079355	3.37572	0.0315	9.28e-05	3.88e-06	0.00535	0.0954	0.000214	FALSE	YES	0
CHMP7	Charged multivesicular body protein 7	4.25	-4.05	-4.29	-0.193	-0.236	0.043	6.28567	6.09474	6.32698	0.20412	0.258848	0.0395292	1.79e-05	3.95e-06	2.49e-06	0.164	0.91	0.0776	TRUE	YES	2
CHORDC1	Cysteine and histidine rich domain containing 1	-0.537	0.898	-0.455	-0.361	-1.35	0.992	0.420216	0.809668	0.341989	0.258848	1.36754	0.920819	0.000638	0.000837	0.000799	0.983	0.998	0.972	TRUE	NO	2
CHTOP	Chromatin target of PRMT1	-1.17	1.2	0.922	-0.0263	-0.278	0.252	1.88941	1.9393	1.40561	0.0231917	0.308035	0.273273	3.13e-08	2.43e-08	7.2e-09	0.522	0.0954	0.00484	TRUE	NO	3
CIP2A	Cell proliferation regulating inhibitor of protein phosphatase 2A	-0.397	1.86	1.55	-1.47	-0.316	-1.15	0.621602	3.83863	3.21538	3.04528	0.464706	2.34679	3.84e-06	5.95e-06	2.52e-07	0.772	0.0204	0.00484	FALSE	NO	0
CISD2	CDGSH iron sulfur domain 2	5.9	-5.09	-7.4	-0.817	-2.31	1.49	8.25571	7.61798	9.23136	1.46471	4.42597	2.9393	0.00564	0.00984	0.00672	0.911	0.953	0.996	TRUE	YES	2
CKAP2	Cytoskeleton associated protein 2	2.8	0.139	-1.87	-2.94	-2.01	-0.928	4.77469	0.146302	3.34104	4.96257	3.58004	1.5157	0.0976	0.0121	0.00064	0.335	0.362	0.0178	TRUE	YES	7
CKAP4	Cytoskeleton associated protein 4	0.79	-1.32	-2.17	0.526	-0.853	1.38	1.44733	2.63451	4.27819	0.860121	1.59176	2.76955	0.0111	0.0121	0.000173	0.98	0.131	0.0263	TRUE	YES	3
CKAP5	Cytoskeleton associated protein 5	4.39	-1.62	-1.64	-2.78	-0.0237	-2.75	4.37469	1.51286	1.54061	2.82974	0.0127808	2.8041	8.61e-05	0.0199	0.0216	0.0103	0.991	0.00823	TRUE	YES	7
CLASP2	Cytoplasmic linker associated protein 2	4.1	-1.21	-1.15	-2.89	0.0592	-2.95	5.71897	1.767	1.66154	4.36351	0.0496351	4.4389	0.00216	0.00332	0.00128	0.943	0.842	0.735	TRUE	YES	2
CLCC1	Chloride channel CLIC-like protein 1	6.47	-6.14	-7.41	-0.327	-1.27	0.941	7.37882	7.15927	7.95861	0.316053	1.74715	1.20412	7.64e-07	1.47e-06	1.87e-07	0.43	0.0808	0.0767	FALSE	YES	0	Endoplasmic reticulum (GO:0005783)
CLCN6	Chloride channel protein	2.73	-5.56	-4.94	2.83	0.62	2.21	4.9431	7.8729	7.36856	5.09205	0.995679	4.16115	9.53e-07	3.7e-07	1.55e-07	0.197	0.558	0.0224	FALSE	YES	0
CLCN7	Chloride channel protein	3.15	-6.09	-4.56	2.94	1.53	1.42	5.51286	8.27084	7.04144	5.24872	2.92445	2.70333	0.000376	0.000491	0.00234	0.98	0.651	0.361	TRUE	YES	5
CLDN3	Claudin-3	0.637	-1.44	-3	0.805	-1.56	2.37	0.694649	1.95078	4.16685	0.939302	2.14267	3.34294	0.0935	0.0744	0.00977	0.907	0.607	0.251	TRUE	NO	2
CLDN7	Claudin	2.49	-3.41	-3.58	0.925	-0.165	1.09	0.962574	1.44009	1.52871	0.277366	0.0414361	0.338187	0.0287	0.264	0.158	0.361	0.917	0.47	TRUE	NO	4
CLIC1	Chloride intracellular channel protein	-0.663	0.945	0.315	-0.283	-0.63	0.348	1.11748	1.74473	0.431798	0.377786	1.04818	0.488117	0.0046	0.415	0.239	0.0475	0.907	0.073	FALSE	NO	0
CLIC4	Chloride intracellular channel protein	0.523	-0.418	-0.657	-0.106	-0.24	0.134	0.732828	0.549751	0.982967	0.108463	0.276544	0.140261	3.15e-07	1.24e-06	4.11e-07	0.0514	0.475	0.388	TRUE	NO	3
CLINT1	Clathrin interactor 1	2.89	-4.19	-3.47	1.31	0.722	0.587	5.45717	6.9914	6.20621	2.68403	1.3279	1.02	3.75e-05	0.196	0.395	0.000805	0.879	0.00046	TRUE	YES	9
CLIP1	CAP-Gly domain containing linker protein 1	4.64	1.03	0.295	-5.66	-0.731	-4.93	3.80688	0.645892	0.143271	4.53165	0.420216	4.02457	8.43e-06	4.97e-06	4.51e-07	0.656	0.0839	0.00544	TRUE	YES	3
CLN6	Ceroid-lipofuscinosis neuronal protein 6 homolog	5.54	-6.21	-6.47	0.662	-0.266	0.927	6.82974	7.30364	7.48149	0.790485	0.252588	1.21824	0.0307	0.0189	0.00129	0.822	0.425	0.101	TRUE	YES	6
CLPTM1	CLPTM1 regulator of GABA type A receptor forward trafficking	6.78	-6.87	-7.54	0.091	-0.674	0.765	8.5817	8.64016	9.04576	0.0952845	1.06098	1.24795	0.0302	0.00884	4.99e-05	0.58	0.0534	0.00278	TRUE	YES	5
CLPTM1L	Cleft lip and palate transmembrane protein 1-like protein	4.22	-4.46	-5.05	0.248	-0.59	0.838	4.83565	5.0575	5.54668	0.180456	0.514279	0.806875	0.0307	0.494	0.025	0.204	0.354	0.875	TRUE	YES	3
CLTC	Clathrin heavy chain	-0.209	-0.2	0.217	0.409	0.416	-0.00707	0.330683	0.312471	0.344862	0.769551	0.787812	0.00877392	1.81e-05	1.2e-05	1.41e-05	0.754	0.917	0.89	TRUE	NO	3
CLU	Clusterin	-1.34	1.11	0.595	0.223	-0.517	0.74	3.79317	3.18243	1.56864	0.449772	1.31785	2.04287	0.0605	0.0265	0.013	0.735	0.903	0.434	TRUE	NO	6
CLUH	Clustered mitochondria protein homolog	1.99	-1.01	-2.49	-0.972	-1.48	0.505	0.995679	0.422508	1.33068	0.400117	0.679854	0.183096	0.00281	0.00831	0.00388	0.754	0.891	0.958	FALSE	NO	0
CMAS	CMP-N-acetylneuraminic acid synthase	-0.794	0.769	1.41	0.0251	0.642	-0.617	0.860121	0.826814	1.78252	0.0177288	0.655608	0.623423	0.000136	0.00144	0.0631	0.229	0.241	0.00597	TRUE	NO	4
CMPK1	UMP-CMP kinase	0.692	-0.868	-0.884	0.176	-0.0159	0.192	0.465974	0.621602	0.636388	0.0942041	0.00788851	0.103474	7.05e-06	0.000158	4.96e-06	0.0293	0.0831	0.796	TRUE	NO	4
CMTM6	CKLF like MARVEL transmembrane domain containing 6	3.43	-4.33	-5.03	0.904	-0.69	1.59	2.4437	3.13194	3.61798	0.462181	0.331614	0.954677	0.0019	0.0343	0.0382	0.219	0.989	0.17	TRUE	YES	6
CNBP	CCHC-type zinc finger nucleic acid binding protein	-0.247	0.759	0.29	-0.512	-0.469	-0.0429	0.339135	1.41341	0.413413	0.853872	0.764472	0.047692	0.00017	1.9e-05	7.12e-07	0.0982	0.0378	0.000491	TRUE	NO	3
CNDP2	Carnosine dipeptidase 2	2.06	-2.26	-1.68	0.206	0.577	-0.371	1.57512	1.76955	1.22695	0.09691	0.315155	0.186419	0.000782	0.764	0.296	0.00373	0.764	0.0102	TRUE	YES	7	Cytosol (GO:0005829)
CNN3	Calponin	4.66	-2.8	-3.17	-1.86	-0.376	-1.49	4.84466	3.05306	3.45967	1.95078	0.262013	1.48149	3.84e-06	1.6e-05	3.17e-05	0.233	0.762	0.0575	TRUE	YES	3
CNOT8	Poly(A)-specific ribonuclease	4.21	-0.818	-0.638	-3.4	0.18	-3.58	4.96658	0.818156	0.59346	4.15552	0.130182	4.3439	2.09e-05	0.000109	1.31e-05	0.278	0.358	0.758	FALSE	YES	0
CNP	2,3-cyclic-nucleotide 3-phosphodiesterase	2.39	-3.41	-3.6	1.02	-0.195	1.21	1.43415	2.19723	2.34104	0.480172	0.0710923	0.598599	3.56e-07	5.84e-06	2.59e-06	0.00323	0.762	0.00886	TRUE	YES	1
COASY	Coenzyme A synthase	0.217	-0.412	0.328	0.195	0.74	-0.545	0.0716041	0.144481	0.112383	0.0639892	0.28567	0.199283	0.00253	0.0107	0.00567	0.631	0.912	0.782	TRUE	NO	2
COBL	Cordon-bleu WH2 repeat protein	0.674	-0.234	0.102	-0.44	0.336	-0.776	0.525784	0.14813	0.0599818	0.309804	0.224754	0.628932	2.28e-07	5.99e-07	2.47e-07	0.108	0.615	0.454	FALSE	NO	0
COBLL1	Cordon-bleu WH2 repeat protein like 1	4.54	-2.27	-2.61	-2.27	-0.337	-1.93	7.66555	4.83268	5.37059	4.82974	0.552842	4.22915	0.0038	0.00174	0.000448	0.691	0.739	0.207	TRUE	YES	2
COG1	Conserved oligomeric Golgi complex subunit 1	5.73	-4.34	-4.95	-1.39	-0.615	-0.78	4.44491	3.45967	3.91364	0.91364	0.324222	0.435334	0.000504	0.0166	0.0578	0.108	0.794	0.0288	TRUE	YES	2	Golgi apparatus (GO:0005794)
COG3	Component of oligomeric Golgi complex 3	4.61	-5.28	-5.59	0.666	-0.309	0.976	5.73518	6.28567	6.52143	0.716699	0.274905	1.17134	8.64e-07	0.000119	0.000188	0.000805	0.896	0.000477	FALSE	YES	0	Golgi apparatus (GO:0005794)
COL12A1	Collagen type XII alpha 1 chain	3.54	-2.26	-0.71	-1.27	1.55	-2.83	2.93554	1.77211	0.406714	0.856985	1.10568	2.30016	0.0258	0.385	0.391	0.235	0.998	0.194	FALSE	YES	0
COL17A1	Collagen alpha-1(XVII) chain	7.23	-8.55	-8.64	1.32	-0.0976	1.41	10.567	11.3019	11.3516	3.59346	0.158641	3.83863	2.62e-07	3.26e-07	1.64e-07	0.661	0.719	0.861	FALSE	YES	0
COL1A2	Collagen alpha-2(I) chain	0.322	-1.18	-0.0364	0.855	1.14	-0.286	0.0958256	0.432974	0.0101054	0.29243	0.416801	0.0840728	1.57e-06	3.96e-07	1.17e-07	0.0723	0.307	0.00307	TRUE	NO	1
COLGALT1	Collagen beta(1-O)galactosyltransferase 1	2.47	-1.31	-2.03	-1.16	-0.725	-0.436	1.67366	0.744727	1.31336	0.640165	0.353596	0.193142	0.0136	0.00228	0.0313	0.374	0.44	0.78	TRUE	YES	5
COPA	Coatomer subunit alpha	-0.181	0.00968	-0.391	0.171	-0.401	0.572	0.29243	0.0123337	0.769551	0.274088	0.79588	1.25493	0.00461	0.000164	2.02e-05	0.0597	0.39	0.00365	FALSE	NO	0
COPB1	Coatomer subunit beta	-0.298	0.335	0.614	-0.0367	0.279	-0.315	0.403403	0.467246	1.01412	0.0385789	0.371611	0.432974	0.001	0.00774	0.0207	0.4	0.842	0.154	TRUE	NO	3
COPB2	Coatomer subunit beta	0.199	0.281	-0.0551	-0.48	-0.336	-0.143	0.325139	0.500313	0.0757207	0.995679	0.628932	0.220404	0.021	0.00618	0.013	0.579	0.887	0.787	FALSE	NO	0
COPE	Coatomer subunit epsilon	0.768	0.506	-1.08	-1.27	-1.58	0.31	0.395774	0.238824	0.605548	0.752027	0.995679	0.135489	0.00072	0.215	0.656	0.0145	0.758	0.00375	TRUE	NO	3
COPG1	Coatomer subunit gamma	0.147	0.0249	-0.126	-0.172	-0.151	-0.0208	0.152427	0.0231917	0.128427	0.182435	0.157391	0.0190881	0.00126	0.00919	0.0114	0.424	0.973	0.309	TRUE	NO	1
COPZ1	Coatomer subunit zeta	3.53	-1.96	-1.25	-1.57	0.712	-2.29	1.87615	0.89279	0.500313	0.673664	0.251812	1.08938	0.000236	0.0151	0.351	0.0485	0.345	0.00269	TRUE	YES	7	Golgi apparatus (GO:0005794)
CORO1B	Coronin	3.25	-1.39	0.825	-1.85	2.22	-4.07	1.34008	0.453457	0.239578	0.653647	0.821023	1.77469	2.83e-06	3.87e-08	3.51e-08	7.74e-05	0.835	0.000106	TRUE	YES	2
CORO1C	Coronin	4.74	-2.75	-2.74	-1.99	0.0144	-2.01	5.68403	3.63827	3.6216	2.62525	0.0101054	2.64589	0.294	0.014	0.000432	0.148	0.259	0.00436	TRUE	YES	1
CORO7	Coronin	7.72	-3.97	-3.8	-3.75	0.168	-3.92	7.53313	4.82102	4.65561	4.6038	0.123205	4.76955	3.11e-06	0.00288	0.00123	0.000591	0.863	0.000822	TRUE	YES	1
COTL1	Coactosin like F-actin binding protein 1	5.76	-4.36	-5.98	-1.4	-1.62	0.217	3.01189	2.22621	3.12726	0.534617	0.642065	0.0619809	0.00418	0.422	0.347	0.042	0.971	0.045	TRUE	YES	3
COX2	Cytochrome c oxidase subunit 2 (Fragment)	1.4	-2.46	-2.16	1.07	0.299	0.767	0.630784	1.3098	1.1107	0.44855	0.101275	0.299296	0.00029	0.00147	0.00329	0.482	0.858	0.206	TRUE	NO	5
COX4I1	Cytochrome c oxidase subunit 4I1	0.0548	-1.32	-0.499	1.27	0.823	0.444	0.0404816	1.70774	0.493495	1.6216	0.939302	0.427128	2.46e-05	0.565	0.455	0.000321	0.962	0.000292	FALSE	NO	0
COX5A	Cytochrome c oxidase polypeptide Va	3.34	-2.69	-3.15	-0.646	-0.46	-0.186	2.007	1.54821	1.87615	0.25649	0.172631	0.0634863	7.29e-06	0.0486	0.0277	0.000408	0.917	0.000412	TRUE	YES	2
COX5B	Cytochrome c oxidase polypeptide Vb	-0.579	-1.46	-1.33	2.04	0.132	1.91	0.546682	1.77469	1.58004	2.60555	0.0958256	2.42022	0.0331	0.289	0.973	0.0125	0.615	0.0654	TRUE	NO	1
CPD	Carboxypeptidase D	3.77	-5.82	-5.39	2.05	0.433	1.62	4.23958	5.92445	5.61083	2.30715	0.329754	1.74473	4.28e-05	0.00129	0.00204	0.053	0.919	0.0266	FALSE	YES	0
CPLX1	Complexin 1	6.85	-6.85	-7.42	0.00583	-0.566	0.572	9.61798	9.6216	9.96658	0.0070049	1.13727	1.15243	4.77e-06	2.6e-07	6.15e-08	0.00214	0.187	0.000185	TRUE	YES	2
CPNE3	Copine 3	3.65	-3.92	-1.87	0.267	2.05	-1.79	1.63639	1.78252	0.694649	0.0710923	0.787812	0.657577	0.0408	0.0154	0.00414	0.683	0.768	0.233	TRUE	YES	6
CPSF7	Cleavage and polyadenylation specific factor 7	-0.86	0.565	0.226	0.294	-0.339	0.633	1.5817	0.928118	0.293282	0.404504	0.482804	1.0752	0.0395	0.0168	0.0036	0.721	0.722	0.213	TRUE	NO	2
CPT1A	Carnitine O-palmitoyltransferase	0.952	-1.01	-1.73	0.0626	-0.718	0.781	2.29158	2.46092	4.18046	0.0861861	1.64207	1.81816	3.13e-08	1.06e-08	5.67e-09	0.00507	0.28	0.00046	TRUE	YES	3
CPXM2	Carboxypeptidase X, M14 family member 2	1.81	-4.09	-3.04	2.28	1.05	1.23	1.10735	2.91364	2.098	1.4828	0.551294	0.67162	2.34e-05	0.000169	5.65e-05	0.199	0.756	0.509	TRUE	NO	2
CRCP	DNA-directed RNA polymerase III subunit RPC9	6.08	-4.94	-5.09	-1.14	-0.146	-0.996	8.92812	8.03245	8.15739	2.52724	0.199283	2.16685	3.91e-06	0.000157	1.23e-05	0.00971	0.256	0.244	FALSE	YES	0
CRIM1	Cysteine rich transmembrane BMP regulator 1	3.39	-4.68	-5.74	1.3	-1.06	2.36	2.89279	3.96257	4.71444	0.910095	0.705534	1.93181	0.0489	0.0991	0.0257	0.851	0.765	0.734	TRUE	YES	3
CRIP2	Cysteine rich protein 2	6.41	-5.99	-5.4	-0.415	0.598	-1.01	4.63264	4.383	4.00043	0.189767	0.291579	0.560667	0.31	0.0945	0.0458	0.597	0.896	0.315	TRUE	YES	1
CRYAB	Alpha(B)-crystallin	-2.12	2.11	1.99	0.00632	-0.116	0.122	4.64782	4.63639	4.42481	0.00744648	0.157391	0.167491	0.0597	0.0198	0.181	0.642	0.557	0.654	TRUE	NO	9
CRYBG1	Crystallin beta-gamma domain containing 1	3.62	-2.09	-1.43	-1.53	0.66	-2.19	3.67778	2.06298	1.29757	1.40782	0.481486	2.17263	0.00411	0.168	0.371	0.112	0.861	0.0406	FALSE	YES	0
CRYBG3	Crystallin beta-gamma domain containing 3	7.19	-1.54	-2.05	-5.65	-0.516	-5.14	7.36351	1.92812	2.67778	6.35655	0.484126	5.96658	0.014	0.0841	0.0158	0.513	0.701	0.987	FALSE	YES	0
CS	Citrate synthase	-2.7	2.5	3.45	0.201	0.951	-0.75	2.54516	2.33536	3.28651	0.109579	0.701147	0.518557	0.00795	0.0154	0.0146	0.88	0.998	0.859	TRUE	NO	2
CSDE1	Cold shock domain containing E1	2.95	0.416	-0.556	-3.37	-0.972	-2.4	2.53611	0.224754	0.317855	2.92082	0.640165	2.00087	0.00772	0.237	0.217	0.141	0.989	0.129	FALSE	YES	0
CSE1L	Chromosome segregation 1-like protein	5.87	-6.94	-6.13	1.08	0.816	0.26	1.33255	1.64397	1.40782	0.163043	0.119758	0.0352691	0.00105	0.617	0.0869	0.00677	0.544	0.0453	FALSE	YES	0	Cytosol (GO:0005829)
CSK	Tyrosine-protein kinase	1.68	-2.14	-1.9	0.465	0.249	0.216	0.505845	0.692504	0.590067	0.111259	0.0565055	0.0486625	0.184	0.0199	0.178	0.305	0.56	0.956	FALSE	NO	0
CSNK1A1	Casein kinase 1 alpha 1	0.126	-0.408	-0.623	0.282	-0.215	0.497	0.08302	0.316953	0.536107	0.20412	0.149354	0.403403	0.0259	0.232	0.851	0.371	0.496	0.0358	TRUE	NO	6
CSNK1E	Casein kinase 1 epsilon	-1.18	0.727	-0.205	0.449	-0.932	1.38	1.25806	0.677781	0.14691	0.369572	0.931814	1.5391	0.0198	0.0128	0.0221	0.829	0.917	0.98	TRUE	NO	6
CSNK1G1	Peptidyl-prolyl cis-trans isomerase	-0.0394	0.325	0.271	-0.286	-0.0542	-0.232	0.0282604	0.284833	0.229148	0.244125	0.0390538	0.191114	0.00899	0.0138	0.163	0.943	0.504	0.191	FALSE	NO	0
CSRP1	Cysteine and glycine rich protein 1	1.77	-1.51	-1.22	-0.256	0.299	-0.555	4.31876	3.76195	3.03621	0.449772	0.548214	1.21325	4.31e-06	0.00231	0.00283	0.00104	0.971	0.000808	FALSE	YES	0
CSTF2	Cleavage stimulation factor subunit 2	4.17	-0.91	-1.02	-3.26	-0.107	-3.15	4.37779	0.777284	0.896196	3.50724	0.0634863	3.39686	2.92e-05	0.0066	0.00367	0.0062	0.917	0.00883	TRUE	YES	9
CTBP2	C-terminal binding protein 2	-1.11	0.591	-0.497	0.524	-1.09	1.61	0.924453	0.411168	0.332547	0.354578	0.896196	1.47756	0.00115	0.1	0.102	0.00058	0.998	0.000478	FALSE	NO	0
CTDSP2	Protein-serine/threonine phosphatase	4.91	-6.7	-7.27	1.79	-0.566	2.36	7.98297	9.32698	9.68194	3.9393	1.07366	4.96257	2.21e-07	2.95e-06	1.86e-06	0.00232	0.911	0.00322	FALSE	YES	0
CTDSPL2	CTD small phosphatase like 2	-1.19	1.72	0.891	-0.531	-0.832	0.301	1.0278	1.63639	0.705534	0.367543	0.645892	0.186419	7.37e-05	0.118	0.358	0.000106	0.794	0.000172	FALSE	NO	0
CTNNA1	Catenin alpha 1	3.52	-3.49	-4.4	-0.0345	-0.913	0.879	5.90309	5.86328	6.82391	0.0347983	1.59688	1.52143	0.000564	0.00515	0.0514	0.33	0.544	0.0363	FALSE	YES	0
CTNNB1	Catenin beta-1	1.35	-0.889	-1.78	-0.464	-0.891	0.426	2.82681	1.75203	3.70997	0.769551	1.75696	0.69037	0.000442	0.0132	0.0615	0.115	0.732	0.0234	TRUE	YES	10
CTNND1	Catenin delta 1	3.59	-5.5	-6.12	1.91	-0.62	2.53	3.64207	5.22113	5.64589	1.85078	0.443697	2.55596	0.00056	0.000402	8.21e-05	0.82	0.601	0.191	TRUE	YES	2
CTSD	Cathepsin D	2.8	-2.71	-2.87	-0.0901	-0.162	0.0715	1.5391	1.47756	1.5867	0.0287242	0.0525663	0.0222764	0.00146	0.00147	8.56e-05	0.937	0.299	0.0748	FALSE	YES	0
CTSZ	Cathepsin X	-1.92	1.72	1.57	0.198	-0.15	0.348	4.52288	4.12263	3.7986	0.317855	0.228413	0.643974	0.00775	0.156	0.0819	0.209	0.906	0.306	TRUE	NO	5
CTTN	Cortactin	6.76	-3.94	-4.22	-2.82	-0.28	-2.54	5.63078	3.6073	3.84466	2.57025	0.152427	2.28819	0.000192	0.000143	8.72e-05	0.813	0.917	0.567	TRUE	YES	2
CTTNBP2NL	CTTNBP2 N-terminal like	5.97	-2.64	-2.34	-3.33	0.299	-3.63	5.32514	2.51428	2.19654	3.21396	0.173277	3.49485	1.03e-06	1.63e-06	2.04e-07	0.652	0.0839	0.046	TRUE	YES	3
CUEDC1	CUE domain containing 1	2.57	-6.11	-4.53	3.54	1.58	1.95	2.66555	5.73518	4.56225	3.67572	1.51428	1.95468	0.000394	0.000414	0.000186	0.953	0.851	0.601	TRUE	YES	2
CUL4B	Cullin 4B	1.73	-1.13	-0.272	-0.602	0.86	-1.46	0.995679	0.575118	0.106238	0.263603	0.406714	0.798603	0.0013	0.00107	0.000409	0.87	0.823	0.459	TRUE	NO	2
CUX1	Protein CASP	3.58	-5.51	-5.56	1.93	-0.0568	1.98	4.07727	5.72816	5.76955	2.16431	0.0347983	2.23807	0.000126	9.51e-05	1.42e-05	0.819	0.419	0.0963	TRUE	YES	3
CXADR	CXADR Ig-like cell adhesion molecule	5.21	-8.5	-9.32	3.29	-0.815	4.1	6.6216	8.70333	9.10018	4.77211	1.04964	5.64016	3.08e-06	6.32e-06	1.96e-06	0.519	0.557	0.788	TRUE	YES	1
CYB5A	Cytochrome b5 heme-binding domain-containing protein	2.64	-4.04	-4.04	1.4	-0.00746	1.4	1.82391	2.9393	2.94692	0.815309	0.00261362	0.821023	0.00289	0.102	0.00206	0.127	0.234	0.804	TRUE	YES	5
CYB5R3	NADH-cytochrome b5 reductase	4.99	-5.51	-5.18	0.517	0.329	0.188	4.82681	5.21042	4.97062	0.352617	0.205512	0.10902	0.00762	0.795	0.79	0.0294	0.998	0.0256	FALSE	YES	0
CYBRD1	Cytochrome b reductase 1	0.186	-1.3	-3.72	1.12	-2.42	3.54	0.0315171	0.2652	0.9914	0.220404	0.570248	0.928118	1.29e-05	5.39e-06	9.33e-06	0.444	0.764	0.844	TRUE	NO	3
CYFIP1	Cytoplasmic FMR1-interacting protein	0.0448	-0.205	-0.476	0.16	-0.271	0.431	0.0570004	0.315155	0.917215	0.235077	0.447332	0.806875	0.00115	0.0381	0.00306	0.123	0.48	0.706	TRUE	NO	4
CYLD	Deubiquitinating enzyme CYLD	4.26	-3.81	-1.86	-0.445	1.95	-2.4	4.56067	4.15304	1.98297	0.326979	2.09259	2.63639	0.000586	4.87e-05	2.01e-06	0.0978	0.078	0.000882	TRUE	YES	4	Cytosol (GO:0005829)
CYP1B1	Cytochrome P450 family 1 subfamily B member 1	3.26	-3.31	-3.72	0.0435	-0.411	0.454	1.88606	1.91721	2.19654	0.0136762	0.14691	0.164309	4.28e-05	7.66e-05	5.95e-06	0.822	0.216	0.101	FALSE	YES	0
CYP4A39	Cytochrome P450 4A39	4.56	-4.87	-7.97	0.307	-3.1	3.41	5.77469	6.04048	8.1107	0.279841	4.27819	4.63078	4.31e-06	2.5e-05	1.62e-06	0.154	0.103	0.344	FALSE	YES	0
CYP4F22	Cytochrome P450 family 4 subfamily F member 22	3.46	-4.25	-6.22	0.796	-1.96	2.76	4.70774	5.51713	7.07935	0.935542	2.77989	3.88606	0.0248	0.0331	0.0123	0.976	0.845	0.709	TRUE	YES	2
CYP51A1	Cytochrome P450 family 51 subfamily A member 1	0.356	-0.885	-1.27	0.529	-0.386	0.915	0.199971	0.607303	0.970616	0.319664	0.219683	0.634512	0.00363	0.000333	2.2e-05	0.174	0.256	0.00501	FALSE	NO	0
DAD1	Dolichyl-diphosphooligosaccharide--protein glycosyltransferase subunit DAD1	3.99	-3.94	-5.38	-0.0465	-1.44	1.4	3.97881	3.93554	5.09854	0.0245682	1.28988	1.23732	0.00207	5.35e-05	2.23e-05	0.0287	0.8	0.00851	FALSE	YES	0	Endoplasmic reticulum (GO:0005783)
DAG1	Dystroglycan	1.26	-5.36	-5.82	4.09	-0.465	4.56	1.86012	6.81248	7.16304	5.70774	0.522879	6.14388	2.2e-05	3.92e-06	1.47e-05	0.116	0.41	0.801	TRUE	YES	3
DAO	D-amino acid oxidase	-0.837	1.04	3.91	-0.201	2.87	-3.07	0.208309	0.269218	1.43063	0.0438316	0.966576	1.05257	0.000134	7.03e-07	2.01e-07	0.000519	0.341	9.81e-05	TRUE	NO	1
DARS1	Aspartate--tRNA ligase, cytoplasmic	-0.454	0.322	0.587	0.132	0.265	-0.133	0.573489	0.372634	0.79588	0.131356	0.294136	0.131356	0.000479	3.16e-06	9.97e-07	0.00163	0.555	0.000405	FALSE	NO	0
DBN1	Drebrin 1	3.52	0.639	1.44	-4.16	0.798	-4.96	4.51856	0.643974	1.80134	5.15677	0.856985	5.85699	0.00828	0.00042	8.59e-05	0.11	0.606	0.0143	TRUE	YES	2
DBNL	Drebrin like	3.59	-1.28	-1.52	-2.31	-0.244	-2.07	5.25649	1.92445	2.35458	3.62893	0.241845	3.25964	1.28e-06	2.05e-07	1.29e-07	0.0135	0.903	0.00641	TRUE	YES	3
DBNL.1	Drebrin like	4.98	-2.39	-2.73	-2.59	-0.343	-2.25	6.35754	3.55284	4.02	3.83565	0.341989	3.3536	1.2e-05	6.21e-07	8.89e-07	0.0045	0.719	0.0149	TRUE	YES	2
DBT	Dihydrolipoamide acetyltransferase component of pyruvate dehydrogenase complex	-1.19	0.903	0.701	0.287	-0.201	0.488	3.43533	2.58838	1.9431	0.625252	0.400117	1.23958	0.00098	0.00017	0.000251	0.274	0.912	0.378	TRUE	NO	1
DCAF13	DDB1- and CUL4-associated factor 13	2.35	-2.25	-2.62	-0.104	-0.368	0.263	1.47237	1.39147	1.67778	0.0385789	0.148742	0.102923	0.00461	0.097	0.31	0.202	0.793	0.0558	TRUE	YES	3
DCBLD2	Discoidin, CUB and LCCL domain containing 2	1.7	-4.69	-6.75	2.99	-2.06	5.05	2.31247	5.82681	7.33724	4.10073	2.85387	6.1296	6.62e-05	0.00119	0.00247	0.109	0.874	0.042	TRUE	YES	2
DCK	Deoxycytidine kinase	-0.821	1.65	0.0878	-0.828	-1.56	0.733	0.605548	1.48017	0.0467237	0.61261	1.383	0.524329	2.62e-07	9.3e-07	2.46e-07	0.0529	0.331	0.649	TRUE	NO	3
DCP1A	Decapping mRNA 1A	3.82	-1.77	-1.54	-2.05	0.227	-2.28	3.6073	1.54061	1.29671	1.84466	0.12436	2.08778	2.39e-05	0.162	0.411	0.000605	0.821	0.000305	TRUE	YES	2
DCTN1	Dynactin subunit 1	2.07	-1.6	-0.793	-0.468	0.81	-1.28	1.67778	1.21824	0.493495	0.258061	0.50724	0.910095	9.87e-05	0.0384	0.104	0.0071	0.846	0.00297	TRUE	YES	6
DCTN2	Dynactin subunit 2	4.37	-2.96	-2.07	-1.41	0.883	-2.3	4.90658	3.49214	2.4168	1.5376	0.841638	2.70333	1.23e-06	1.47e-06	9.79e-08	0.88	0.0187	0.003	FALSE	YES	0
DDOST	Dolichyl-diphosphooligosaccharide--protein glycosyltransferase 48 kDa subunit	4.04	-4.28	-5.01	0.237	-0.731	0.968	3.40671	3.59688	4.1512	0.114639	0.430626	0.614394	2.29e-08	2.33e-08	5.67e-09	0.759	0.0165	0.003	FALSE	YES	0	Endoplasmic reticulum (GO:0005783)
DDX10	RNA helicase	-0.357	0.0876	0.55	0.269	0.462	-0.193	0.319664	0.0649968	0.546682	0.228413	0.438899	0.154902	0.0123	0.0063	0.0151	0.755	0.86	0.989	TRUE	NO	1
DDX17	RNA helicase	-0.423	0.465	0.343	-0.0422	-0.123	0.0804	0.832683	0.943095	0.636388	0.0560111	0.181115	0.112946	0.000132	0.00385	0.248	0.0859	0.191	0.0021	TRUE	NO	5
DDX18	RNA helicase	-0.628	0.471	-0.0542	0.157	-0.525	0.682	1.24949	0.863279	0.0675262	0.220404	0.995679	1.38722	7.55e-05	0.000154	0.0087	0.786	0.135	0.0148	TRUE	NO	7
DDX19A	RNA helicase	0.338	-0.453	-0.695	0.114	-0.242	0.356	0.465974	0.673664	1.17005	0.128427	0.308035	0.496209	1.24e-08	7.61e-09	4.11e-09	0.422	0.174	0.224	FALSE	NO	0
DDX20	RNA helicase	3.53	-1.89	-1.8	-1.64	0.0856	-1.73	4.10679	2.16749	2.05355	1.84771	0.0550241	1.96257	6.52e-08	6.79e-08	2.85e-08	0.754	0.344	0.25	FALSE	YES	0
DDX21	RNA helicase	-0.421	0.196	0.276	0.225	0.0802	0.145	0.793174	0.303644	0.463442	0.359519	0.108463	0.211832	0.000126	7.59e-06	6.17e-06	0.0308	0.989	0.0238	TRUE	NO	3
DDX24	RNA helicase	-1.19	1.05	0.459	0.146	-0.589	0.735	2.7122	2.34969	0.847712	0.204815	1.16685	1.54212	0.0257	0.0423	0.0334	0.917	0.973	0.972	TRUE	NO	2
DDX27	RNA helicase	1.69	-2.29	-2.65	0.599	-0.36	0.959	0.818156	1.20831	1.45346	0.225483	0.126098	0.39794	4.83e-05	9.28e-05	3.05e-05	0.788	0.732	0.743	FALSE	NO	0
DDX39A	RNA helicase	3.26	-2.87	-2.73	-0.392	0.139	-0.531	2.11238	1.81531	1.70997	0.155523	0.0501223	0.220404	0.0234	0.875	0.881	0.0408	0.998	0.0348	TRUE	YES	8
DDX39B	Spliceosome RNA helicase DDX39B	-0.422	0.27	0.445	0.152	0.175	-0.0235	0.607303	0.347754	0.651695	0.175874	0.207608	0.02365	1.66e-07	7.94e-07	3.5e-07	0.0107	0.629	0.0505	TRUE	NO	1
DDX3X	RNA helicase	0.143	0.154	-0.238	-0.297	-0.391	0.0943	0.261219	0.283997	0.485452	0.645892	0.920819	0.160522	0.00162	0.39	0.803	0.018	0.821	0.00606	FALSE	NO	0
DDX42	RNA helicase	1.39	-0.0469	1.09	-1.34	1.14	-2.48	0.841638	0.0186345	0.621602	0.806875	0.655608	1.75945	0.000586	0.0655	0.0299	0.0359	0.887	0.0624	FALSE	NO	0
DDX46	RNA helicase	1.23	-0.691	-0.577	-0.542	0.114	-0.656	1.27003	0.603801	0.480172	0.443697	0.0736576	0.565431	0.726	0.000611	0.00184	0.00121	0.774	0.00261	FALSE	NO	0
DDX47	RNA helicase	-1.01	0.612	0.141	0.395	-0.471	0.866	1.89279	1.01457	0.165579	0.576754	0.723538	1.57512	0.0019	0.00579	0.00128	0.745	0.719	0.783	TRUE	NO	4
DDX5	DEAD box protein 5	-0.557	0.269	0.137	0.287	-0.132	0.42	1.37882	0.543634	0.237321	0.590067	0.227678	0.962574	0.0164	0.00926	0.0114	0.79	0.973	0.819	FALSE	NO	0
DDX50	RNA helicase	-0.483	0.347	0.414	0.135	0.0671	0.068	0.563837	0.37366	0.464706	0.123782	0.0579919	0.0589858	0.00548	0.000333	8.93e-06	0.121	0.0879	0.00124	FALSE	NO	0
DDX52	RNA helicase	2.05	-3.13	-1.9	1.08	1.23	-0.148	1.39903	2.32698	1.27246	0.617983	0.728158	0.0614803	5.89e-07	6.63e-08	3.51e-08	0.00225	0.684	0.000716	TRUE	YES	3
DDX54	ATP-dependent RNA helicase DDX54	-0.45	0.00488	-0.33	0.445	-0.335	0.78	0.815309	0.00568285	0.546682	0.8041	0.555955	1.63827	4.57e-07	2.15e-06	9.24e-07	0.0491	0.705	0.176	TRUE	NO	3
DDX6	RNA helicase	2.07	2.26	1.48	-4.33	-0.784	-3.55	1.35754	1.51713	0.882729	3.17134	0.393619	2.57349	6.52e-08	1.19e-07	1.02e-07	0.104	0.983	0.0748	TRUE	YES	3
DEGS1	Delta 4-desaturase, sphingolipid 1	6.5	-6.7	-8.42	0.197	-1.73	1.93	8.3279	8.45717	9.45346	0.222573	3.14997	3.50031	0.0339	0.138	0.0691	0.641	0.9	0.82	TRUE	YES	1
DEK	DEK proto-oncogene	0.902	-1.44	0.444	0.54	1.89	-1.35	0.401209	0.725842	0.171985	0.216096	1.0278	0.665546	2.97e-06	5.27e-07	1.75e-06	0.0403	0.249	0.735	TRUE	NO	3
DENND4B	DENN domain containing 4B	3.82	-3.7	-4.94	-0.113	-1.23	1.12	4.64589	4.53313	5.6517	0.0798767	1.40894	1.24718	2.2e-05	8.75e-07	0.000996	0.00426	0.00926	0.0191	TRUE	YES	4
DENND4C	DENN domain containing 4C	4.81	-4.07	-4.55	-0.746	-0.477	-0.27	5.1209	4.47756	4.8962	0.643974	0.365523	0.185752	5.4e-05	2.87e-06	2.93e-06	0.0145	0.936	0.0189	TRUE	YES	3
DENND6A	DENN domain containing 6A	2.68	-3.35	-5.25	0.677	-1.9	2.57	2.55284	3.23136	4.82102	0.462181	1.71444	2.44612	5.3e-06	0.401	0.119	4.02e-05	0.762	2.29e-05	TRUE	YES	2
DEPDC1B	Very-long-chain 3-oxoacyl-CoA synthase	1.19	-3.23	-4.79	2.04	-1.56	3.6	1.6968	4.7122	6.27572	3.10292	2.32239	5.12494	0.00207	0.000684	0.000621	0.542	0.998	0.464	TRUE	YES	3
DEPDC7	DEP domain containing 7	5.22	-6.42	-6.67	1.2	-0.25	1.45	5.51428	6.3536	6.51286	1.21254	0.173925	1.5391	0.00102	8.44e-05	0.000226	0.113	0.741	0.331	TRUE	YES	5
DERL1	Derlin	7.18	-7.12	-7.1	-0.0565	0.0214	-0.0779	3.63451	3.6073	3.59688	0.0150229	0.00568285	0.0209071	0.0143	4.61e-05	6.73e-06	0.00416	0.378	0.000548	TRUE	YES	3	Endoplasmic reticulum (GO:0005783)
DERL2	Derlin	7.02	-7.34	-8.41	0.319	-1.07	1.39	9.51286	9.70774	10.3019	0.511449	2.32606	3.07935	0.00735	0.00215	0.000563	0.54	0.75	0.15	TRUE	YES	5	Endoplasmic reticulum (GO:0005783)
DGAT1	Acyl-CoA retinol O-fatty-acyltransferase	4.66	-4.43	-6.61	-0.232	-2.17	1.94	6.3363	6.12726	7.80134	0.229148	3.44129	3.07831	2.08e-07	4.7e-08	1.48e-08	0.015	0.0808	0.000313	TRUE	YES	2	Endoplasmic reticulum (GO:0005783)
DGKA	Diacylglycerol kinase	3.93	-3.7	-3.94	-0.236	-0.242	0.00671	2.54516	2.37675	2.54975	0.0861861	0.0888424	0.00217692	0.000151	7.23e-07	1.98e-07	0.000492	0.307	8.74e-05	FALSE	YES	0
DGKD	Diacylglycerol kinase	1.28	-2.25	-3.61	0.961	-1.36	2.32	1.14448	2.2652	3.70333	0.787812	1.23582	2.35655	0.000182	0.0374	0.0434	0.015	0.986	0.0116	FALSE	NO	0
DGKE	Diacylglycerol kinase	1.93	-1.96	-3.8	0.0355	-1.83	1.87	2.21824	2.2644	4.36251	0.0218195	2.09044	2.13787	0.042	0.0282	0.0283	0.852	1	0.812	TRUE	YES	2
DGKZ	Diacylglycerol kinase	4.71	-2.03	-1.99	-2.68	0.0383	-2.71	4.66154	2.01457	1.97062	2.74473	0.0209071	2.78516	0.0463	0.0953	0.0136	0.845	0.623	0.526	TRUE	YES	1
DHCR24	Delta(24)-sterol reductase	3.89	-3.77	-4.35	-0.129	-0.582	0.453	3.02182	2.92082	3.37366	0.0540393	0.293282	0.218245	0.000754	0.00293	0.0156	0.628	0.675	0.146	FALSE	YES	0
DHCR7	7-dehydrocholesterol reductase	6.84	-6.23	-8.08	-0.614	-1.85	1.24	7.30103	6.90658	8.00966	0.632644	2.48678	1.54668	0.0188	0.0549	0.569	0.754	0.463	0.0934	FALSE	YES	0	Endoplasmic reticulum (GO:0005783)
DHFR	DHFR domain-containing protein	2.1	-1.12	-2.25	-0.983	-1.13	0.148	0.651695	0.296709	0.712198	0.254145	0.300162	0.0319843	0.0119	1.43e-05	1.17e-05	0.00124	0.989	0.00106	TRUE	NO	6
DHRS13	Flotillin	6.29	-7.19	-7.88	0.903	-0.692	1.59	7.15864	7.72816	8.12205	1.10846	0.785156	2.22695	0.00599	0.0822	0.00492	0.285	0.419	0.865	FALSE	YES	0
DHRS2	Dehydrogenase/reductase 2	-3.98	3.94	3.11	0.0394	-0.829	0.868	3.90309	3.86646	3.08145	0.0204516	0.617983	0.655608	0.000213	2.03e-05	1.22e-06	0.0823	0.086	0.000915	FALSE	NO	0
DHRS7	Dehydrogenase/reductase 7	2.42	-2.72	-4.35	0.291	-1.63	1.92	1.16431	1.34486	2.36754	0.0909791	0.69897	0.866461	0.277	0.0138	0.745	0.154	0.17	0.557	TRUE	NO	1
DHRS7B	Dehydrogenase/reductase 7B	1.13	-1.43	-1.87	0.299	-0.447	0.747	0.58838	0.79588	1.13077	0.120904	0.191114	0.350665	0.00087	0.00418	0.00168	0.551	0.849	0.815	TRUE	NO	2
DHX15	RNA helicase	1.3	-1.53	-1.16	0.234	0.365	-0.131	0.714443	0.882729	0.621602	0.0931265	0.153045	0.05061	0.0175	0.362	0.159	0.181	0.853	0.331	FALSE	NO	0
DHX29	ATP-dependent RNA helicase DHX29	2.37	-0.648	-1.18	-1.72	-0.533	-1.19	1.31785	0.258061	0.540608	0.876148	0.204815	0.543634	0.00314	0.00419	0.00695	0.983	0.917	0.787	FALSE	YES	0
DHX36	RNA helicase	1.96	-0.958	-1.23	-1	-0.274	-0.726	1.74232	0.703335	0.970616	0.742321	0.153663	0.493495	3.71e-06	0.00227	0.00147	0.000856	0.943	0.000977	TRUE	YES	9
DHX9	RNA helicase	-0.576	0.422	0.279	0.154	-0.143	0.297	1.18977	0.79588	0.4698	0.227678	0.209715	0.508638	0.000583	0.0825	0.0207	0.0286	0.762	0.0857	TRUE	NO	5
DIAPH1	Diaphanous related formin 1	0.847	-0.00535	-0.202	-0.841	-0.197	-0.644	2.26761	0.00744648	0.376751	2.25181	0.364516	1.64016	0.00669	0.0291	0.0257	0.63	0.988	0.597	FALSE	YES	0
DIAPH2	Diaphanous related formin 2	2.17	-0.536	-0.778	-1.63	-0.242	-1.39	2.64397	0.467246	0.752027	1.91364	0.179142	1.57512	2.48e-05	0.231	0.561	0.000543	0.818	0.000258	FALSE	YES	0
DIAPH3	Diaphanous related formin 3	5.18	-4.22	-4.79	-0.96	-0.563	-0.397	7.86328	6.9914	7.52288	1.8729	0.958607	0.610834	0.00594	0.0889	0.0408	0.00135	0.887	0.000775	FALSE	YES	0
DICER1	Endoribonuclease Dicer	3.44	-0.667	-0.436	-2.77	0.231	-3	5.10292	0.853872	0.496209	4.28567	0.227678	4.58336	0.000963	3.63e-05	0.000103	0.0358	0.676	0.148	FALSE	YES	0
DIS3	DIS3 homolog, exosome endoribonuclease and 3-5 exoribonuclease	0.907	-0.22	-1.09	-0.687	-0.87	0.183	0.59176	0.110138	0.74958	0.416801	0.562249	0.0899095	0.153	0.000387	4.33e-05	0.0076	0.4	0.00086	TRUE	NO	3
DKC1	Dyskerin pseudouridine synthase 1	-0.827	0.731	0.655	0.0962	-0.0764	0.173	1.3536	1.15677	1.00436	0.0996329	0.0772745	0.192465	8.61e-05	2.73e-05	1.72e-05	0.368	0.925	0.207	TRUE	NO	2
DLA-64	MHC class I DLA-12	3.81	-4.12	-5.54	0.307	-1.42	1.72	5.90658	6.22403	7.46092	0.361511	2.4389	3.00833	4.31e-07	9.47e-08	3.79e-08	0.0226	0.458	0.00239	TRUE	YES	3
DLA-88	MHC class I antigen (Fragment)	2.61	-3.03	-4.82	0.416	-1.79	2.21	1.70997	2.04048	3.36653	0.175224	1.065	1.38934	3.13e-08	9.92e-07	2.1e-07	7.74e-05	0.208	0.000463	FALSE	YES	0
DLA-88.1	DLA class I molecule (Fragment)	1.61	-2.16	-4.62	0.555	-2.46	3.01	1.7167	2.42946	4.97469	0.444906	2.79048	3.43063	5.72e-05	0.000345	0.000505	0.317	0.917	0.17	FALSE	YES	0
DLGAP5	DLG associated protein 5	3.39	-1.02	-3.69	-2.36	-2.67	0.306	1.70997	0.374688	1.8962	1.08725	1.27003	0.0931265	8.31e-05	0.000144	0.0037	0.855	0.236	0.0383	TRUE	YES	4
DNA2	DNA replication ATP-dependent helicase/nuclease	4.3	-4.58	-4.4	0.286	0.183	0.103	5.50585	5.76447	5.60033	0.254925	0.151195	0.0809219	8.68e-06	0.000329	0.0115	0.0171	0.227	0.000798	TRUE	YES	8
DNAJA1	DnaJ heat shock protein family (Hsp40) member A1	0.689	-0.202	-0.63	-0.486	-0.428	-0.0585	1.00305	0.218245	0.89279	0.640165	0.543634	0.0550241	7.16e-07	0.0149	0.00585	5.69e-05	0.856	7.18e-05	TRUE	NO	9
DNAJB6	DnaJ heat shock protein family (Hsp40) member B6	-0.308	0.308	0.276	0.000133	-0.032	0.0321	0.420216	0.420216	0.366532	0	0.033389	0.033389	3.15e-07	1.16e-07	4.57e-08	0.14	0.418	0.0092	TRUE	NO	3
DNAJC1	DnaJ homolog subfamily C member 1	2.04	-2.61	-3.03	0.575	-0.415	0.99	1.37779	1.86967	2.22113	0.278189	0.189767	0.545155	1.1e-06	5.84e-06	1.98e-06	0.0771	0.609	0.353	TRUE	YES	3
DNAJC11	DnaJ heat shock protein family (Hsp40) member C11	1.75	-1.5	-1.71	-0.242	-0.206	-0.0364	2.88941	2.46092	2.82681	0.254925	0.210419	0.0319843	0.0251	0.217	0.0589	0.00755	0.764	0.00246	TRUE	YES	4
DNAJC13	DnaJ heat shock protein family (Hsp40) member C13	5.74	-4.21	-2	-1.53	2.21	-3.74	4.42136	3.3363	1.43533	1.02045	1.62893	2.96257	0.238	0.712	0.097	0.227	0.514	0.0211	FALSE	YES	0
DNAJC16	DnaJ homolog subfamily C member 16	5.15	-3.46	-5.35	-1.69	-1.89	0.204	5.99568	4.44129	6.1549	2.16749	2.46597	0.160522	0.000434	5.84e-05	8.22e-05	0.171	0.907	0.25	TRUE	YES	1
DNM1L	Dynamin-1-like protein	3.12	-1.87	-1.83	-1.25	0.0451	-1.3	3.08407	1.73755	1.68613	1.04672	0.02365	1.09528	6e-06	7.71e-05	0.00352	0.0567	0.131	0.00107	TRUE	YES	3
DNM2	Dynamin GTPase	-1.86	-2.32	-0.584	4.17	1.73	2.44	0.338187	0.444906	0.0899095	0.946922	0.31158	0.474955	0.00238	0.0245	0.0126	0.343	0.908	0.472	FALSE	NO	0
DNMT1	DNA (cytosine-5)-methyltransferase	0.965	0.0428	-1.68	-1.01	-1.72	0.713	0.716699	0.0213631	1.45469	0.756962	1.50031	0.486782	0.00021	3.31e-05	4.74e-06	0.174	0.342	0.00774	TRUE	NO	2
DNMT3A	DNA methyltransferase 3 alpha	2.3	-3.16	-4.74	0.862	-1.58	2.44	4.30539	5.53165	7.20343	1.5157	3.03105	4.53313	0.0111	0.126	0.338	0.00255	0.821	0.0051	FALSE	YES	0
DNTTIP2	Deoxynucleotidyltransferase terminal interacting protein 2	-0.179	0.00322	0.181	0.175	0.178	-0.00229	0.258061	0.00392635	0.262013	0.252588	0.25649	0.00261362	0.51	0.0145	0.000439	0.0836	0.258	0.0028	TRUE	NO	7
DOCK2	Protein Spindly	4.08	-0.281	-0.981	-3.8	-0.701	-3.1	3.53165	0.143271	0.647817	3.29671	0.422508	2.67162	0.00851	0.114	0.0735	0.29	0.936	0.355	FALSE	YES	0
DOCK5	Dedicator of cytokinesis 5	5	-4.18	-3.77	-0.813	0.416	-1.23	6.3363	5.61261	5.19723	1.01144	0.429457	1.70333	6.58e-05	0.0148	0.00466	0.00926	0.808	0.0221	TRUE	YES	7
DOCK6	Dedicator of cytokinesis 6	4.38	-3.57	-4.62	-0.815	-1.06	0.241	5.42713	4.62893	5.64016	0.899629	1.25414	0.198596	9.42e-05	0.000856	0.00132	0.241	0.917	0.127	TRUE	YES	1	Cytosol (GO:0005829)
DOCK7	Dedicator of cytokinesis 7	6.77	-4.57	-4.98	-2.2	-0.406	-1.79	7.78516	6.14086	6.49214	3.38195	0.437707	2.74473	0.000214	9.78e-05	1.37e-05	0.601	0.401	0.0463	TRUE	YES	1
DOCK9	Dedicator of cytokinesis 9	4.38	-3.53	-3.95	-0.849	-0.417	-0.432	2.9431	2.33068	2.63639	0.391474	0.167491	0.175224	0.000524	0.144	0.102	0.015	0.951	0.0182	TRUE	YES	7
DOK1	Docking protein 1	6.33	-5.43	-5.93	-0.906	-0.503	-0.403	8.09745	7.43771	7.81531	1.45967	0.686133	0.517126	0.000306	0.0498	0.00406	0.0219	0.494	0.182	TRUE	YES	5
DPY19L1	Dpy-19 like C-mannosyltransferase 1	2.46	-2.9	-3.51	0.44	-0.606	1.05	2.73755	3.24336	3.88273	0.325139	0.484126	0.974694	0.00123	0.000962	0.000993	0.855	0.99	0.847	TRUE	YES	2
DPYSL2	Dihydropyrimidinase-related protein 2	5.8	-3.33	-2.49	-2.47	0.844	-3.31	3.75696	2.10347	1.47886	1.46218	0.37366	2.08778	0.000148	0.000144	0.000248	0.925	0.874	0.815	TRUE	YES	2	Cytosol (GO:0005829)
DPYSL3	Dihydropyrimidinase like 3	3.37	-1.75	-1.63	-1.62	0.121	-1.74	7.22185	4.58336	4.31695	4.28735	0.200659	4.5544	0.000975	0.00333	0.00349	0.685	0.993	0.583	TRUE	YES	2	Cytosol (GO:0005829)
DRG1	Developmentally regulated GTP binding protein 1	0.73	-0.681	-0.998	-0.0499	-0.317	0.267	1.49214	1.36552	2.17198	0.0609802	0.514279	0.414539	0.0271	0.012	0.123	0.725	0.547	0.542	TRUE	YES	6
DRG2	Developmentally regulated GTP binding protein 2	1.76	-0.652	-0.645	-1.11	0.00751	-1.12	1.79588	0.50724	0.500313	1.00524	0.00436481	1.01368	7.95e-07	2.84e-06	9.73e-07	0.137	0.579	0.592	TRUE	YES	2
DSC1	Uncharacterized protein	11.2	-10.7	-11.4	-0.541	-0.731	0.19	8.00656	7.79588	8.07831	0.356547	0.518557	0.105684	0.0345	0.0984	0.192	0.754	0.903	0.456	TRUE	YES	7
DSC1.1	Uncharacterized protein	4.72	-5.73	-6.61	1.01	-0.875	1.89	6.85699	7.67985	8.28988	1.68403	1.4023	3.35556	1.36e-06	2.82e-07	5.78e-07	0.0374	0.416	0.377	TRUE	YES	3
DSC2	Desmocollin type 2 (Fragment)	3.84	-5.46	-3.32	1.62	2.14	-0.519	2.11919	3.10735	1.78516	0.716699	1.02641	0.177832	0.00698	0.00145	0.0856	0.417	0.202	0.27	TRUE	YES	4
DSG1	Desmoglein-1	-0.447	0.433	0.74	0.0135	0.307	-0.294	0.383	0.368556	0.725842	0.00877392	0.243364	0.230623	5e-06	4.1e-07	9.24e-07	0.00662	0.395	0.0801	TRUE	NO	3
DSG2	Desmoglein-3	1.65	-2.83	-3.67	1.17	-0.839	2.01	2.64207	4.42251	5.42251	1.78252	1.17198	3.23958	1.57e-06	4.64e-07	6.03e-07	0.108	0.741	0.317	TRUE	YES	3
DSP	Desmoplakin	0.0424	0.49	0.616	-0.532	0.126	-0.658	0.0570004	1.01637	1.36251	1.13136	0.189767	1.48149	9.86e-07	0.000105	0.00022	0.00109	0.818	0.000542	FALSE	NO	0
DST	Dystonin	4.75	-3.52	-2.89	-1.23	0.627	-1.86	3.40561	2.49349	1.9914	0.679854	0.29243	1.15552	2.35e-05	0.00274	0.119	0.00954	0.253	0.000625	TRUE	YES	5
DVL2	Dishevelled segment polarity protein 2	1.34	0.77	0.816	-2.11	0.0462	-2.15	0.625252	0.313364	0.336299	1.12148	0.0150229	1.15304	0.00128	0.000372	0.349	0.469	0.025	0.0139	TRUE	NO	7
DYNC1H1	Dynein cytoplasmic 1 heavy chain 1	0.975	-1.29	-1.11	0.311	0.172	0.139	1.90309	2.60906	2.22185	0.447332	0.218245	0.170696	0.0263	0.0056	0.00237	0.466	0.864	0.201	TRUE	YES	2
DYNC1I2	Dynein cytoplasmic 1 intermediate chain 2	0.296	1.19	0.248	-1.49	-0.945	-0.544	0.191789	1.0804	0.156145	1.43297	0.801343	0.396856	0.00339	0.00866	0.00113	0.795	0.57	0.51	TRUE	NO	4
DYNC1LI1	Dynein cytoplasmic 1 light intermediate chain 1	4.85	-1.37	-0.492	-3.48	0.874	-4.36	3.57512	0.806875	0.226945	2.54975	0.455932	3.22185	3.24e-08	3.29e-08	7.2e-09	0.665	0.0138	0.00215	TRUE	YES	2
DYNC1LI2	Dynein light intermediate chain	3.49	-2.59	-2.48	-0.895	0.115	-1.01	3.29158	2.41005	2.28988	0.640165	0.0594835	0.74958	0.000454	0.000733	0.000108	0.916	0.533	0.33	TRUE	YES	3
DYNLL1	Dynein light chain	4.95	-2.61	-0.891	-2.35	1.72	-4.06	4.13906	2.15428	0.55752	1.90309	1.29499	3.44977	0.00468	0.00453	0.0267	0.935	0.657	0.467	FALSE	YES	0
DYRK1B	Dual specificity tyrosine phosphorylation regulated kinase 1B	-0.829	0.238	0.499	0.591	0.261	0.33	1.66959	0.342944	0.876148	1.09151	0.386158	0.5157	0.000627	0.346	0.286	0.00774	0.973	0.00828	TRUE	NO	5
EBNA1BP2	EBNA1 binding protein 2	1.35	-1.67	-1.47	0.321	0.198	0.122	0.583359	0.767004	0.651695	0.106238	0.0629839	0.0381045	5.13e-05	0.000878	0.000813	0.106	0.998	0.0872	FALSE	NO	0
ECE1	Endothelin-converting enzyme 1	5.5	-10.2	-9.88	4.71	0.329	4.39	6.5376	9.18046	9.0381	5.90658	0.303644	5.61261	2.67e-05	1.98e-05	5.52e-06	0.796	0.595	0.176	FALSE	YES	0
ECHS1	Enoyl-CoA hydratase, short chain 1	-0.109	0.00459	0.0575	0.104	0.0529	0.0512	0.0419142	0.00174066	0.0218195	0.0400052	0.0199966	0.0190881	0.000443	8.93e-05	5.1e-05	0.282	0.905	0.135	FALSE	NO	0
ECT2	Epithelial cell transforming 2	0.825	-2.29	-4.01	1.47	-1.72	3.19	0.609065	2.19586	3.90309	1.27654	1.55596	3.13312	3.89e-05	2.69e-05	6.76e-05	0.76	0.704	0.735	TRUE	NO	2
EDC3	Enhancer of mRNA-decapping protein 3	6.77	-2.64	-3	-4.13	-0.356	-3.78	6.48945	2.98716	3.39147	4.52578	0.255707	4.19382	0.000308	0.000511	0.644	0.902	0.0204	0.00196	FALSE	YES	0
EDC4	Enhancer of mRNA-decapping protein 4	4.14	-0.992	-1.17	-3.15	-0.175	-2.97	2.6925	0.458421	0.563837	1.97469	0.0629839	1.84466	6.02e-07	4.15e-06	6.99e-07	0.0251	0.237	0.579	TRUE	YES	3
EEF1A1	Elongation factor 1-alpha	-0.0498	0.118	-0.0927	-0.068	-0.21	0.142	0.0736576	0.191114	0.145694	0.102923	0.383	0.238824	0.00301	0.00926	0.000508	0.745	0.362	0.289	TRUE	NO	2
EEF1B2	Elongation factor 1-beta	2.9	-2.36	-2.07	-0.54	0.291	-0.831	4.03245	3.32514	2.91009	0.562249	0.262013	0.978811	0.00447	0.000165	0.000185	0.0622	0.971	0.066	TRUE	YES	2	Cytosol (GO:0005829)
EEF1D	Eukaryotic translation elongation factor 1 delta	2.91	-0.234	-0.306	-2.67	-0.0727	-2.6	5.32975	0.302771	0.422508	5.00174	0.080399	4.8962	0.018	0.0019	0.00279	0.26	0.94	0.317	FALSE	YES	0	Cytosol (GO:0005829)
EEF1G	Elongation factor 1-gamma	-0.188	-0.179	0.0812	0.367	0.26	0.107	0.185087	0.174574	0.0731433	0.412289	0.270835	0.0979971	0.0713	0.0105	0.00819	0.374	0.973	0.271	TRUE	NO	3
EEF2	Eukaryotic translation elongation factor 2	0.0791	0.288	0.153	-0.367	-0.134	-0.233	0.144481	0.688246	0.312471	0.943095	0.266803	0.524329	8.79e-05	4.67e-05	2.27e-05	0.644	0.856	0.299	TRUE	NO	3
EEF2K	Eukaryotic elongation factor 2 kinase	5.6	-1.4	-1.61	-4.2	-0.205	-4	5.97881	1.56225	1.84466	4.83565	0.146302	4.64589	0.0164	0.00626	0.00185	0.667	0.788	0.239	TRUE	YES	1
EFCAB8	APC-binding protein EB1	1.21	0.58	-0.0197	-1.79	-0.599	-1.19	1.67162	0.655608	0.0150229	2.63264	0.68403	1.63827	0.00106	0.037	0.535	0.116	0.405	0.00711	TRUE	YES	1
EFHD2	EF-hand domain family member D2	4.27	-2.71	-2.52	-1.56	0.197	-1.76	5.03339	3.39041	3.14752	1.85387	0.144481	2.13077	0.000721	0.0209	0.0197	0.128	0.998	0.113	TRUE	YES	1
EFNB1	Ephrin B1	4.23	-6.39	-7.53	2.16	-1.14	3.3	6.21467	7.95078	8.65561	3.64589	1.83268	5.21183	0.0307	0.991	0.0141	0.067	0.117	0.00107	FALSE	YES	0
EFNB2	Ephrin B2	2.33	-3.02	-3.84	0.691	-0.819	1.51	1.56864	2.14206	2.79317	0.335358	0.414539	0.90309	6e-07	2.09e-07	2.18e-08	0.129	0.0138	0.000172	TRUE	YES	3
EFR3A	EFR3 homolog A	2.43	-3.07	-4.07	0.64	-0.995	1.64	1.5867	2.09909	2.86328	0.293282	0.50724	0.958607	1.28e-06	2.65e-07	1.9e-07	0.0344	0.944	0.0198	TRUE	YES	2
EGFR	Receptor protein-tyrosine kinase	5.27	-6.34	-6.9	1.07	-0.553	1.62	9.4828	10.2899	10.6556	3.13194	1.47496	4.58336	0.00403	1.96e-05	2.16e-05	0.00365	0.944	0.00443	TRUE	YES	4
EHBP1	EH domain binding protein 1	4.31	-3.35	-3.84	-0.952	-0.482	-0.47	5.36552	4.40561	4.91364	1.10127	0.460924	0.446117	7.61e-05	4.26e-05	9.04e-06	0.669	0.525	0.0895	TRUE	YES	2
EHBP1L1	EH domain binding protein 1 like 1	4	-2.49	-3.42	-1.51	-0.927	-0.587	6.32331	4.44855	5.67778	2.77469	1.57349	0.879426	2.2e-06	2.52e-06	3.53e-07	0.937	0.139	0.0399	TRUE	YES	2
EHD1	EH domain containing 1	3.09	-2.62	-3.77	-0.477	-1.15	0.673	1.48149	1.19928	1.88273	0.14752	0.419075	0.219683	6.59e-06	3.33e-06	3.53e-07	0.513	0.0849	0.00404	TRUE	YES	3
EHD4	EH domain containing 4	0.991	-1.77	-2.18	0.776	-0.415	1.19	0.581699	1.22475	1.59517	0.427128	0.200659	0.737549	1.51e-06	1.08e-07	3.51e-08	0.00163	0.259	0.0002	FALSE	NO	0
EHHADH	Enoyl-CoA hydratase	2.6	-3.54	-1.85	0.94	1.69	-0.752	1.3851	2.01728	0.896196	0.377786	0.79588	0.288193	5.08e-05	8.43e-06	3.39e-06	0.135	0.72	0.0266	TRUE	YES	3
EIF2A	Eukaryotic translation initiation factor 2A	1.79	-0.743	-0.476	-1.04	0.267	-1.31	2.70115	0.931814	0.527244	1.43771	0.258061	1.89963	2.22e-06	1.97e-07	5.68e-08	0.00384	0.268	0.000379	TRUE	YES	3	Cytosol (GO:0005829)
EIF2AK2	Eukaryotic translation initiation factor 2-alpha kinase 2	2.13	-1.39	-1.57	-0.746	-0.181	-0.565	0.829738	0.478862	0.559091	0.225483	0.0472076	0.163676	0.00589	0.0413	0.0172	0.469	0.872	0.697	TRUE	NO	5
EIF2AK3	Eukaryotic translation initiation factor 2 alpha kinase 3	2.43	-1.62	-2.45	-0.81	-0.829	0.0193	2.10347	1.28067	2.12263	0.527244	0.543634	0.00877392	5.55e-06	4.46e-06	7.22e-07	0.838	0.23	0.0353	FALSE	YES	0
EIF2B1	Translation initiation factor eIF-2B subunit alpha	4	-3.66	-3.69	-0.347	-0.0343	-0.313	2.37469	2.14146	2.16494	0.120904	0.0105502	0.107905	0.00913	0.00742	0.00238	0.892	0.803	0.451	TRUE	YES	2
EIF2B3	Eukaryotic translation initiation factor 2B subunit gamma	1.34	-1.04	0.641	-0.298	1.68	-1.98	0.896196	0.649752	0.35164	0.143271	1.20273	1.47756	0.00588	0.0679	0.0814	0.329	0.979	0.244	TRUE	NO	4
EIF2B4	Eukaryotic translation initiation factor 2B subunit delta	-0.593	0.285	0.179	0.308	-0.106	0.414	0.882729	0.348722	0.200659	0.385103	0.110698	0.55752	3.13e-08	8.07e-08	3.35e-08	0.00549	0.345	0.0857	TRUE	NO	3
EIF2S1	Eukaryotic translation initiation factor 2 subunit 1	0.202	0.175	-0.23	-0.377	-0.405	0.0279	0.300162	0.252588	0.35164	0.653647	0.716699	0.0338583	0.0597	0.000188	0.000308	0.000137	0.9	0.000172	FALSE	NO	0
EIF2S2	Eukaryotic translation initiation factor 2 subunit beta	0.119	0.287	0.277	-0.406	-0.0102	-0.396	0.162412	0.464706	0.444906	0.723538	0.0123337	0.701147	1.36e-07	6.09e-08	4.84e-08	0.294	0.92	0.381	TRUE	NO	3
EIF2S3	Protein-synthesizing GTPase	-0.393	0.409	0.638	-0.0161	0.229	-0.245	0.524329	0.551294	0.978811	0.0154727	0.269218	0.29243	0.00768	0.0056	0.00131	0.853	0.733	0.32	FALSE	NO	0
EIF3A	Eukaryotic translation initiation factor 3 subunit A	0.0527	0.284	0.324	-0.337	0.0405	-0.377	0.0584886	0.395774	0.467246	0.489455	0.0443122	0.565431	5.66e-08	6.84e-07	3.88e-07	0.000681	0.825	0.00109	FALSE	NO	0
EIF3B	Eukaryotic translation initiation factor 3 subunit B	1.84	-0.658	-1.03	-1.18	-0.372	-0.809	1.28988	0.349692	0.61261	0.730487	0.177178	0.450997	0.00632	0.481	0.984	0.00549	0.794	0.0135	TRUE	NO	6
EIF3C	Eukaryotic translation initiation factor 3 subunit C	3.58	-1.42	-1.48	-2.16	-0.0616	-2.1	2.38828	0.756962	0.801343	1.30277	0.0218195	1.25571	0.00374	0.00385	0.0083	0.949	0.876	0.787	FALSE	YES	0
EIF3D	Eukaryotic translation initiation factor 3 subunit D	0.159	-0.106	-0.482	-0.0527	-0.376	0.323	0.238072	0.149354	0.954677	0.069051	0.69037	0.568636	0.00169	0.00424	0.00987	0.792	0.863	0.438	FALSE	NO	0
EIF3E	Eukaryotic translation initiation factor 3 subunit E	1.74	-0.111	-1.63	-1.63	-1.52	-0.111	0.552842	0.0254883	0.508638	0.508638	0.464706	0.025028	0.00501	0.0186	0.11	0.686	0.675	0.168	FALSE	NO	0
EIF3F	Eukaryotic translation initiation factor 3 subunit F	0.28	-0.251	0.962	-0.0293	1.21	-1.24	0.230623	0.202732	1.08145	0.0199966	1.451	1.49485	0.0159	0.0152	0.00743	0.943	0.903	0.684	FALSE	NO	0
EIF3G	Eukaryotic translation initiation factor 3 subunit G	1.91	-0.817	0.327	-1.09	1.14	-2.24	0.688246	0.241088	0.0856568	0.341035	0.361511	0.844664	0.000104	0.00162	0.00022	0.148	0.54	0.703	FALSE	NO	0
EIF3H	Eukaryotic translation initiation factor 3 subunit H	1.43	-0.17	-0.611	-1.26	-0.441	-0.823	3.37986	0.254925	1.27409	2.97881	0.838632	1.84164	1.59e-05	3.23e-06	6.33e-07	0.134	0.278	0.0045	TRUE	YES	3	Cytosol (GO:0005829)
EIF3I	Eukaryotic translation initiation factor 3 subunit I	-0.539	1.08	0.572	-0.542	-0.509	-0.0329	0.841638	2.01144	0.906578	0.847712	0.779892	0.0338583	0.00136	0.0108	0.00757	0.407	0.96	0.446	FALSE	NO	0
EIF3J	Eukaryotic translation initiation factor 3 30 kDa subunit	2.88	-1.47	0.233	-1.4	1.71	-3.11	1.79588	0.769551	0.0861861	0.723538	0.928118	1.97062	0.000338	0.00405	0.0113	0.244	0.821	0.0803	FALSE	YES	0
EIF3L	Eukaryotic translation initiation factor 3 subunit L	0.056	-0.168	-0.0599	0.112	0.108	0.00386	0.0501223	0.165579	0.0540393	0.10513	0.101275	0.00348833	8.95e-07	0.399	0.972	3.03e-05	0.756	2.18e-05	TRUE	NO	3
EIF3M	Eukaryotic translation initiation factor 3 subunit M	3.45	-3.92	-3.5	0.474	0.428	0.0458	1.92812	2.24033	1.95861	0.165579	0.14752	0.0141246	0.00153	0.556	0.474	0.0112	0.973	0.0119	TRUE	YES	9
EIF4A3	RNA helicase	-1.33	1.27	0.647	0.0558	-0.627	0.683	2.31515	2.20482	0.950782	0.0540393	0.917215	1.02228	0.00731	0.0893	0.191	0.315	0.886	0.139	FALSE	NO	0
EIF4B	Eukaryotic translation initiation factor 4B	3.76	-1.6	-1.55	-2.16	0.0582	-2.22	6.27165	3.10237	2.98716	4.10679	0.0614803	4.20343	0.00057	0.255	0.405	0.000605	0.917	0.00072	FALSE	YES	0
EIF4E	Eukaryotic translation initiation factor 4E	-0.143	0.389	0.497	-0.246	0.108	-0.355	0.227678	0.790485	1.08566	0.441291	0.165579	0.703335	0.0479	0.0373	0.0134	0.896	0.841	0.51	TRUE	NO	1
EIF4ENIF1	Eukaryotic translation initiation factor 4E nuclear import factor 1	3.89	-1.8	-1.98	-2.09	-0.182	-1.91	5.23284	2.57512	2.85387	3.02319	0.156145	2.74958	0.00332	0.00746	0.00133	0.83	0.66	0.586	TRUE	YES	5
EIF4G1	Eukaryotic translation initiation factor 4 gamma 1	1.26	0.516	0.517	-1.77	0.00137	-1.78	3.3363	1.19246	1.19654	4.54821	0.00174066	4.55129	0.00133	0.669	0.00287	0.00232	0.0243	0.79	TRUE	YES	4
EIF4G2	Eukaryotic translation initiation factor 4 gamma 2	7.31	-4.98	-5.16	-2.32	-0.182	-2.14	8.14026	6.51999	6.66959	3.59346	0.169411	3.32148	3.55e-06	1.51e-05	1.14e-05	0.215	0.973	0.22	TRUE	YES	1
EIF4G3	Eukaryotic translation initiation factor 4 gamma 3	3.35	0.874	0.503	-4.23	-0.37	-3.86	4.74715	1.10902	0.546682	5.65561	0.371611	5.29073	9.01e-07	5.34e-06	7.61e-08	0.0533	0.00926	0.00297	FALSE	YES	0
EIF4H	Eukaryotic translation initiation factor 4H	-0.294	0.83	1.96	-0.536	1.13	-1.67	0.128427	0.436519	1.3098	0.255707	0.645892	1.06449	0.911	0.0292	0.609	0.0672	0.331	0.755	TRUE	NO	7
EIF5A	Eukaryotic translation initiation factor 5A	0.147	0.852	-0.393	-0.999	-1.25	0.246	0.0329203	0.224026	0.0931265	0.270026	0.352617	0.0565055	0.00324	9.1e-05	0.00169	0.0384	0.258	0.686	TRUE	NO	5
EIF5B	Eukaryotic translation initiation factor 5B	0.0232	0.71	0.728	-0.734	0.0176	-0.751	0.0376307	2.09044	2.15058	2.16941	0.0282604	2.22915	0.00237	7.71e-05	7.37e-05	0.0416	0.991	0.0377	TRUE	NO	4
ELAVL1	ELAV-like protein	-1.8	1.32	0.812	0.487	-0.506	0.992	3.69897	2.70115	1.5376	0.801343	0.838632	1.95861	0.289	0.000503	0.000664	0.00567	0.944	0.00695	FALSE	NO	0
ELL	Peptidylprolyl isomerase	2.41	-1.43	-0.997	-0.983	0.429	-1.41	3.82391	2.22621	1.44733	1.42251	0.492144	2.20204	0.000142	0.0134	0.438	0.0282	0.27	0.00139	TRUE	YES	9
ELOVL4	Elongation of very long chain fatty acids protein 4	3.78	-4.08	-5.01	0.301	-0.929	1.23	3.70333	3.97062	4.72816	0.179142	0.709965	1.02182	0.0237	0.0175	0.00317	0.88	0.675	0.286	FALSE	YES	0	Endoplasmic reticulum (GO:0005783)
ELOVL5	Elongation of very long chain fatty acids protein 5	3.17	-3.28	-4.84	0.114	-1.56	1.67	3.21254	3.32698	4.70553	0.0629839	1.42946	1.56067	8.64e-07	7.89e-07	1.17e-07	0.943	0.0839	0.0125	TRUE	YES	3	Endoplasmic reticulum (GO:0005783)
ELP4	Elongator complex protein 4	3.15	-1.52	-1.91	-1.64	-0.392	-1.25	2.38616	0.970616	1.30452	1.07263	0.182435	0.754487	5.02e-06	0.000311	3.37e-05	0.00701	0.385	0.0889	FALSE	YES	0
EMC1	ER membrane protein complex subunit 1	3.93	-4.21	-4.44	0.28	-0.227	0.507	4.24336	4.49757	4.69465	0.187755	0.14752	0.380907	4.39e-05	0.706	0.0836	0.000218	0.477	7.18e-05	TRUE	YES	2	Endoplasmic reticulum (GO:0005783)
EMC10	ER membrane protein complex subunit 10	1.34	-0.755	-1.77	-0.587	-1.01	0.424	0.835647	0.402305	1.1891	0.294992	0.580044	0.200659	0.0739	0.055	0.0222	0.891	0.863	0.538	TRUE	NO	2
EMC2	ER membrane protein complex subunit 2	4.97	-4.67	-6.04	-0.302	-1.38	1.08	7.11182	6.84771	7.94692	0.365523	2.43533	1.82974	0.11	0.0441	0.0441	0.709	0.999	0.634	FALSE	YES	0	Endoplasmic reticulum (GO:0005783)
EMC4	ER membrane protein complex subunit 4	5.9	-6.03	-6.67	0.129	-0.643	0.772	3.87943	3.95861	4.32331	0.0462403	0.274088	0.342944	0.00628	0.00644	0.0175	0.953	0.835	0.714	FALSE	YES	0	Endoplasmic reticulum (GO:0005783)
EMC6	ER membrane protein complex subunit 6	5.89	-6.29	-7.16	0.401	-0.867	1.27	3.27084	3.48812	3.93181	0.129596	0.316953	0.508638	0.00364	0.00186	0.033	0.734	0.393	0.334	FALSE	YES	0	Endoplasmic reticulum (GO:0005783)
EMC7	ER membrane protein complex subunit 7	4.17	-4.44	-5.59	0.272	-1.15	1.42	4.45967	4.6968	5.59517	0.181115	1.07883	1.41341	2.43e-06	5.98e-06	1.8e-05	0.394	0.551	0.0466	TRUE	YES	3	Endoplasmic reticulum (GO:0005783)
EMD	Emerin	9.28	-8.41	-9.62	-0.864	-1.2	0.34	6.49349	6.09098	6.64397	0.518557	0.793174	0.16813	0.016	0.00038	0.00124	0.0534	0.747	0.171	TRUE	YES	5
EMG1	EMG1 N1-specific pseudouridine methyltransferase	2.72	-1.28	-2.96	-1.43	-1.68	0.244	2.87615	1.18509	3.14086	1.36351	1.65758	0.153045	3.35e-05	8.81e-06	0.0115	0.257	0.0109	0.00401	TRUE	YES	6
EML2	EMAP like 2	2.49	-0.0772	-1.1	-2.41	-1.03	-1.38	1.15428	0.0218195	0.408935	1.10846	0.37366	0.542118	0.00386	0.0447	0.157	0.327	0.789	0.0942	TRUE	NO	6
EML4	EMAP like 4	1.92	-0.165	-0.172	-1.75	-0.00676	-1.74	2.39577	0.120904	0.126679	2.16304	0.00436481	2.15304	9.54e-06	0.00104	0.00184	0.00592	0.904	0.00307	FALSE	YES	0
ENDOD1	Endonuclease domain containing 1	5.41	-6.11	-5.59	0.699	0.522	0.177	5.68403	6.17849	5.81531	0.610834	0.422508	0.119186	0.00523	0.0343	0.0244	0.486	0.958	0.531	FALSE	YES	0
ENO1	2-phospho-D-glycerate hydro-lyase	1.36	-1.7	-1.25	0.339	0.447	-0.108	0.630784	0.841638	0.567031	0.120331	0.164309	0.0352691	0.132	0.0436	0.00302	0.644	0.441	0.0654	FALSE	NO	0
ENSA	Endosulfine alpha	4.11	-2.22	-3.64	-1.89	-1.42	-0.477	3.33724	1.68403	2.94692	1.38091	0.950782	0.244125	0.0399	0.0293	0.134	0.88	0.741	0.639	TRUE	YES	6
ENTPD3	Ectonucleoside triphosphate diphosphohydrolase 3	2.31	-3.34	-4.94	1.03	-1.6	2.63	3.67985	5.04144	6.6216	1.51856	2.53611	4.14569	0.00656	0.0273	0.354	0.644	0.451	0.0668	FALSE	YES	0
ENTPD4	Ectonucleoside triphosphate diphosphohydrolase 4	-0.198	-2.7	-2.23	2.9	0.471	2.43	0.0644927	1.46471	1.14935	1.5986	0.16813	1.28067	0.000434	0.00151	0.11	0.642	0.174	0.0137	TRUE	NO	5
EPB41	Band 4.1	4.04	-3.82	-5.21	-0.221	-1.39	1.17	5.03245	4.81531	6.04431	0.175874	1.72125	1.38722	0.0316	0.134	0.314	0.629	0.856	0.287	FALSE	YES	0
EPB41L1	Erythrocyte membrane protein band 4.1 like 1	4.14	-3.33	-4.65	-0.809	-1.31	0.505	6.27003	5.39041	6.74715	1.25104	2.25571	0.68403	0.00772	0.018	0.283	0.822	0.419	0.0984	FALSE	YES	0
EPB41L2	Erythrocyte membrane protein band 4.1 like 2	2.04	-1.99	-2.45	-0.0567	-0.466	0.409	1.81531	1.75449	2.24949	0.0282604	0.282329	0.241845	0.000237	0.000467	0.000163	0.829	0.783	0.775	FALSE	YES	0
EPB41L5	Band 4.1-like protein 5	1.6	-2.38	-3.36	0.78	-0.982	1.76	2.76447	4.06803	5.37882	1.17718	1.57349	3.05948	0.000246	0.000157	0.000429	0.754	0.762	0.82	FALSE	YES	0
EPCAM	Epithelial cell adhesion molecule	1.59	-2.76	-3.04	1.17	-0.28	1.45	3.04335	4.9914	5.37059	2.18177	0.36251	2.767	0.000632	0.00133	0.00301	0.829	0.856	0.467	FALSE	YES	0
EPG5	Ectopic P-granules autophagy protein 5 homolog	4.56	-5.77	-4.76	1.22	1.01	0.206	5.4034	6.36151	5.58004	1.41454	1.11805	0.157391	0.00446	0.378	0.307	0.0515	0.97	0.0546	FALSE	YES	0
EPHA1	Receptor protein-tyrosine kinase	3.41	-7.01	-8.11	3.6	-1.1	4.7	4.4318	7.33536	7.95861	4.64016	1.31069	5.68194	0.00688	0.0209	0.0136	0.753	0.944	0.828	TRUE	YES	3
EPHA2	Receptor protein-tyrosine kinase	2.95	-5.93	-6.72	2.98	-0.789	3.77	3.78252	6.48149	7.00305	3.81531	0.815309	4.67162	0.00425	0.00352	0.166	0.891	0.241	0.0972	TRUE	YES	8
EPHB2	Receptor protein-tyrosine kinase	2.47	-4.11	-5.05	1.64	-0.939	2.58	2.35556	3.94692	4.70333	1.44855	0.705534	2.47496	6.13e-05	0.374	0.469	0.00082	0.964	0.000631	TRUE	YES	3
EPN2	Epsin 2	3.81	-4.97	-5.11	1.16	-0.139	1.3	6.97469	8.10073	8.21968	2.59007	0.191114	2.92082	0.000117	0.00207	0.0464	0.134	0.354	0.00636	TRUE	YES	4
EPPK1	Uncharacterized protein	1.19	-0.366	-1.22	-0.819	-0.85	0.0302	0.860121	0.201349	0.88941	0.536107	0.562249	0.0141246	0.0868	0.00561	0.0523	0.194	0.557	0.782	TRUE	NO	5
EPRS1	Glutamyl-tRNA synthetase	-0.129	0.77	0.49	-0.642	-0.28	-0.362	0.173277	1.59688	0.899629	1.27084	0.440093	0.607303	0.000174	0.00188	0.000474	0.239	0.733	0.608	FALSE	NO	0
EPS15	Epidermal growth factor receptor pathway substrate 15	3.56	-5.35	-4.95	1.79	0.398	1.39	5.72125	7.41117	7.08355	3.19586	0.514279	2.44977	0.0259	0.00179	0.000523	0.184	0.764	0.0455	TRUE	YES	4
EPS15L1	Epidermal growth factor receptor pathway substrate 15 like 1	3.48	-4.6	-4.32	1.12	0.279	0.845	3.41794	4.4034	4.17328	0.906578	0.163676	0.628932	3.92e-08	2.6e-07	1.57e-07	0.00152	0.856	0.0026	TRUE	YES	2
EPS8L1	EPS8 like 1	3.56	-1.85	-1.11	-1.71	0.744	-2.45	2.64207	1.20971	0.623423	1.09205	0.378824	1.72125	0.391	0.256	0.0228	0.842	0.508	0.144	TRUE	YES	3
EPS8L2	EPS8 like 2	3.62	-2.47	-2.2	-1.15	0.273	-1.42	4.8041	3.4318	3.05502	1.451	0.238072	1.88273	0.00886	0.00453	0.0914	0.754	0.388	0.312	FALSE	YES	0
ERBB2	Receptor protein-tyrosine kinase (Fragment)	1.05	-1.39	-1.93	0.341	-0.539	0.88	0.447332	0.638272	0.974694	0.119186	0.200659	0.359519	1.05e-06	4.05e-08	1.37e-07	0.000294	0.0534	0.0126	TRUE	NO	1
ERBIN	Erbb2 interacting protein	5.22	-4.29	-5	-0.928	-0.713	-0.215	8.00218	7.16813	7.82102	1.85387	1.34008	0.294136	5.52e-05	1.38e-07	3.51e-08	7.74e-05	0.135	2.18e-05	TRUE	YES	5
ERC1	ELKS/RAB6-interacting/CAST family member 1	7.13	-1.41	-0.82	-5.71	0.594	-6.31	5.34872	0.954677	0.473661	4.49757	0.317855	4.8729	0.0532	0.00308	7.96e-05	0.169	0.17	0.00303	TRUE	YES	7
ERCC6L	ERCC excision repair 6 like, spindle assembly checkpoint helicase	5.79	-2.19	-1.66	-3.6	0.53	-4.13	4.5867	1.67985	1.18776	2.95468	0.280669	3.38934	0.00933	0.0121	0.000402	0.984	0.267	0.0833	TRUE	YES	4
ERGIC1	Endoplasmic reticulum-golgi intermediate compartment 1	2.89	-1.45	-3.75	-1.45	-2.31	0.86	1.05998	0.436519	1.47496	0.436519	0.790485	0.232102	0.00808	0.424	0.336	0.0792	0.355	0.00398	TRUE	NO	1
ERLIN1	ER lipid raft associated 1	5.87	-5.73	-8.16	-0.141	-2.43	2.29	7.00436	6.90309	8.40782	0.119758	3.5784	3.37986	0.0259	0.00236	0.0062	0.238	0.825	0.454	TRUE	YES	6	Endoplasmic reticulum (GO:0005783)
ERLIN2	ER lipid raft associated 2	8.56	-8.37	-10.3	-0.193	-1.89	1.69	9.92082	9.82391	10.7144	0.242604	3.74473	3.37986	0.00349	5.52e-05	7.68e-05	0.0177	0.91	0.0272	TRUE	YES	3	Endoplasmic reticulum (GO:0005783)
ERMP1	Endoplasmic reticulum metallopeptidase 1	3.04	-3.57	-3.02	0.536	0.556	-0.0203	2.16431	2.59688	2.14752	0.248721	0.259637	0.00788851	0.0114	0.0205	0.0257	0.894	0.973	0.785	TRUE	YES	6
ERRFI1	ERBB receptor feedback inhibitor 1	5.1	-3.18	-1.05	-1.92	2.13	-4.05	4.4389	2.84164	0.732828	1.59007	1.80967	3.61979	0.00362	0.0852	0.119	0.181	0.962	0.117	TRUE	YES	5
ESRP1	Epithelial splicing regulatory protein 1	4.86	-4.52	-2.42	-0.344	2.1	-2.45	4.73518	4.45842	2.42136	0.216811	2.06399	2.45223	0.000455	0.000343	0.000106	0.829	0.753	0.32	TRUE	YES	2
ESYT1	Extended synaptotagmin 1	7.59	-7.28	-8.01	-0.316	-0.735	0.419	10.699	10.5129	10.9355	0.645892	1.87943	0.928118	0.000212	2.52e-06	0.000254	0.00225	0.0186	0.976	TRUE	YES	3
ESYT2	Extended synaptotagmin 2	7.13	-6.92	-7.68	-0.207	-0.764	0.557	8.95078	8.82102	9.27654	0.251037	1.30016	0.866461	5.32e-06	8.5e-06	1.73e-05	0.769	0.732	0.255	TRUE	YES	3
ESYT3	Extended synaptotagmin 3	3.81	-5.63	-5.67	1.82	-0.0411	1.86	4.46092	5.99568	6.02411	2.13727	0.0264104	2.19314	0.000885	0.209	0.0765	0.0187	0.825	0.0423	TRUE	YES	8
ETF1	Eukaryotic peptide chain release factor subunit 1	2.97	-2.74	-2.91	-0.227	-0.164	-0.0631	1.7986	1.63451	1.75449	0.0809219	0.0570004	0.0213631	3.88e-05	0.00518	0.00617	0.0114	0.973	0.0082	TRUE	YES	4
ETFA	Electron transfer flavoprotein subunit alpha	-2.02	1.88	2.15	0.133	0.264	-0.131	4.97062	4.7122	5.21753	0.213959	0.493495	0.210419	0.000246	0.874	0.812	0.00121	0.985	0.00119	TRUE	NO	2
ETFB	Electron transfer flavoprotein subunit beta	0.745	-1.41	0.318	0.666	1.73	-1.06	0.157391	0.333482	0.0619809	0.138466	0.429457	0.237321	0.0312	0.0243	0.037	0.894	0.944	0.998	TRUE	NO	1
EVI5	Rab-GAP TBC domain-containing protein	2.59	0.173	0.164	-2.76	-0.00876	-2.76	1.84466	0.0716041	0.0675262	1.9914	0.00348833	1.98716	6.18e-06	0.404	0.0701	4.64e-05	0.12	0.000227	TRUE	YES	4
EXOC4	Exocyst complex component Sec8	6.85	-5.28	-5.77	-1.57	-0.489	-1.08	8.36653	7.25414	7.63078	2.72354	0.647817	1.77728	0.0102	0.0107	0.00853	0.963	0.975	0.881	FALSE	YES	0
EXOSC10	Exosome component 10	1.5	-0.331	-0.0975	-1.17	0.233	-1.4	3.16241	0.501689	0.118045	2.42946	0.325139	2.95468	7.54e-07	4.46e-06	4.67e-06	0.0412	0.951	0.0246	TRUE	YES	3
EZR	FERM domain-containing protein	2.62	-1.11	-1.35	-1.51	-0.247	-1.26	3.67985	1.41117	1.80967	2.06098	0.216811	1.66354	3.59e-06	3.42e-07	4.48e-07	0.0076	0.722	0.026	TRUE	YES	3
F3	Tissue factor	-0.101	-1.38	-1.17	1.48	0.215	1.27	0.164309	3.76195	3.19586	4.00789	0.406714	3.46597	0.868	0.0378	0.482	0.0949	0.43	0.66	TRUE	NO	8
FAAH	Fatty acid amide hydrolase	2.68	-2.31	-2.93	-0.365	-0.617	0.252	3.08355	2.64397	3.37161	0.270026	0.514279	0.174574	0.0778	0.00232	0.00142	0.0938	0.933	0.0492	TRUE	YES	1
FABP5	Uncharacterized protein	-0.95	1.11	1.06	-0.155	-0.0475	-0.108	2.02182	2.40561	2.28904	0.211832	0.0570004	0.139662	0.0321	0.872	0.0577	0.0535	0.334	0.0028	FALSE	NO	0
FAF2	Fas associated factor family member 2	1.32	-2.11	-3.35	0.789	-1.24	2.03	2.55909	4.06854	5.84164	1.39147	2.38091	3.92445	6.29e-06	2.29e-07	1.38e-07	0.00107	0.867	0.000607	TRUE	YES	3	Endoplasmic reticulum (GO:0005783)
FAM104A	Family with sequence similarity 104 member A	4.36	-5.98	-6.33	1.63	-0.346	1.97	7.47756	8.84164	9.08513	3.61083	0.571865	4.29414	1.51e-06	6.3e-08	1.78e-08	0.000428	0.0808	4.12e-05	FALSE	YES	0
FAM107B	Family with sequence similarity 107 member B	5.24	-4.2	-4.58	-1.04	-0.381	-0.656	7.62893	6.6968	7.06148	1.8962	0.533132	1.07212	0.0122	0.000407	0.000167	0.0759	0.821	0.0232	FALSE	YES	0
FAM114A2	Family with sequence similarity 114 member A2	6.19	-5.45	-5.42	-0.736	0.0312	-0.768	8.94692	8.39794	8.37366	1.4828	0.0366845	1.56067	0.0167	0.0212	0.000157	0.983	0.0839	0.0161	TRUE	YES	7
FAM120A	Family with sequence similarity 120A	0.649	-0.482	-0.866	-0.168	-0.385	0.217	1.31515	0.896196	1.87615	0.239578	0.67162	0.327902	1.27e-06	5.4e-07	5.39e-08	0.266	0.025	0.000707	TRUE	YES	2
FAM133B	Family with sequence similarity 133 member B	-1.07	0.779	1.38	0.293	0.603	-0.31	0.844664	0.560667	1.1707	0.17134	0.405607	0.183096	3.15e-06	4.97e-06	1.82e-07	0.721	0.0163	0.003	TRUE	NO	3
FAM134B	FAM134B	2.65	-1.82	-2.3	-0.828	-0.478	-0.35	1.65956	1.03339	1.39147	0.379864	0.196543	0.137869	1.47e-06	3.01e-06	2.8e-07	0.49	0.0677	0.0492	FALSE	YES	0
FAM135A	Family with sequence similarity 135 member A	3.22	-4.08	-3.36	0.867	0.72	0.147	6.51286	7.51713	6.69897	2	1.60033	0.218245	1.01e-05	0.936	0.915	7.74e-05	0.998	7.98e-05	TRUE	YES	1
FAM160A1	Family with sequence similarity 160 member A1	3.04	-4.71	-1.81	1.67	2.9	-1.23	5.40012	7.20204	3.49621	3.22621	5.20971	2.31876	6.71e-05	3.27e-06	1.32e-06	0.0143	0.688	0.00312	TRUE	YES	1
FAM168A	Family with sequence similarity 168 member A	-0.118	0.313	0.321	-0.195	0.00784	-0.202	0.122053	0.380907	0.393619	0.215383	0.00744648	0.225483	0.00099	1.89e-05	5.49e-06	0.0125	0.607	0.00237	TRUE	NO	3
FAM177A1	Family with sequence similarity 177 member A1	2.68	-4.01	-3.9	1.33	0.106	1.23	4.91364	6.53462	6.42366	2.54975	0.118045	2.32514	0.000124	8.16e-05	2.24e-06	0.754	0.0534	0.00387	FALSE	YES	0
FAM193A	Family with sequence similarity 193 member A	6.17	0.591	1.13	-6.76	0.542	-7.3	6.15989	0.485452	1.11805	6.5376	0.435334	6.86012	0.903	0.168	0.0478	0.314	0.785	0.0882	TRUE	YES	4
FAM219A	Family with sequence similarity 219 member A	2.43	-2.98	-2.99	0.546	-0.0121	0.558	3.04335	3.70774	3.72125	0.489455	0.00788851	0.50307	2.14e-06	0.613	0.567	3.03e-05	0.987	2.18e-05	TRUE	YES	5
FAM219B	Family with sequence similarity 219 member B	3.05	-4.47	-3.87	1.42	0.601	0.819	3.39577	4.76195	4.2233	1.43297	0.477556	0.707744	7.09e-05	0.0915	0.0267	0.00243	0.794	0.00531	TRUE	YES	8
FAM234A	Family with sequence similarity 234 member A	1.27	-3.18	-3.98	1.91	-0.808	2.71	2.08991	5.07366	5.97881	3.23958	1.19928	4.47366	4.37e-05	9.1e-05	1.85e-05	0.754	0.544	0.505	TRUE	YES	2
FAM3A	Family with sequence similarity 3 member A	2.77	-3.54	-4.29	0.774	-0.744	1.52	2.41454	3.13727	3.76955	0.490797	0.467246	1.16622	1.84e-07	7.06e-07	3.66e-07	0.0246	0.774	0.0693	TRUE	YES	3
FAM83B	Family with sequence similarity 83 member B	4.7	-5.75	-6.8	1.05	-1.04	2.1	8.17783	9.05012	9.77728	2.53018	2.50864	4.84771	3.92e-08	1.11e-07	5.39e-08	0.0136	0.63	0.0653	FALSE	YES	0
FAM83D	Family with sequence similarity 83 member D	0.911	-0.414	-0.667	-0.497	-0.253	-0.243	1.86012	0.68403	1.2652	0.866461	0.368556	0.350665	2.51e-06	2.36e-06	1.72e-06	0.948	0.966	0.834	TRUE	YES	3
FAM83F	Family with sequence similarity 83 member F	1.82	-3.78	-4.41	1.97	-0.63	2.6	4.36452	7.31515	7.97062	4.66959	1.40121	5.75696	0.0023	0.0481	0.167	0.197	0.788	0.053	TRUE	YES	1
FAM83H	FAM83H protein	3.17	-1.32	-1.27	-1.86	0.0453	-1.9	4.27327	1.69465	1.62342	2.53165	0.033389	2.5986	0.233	0.0299	0.00283	0.342	0.525	0.0353	FALSE	YES	0
FAR1	Fatty acyl-CoA reductase	2.47	-2.84	-2.84	0.362	0.000322	0.362	1.5544	1.83863	1.83565	0.145694	0	0.145694	5.75e-08	8.47e-07	2.84e-07	0.000546	0.46	0.00228	FALSE	YES	0
FARP1	FERM, ARH/RhoGEF and pleckstrin domain protein 1	1.38	-1.17	-1.9	-0.215	-0.727	0.513	1.50864	1.21968	2.20066	0.151195	0.661544	0.424812	3.99e-08	6.72e-05	1.98e-06	1.76e-05	0.0534	7.89e-05	TRUE	YES	4
FARSA	Phenylalanine--tRNA ligase	-1.61	1.35	0.996	0.261	-0.356	0.617	3.54975	2.97881	2.13194	0.395774	0.585027	1.18575	0.000334	0.395	0.988	0.000586	0.74	0.00114	TRUE	NO	6
FARSB	Phenylalanyl-tRNA synthetase beta subunit	-1.19	0.958	0.27	0.234	-0.687	0.921	1.95861	1.50031	0.302771	0.254145	0.982967	1.42946	2.51e-05	3.92e-06	2.01e-06	0.0922	0.821	0.0283	TRUE	NO	3
FASN	3-hydroxyacyl-[acyl-carrier-protein] dehydratase	0.889	0.0999	0.0667	-0.989	-0.0331	-0.956	2.64207	0.180456	0.114639	2.95861	0.0540393	2.85387	2.39e-05	1.18e-05	5.46e-06	0.568	0.8	0.202	TRUE	YES	3
FAT1	FAT atypical cadherin 1	1.65	-4.62	-4.65	2.97	-0.0338	3	2.18111	5.67366	5.70115	3.9914	0.0241089	4.03012	0.423	3.31e-05	0.00465	0.000428	0.0478	0.0306	TRUE	YES	9
FAU	40S ribosomal protein S30	-1.87	1.07	2	0.798	0.928	-0.13	2.5157	1.29414	2.70553	0.886057	1.07572	0.100727	1.89e-05	2.68e-05	0.000113	0.894	0.53	0.178	TRUE	NO	1
FBL	Fibrillarin	-0.338	0.00708	0.322	0.331	0.315	0.0154	0.739929	0.0101054	0.696804	0.721246	0.677781	0.0227338	2.37e-06	6.69e-07	4.22e-07	0.127	0.906	0.0569	TRUE	NO	3
FBRS	Fibrosin	0.563	0.0556	-0.875	-0.619	-0.931	0.312	0.211832	0.0177288	0.358526	0.236572	0.387216	0.108463	0.00542	0.00047	0.00032	0.18	0.944	0.105	TRUE	NO	2
FDPS	Farnesyl diphosphate synthase	-1.06	1.31	0.863	-0.243	-0.446	0.202	1.04866	1.36251	0.798603	0.169411	0.346787	0.137272	3.55e-06	4.15e-05	3.69e-06	0.047	0.208	0.886	TRUE	NO	3
FERMT2	Fermitin family member 2	2.11	-2.97	-4.18	0.86	-1.21	2.07	4.1891	5.49485	6.8962	1.61083	2.41117	4.11748	4.92e-05	0.0799	0.0244	0.00181	0.803	0.00363	TRUE	YES	5
FGA	Heterogeneous nuclear ribonucleoprotein H3	-0.598	1.61	0.192	-1.01	-1.42	0.406	0.636388	2.20482	0.160522	1.25181	1.89963	0.390406	1.45e-05	0.00096	0.00064	0.0124	0.947	0.0149	FALSE	NO	0
FGD6	FYVE, RhoGEF and PH domain containing 6	3.98	-3.21	-3.7	-0.768	-0.491	-0.277	3.48017	2.8041	3.2426	0.480172	0.276544	0.142668	1.02e-05	0.00854	0.00183	0.00127	0.713	0.00335	TRUE	YES	2
FH	Fumarate hydratase, mitochondrial	-1.56	0.556	0.876	1.01	0.32	0.688	1.9914	0.537602	0.966576	1.15739	0.272459	0.707744	0.287	0.000773	0.0196	0.00868	0.303	0.172	TRUE	NO	7
FHL2	Four and a half LIM domains 2	-1.25	1.23	1.12	0.0148	-0.109	0.124	2.83565	2.80134	2.53313	0.0177288	0.14691	0.169411	0.0152	0.0011	0.00183	0.178	0.912	0.251	TRUE	NO	2
FILIP1L	Filamin A interacting protein 1 like	3.91	-1.64	-1.74	-2.28	-0.1	-2.18	6.36452	3.11238	3.30277	4.23882	0.108463	4.07572	0.00104	0.00102	0.000189	0.933	0.607	0.268	TRUE	YES	2
FKBP11	Peptidylprolyl isomerase	0.175	1.7	-2.83	-1.88	-4.53	2.65	0.0428718	0.571865	1.09909	0.647817	1.97062	1.01278	0.000149	0.322	0.337	0.000322	0.998	0.00026	TRUE	NO	1
FKBP15	Peptidylprolyl isomerase	4.08	-1.61	-2.28	-2.47	-0.678	-1.8	3.68194	1.29158	1.9914	2.18376	0.428291	1.48678	0.00226	0.012	0.00752	0.546	0.941	0.625	TRUE	YES	2
FKBP4	Peptidylprolyl isomerase	-0.737	0.88	0.975	-0.143	0.0948	-0.238	1.22185	1.52724	1.73283	0.161151	0.101824	0.29243	0.000764	0.0194	0.0389	0.146	0.904	0.066	TRUE	NO	7
FLII	FLII actin remodeling protein	2	-1.54	-1.59	-0.459	-0.0441	-0.415	2.46092	1.82102	1.88273	0.392545	0.0291884	0.346787	2.44e-05	0.00557	0.0101	0.00548	0.91	0.003	FALSE	YES	0
FLNA	Filamin A	2.28	-0.385	-0.187	-1.89	0.198	-2.09	5.32698	0.769551	0.310691	4.61083	0.332547	4.9914	0.0152	0.166	0.134	0.332	0.971	0.345	FALSE	YES	0
FLNB	Filamin B	0.979	0.547	0.682	-1.53	0.135	-1.66	2.51856	1.25493	1.6517	3.92812	0.217527	4.23284	0.00025	0.0998	0.159	0.00937	0.936	0.0054	FALSE	YES	0
FLOT1	Flotillin	3.18	-5.16	-4.43	1.98	0.727	1.25	3.42597	5.19314	4.60906	2.06449	0.583359	1.17587	0.0145	0.127	0.879	0.394	0.489	0.0375	TRUE	YES	3
FLRT2	Fibronectin leucine rich transmembrane protein 2	1.41	-5.07	-6.73	3.66	-1.66	5.31	0.931814	3.9914	5.04721	2.91009	1.14026	4.15864	1.09e-05	2.3e-06	1.34e-06	0.115	0.887	0.0467	TRUE	NO	3
FLT1	Receptor protein-tyrosine kinase	4.3	-5.13	-5.34	0.828	-0.208	1.04	4.66154	5.34486	5.50307	0.730487	0.137272	0.974694	6.18e-06	8.84e-06	1.02e-05	0.842	0.932	0.62	TRUE	YES	3
FLVCR1	Feline leukemia virus subgroup C cellular receptor 1	6.5	-8.01	-8.77	1.51	-0.758	2.26	7.68403	8.58004	8.97062	2.31247	0.995679	3.5376	7.36e-05	0.000259	0.000571	0.536	0.821	0.205	TRUE	YES	4
FN1	Fibronectin	-0.347	0.206	0.717	0.14	0.511	-0.37	0.596879	0.312471	1.51286	0.197911	0.982967	0.649752	0.0217	0.15	0.222	0.46	0.943	0.29	TRUE	NO	5
FNBP1L	Formin-binding protein 1-like	6.38	-3.66	-4.43	-2.71	-0.764	-1.95	9.49621	7.11238	7.91721	5.86967	1.74473	4.57349	0.00621	0.274	0.0538	0.101	0.687	0.353	TRUE	YES	10
FNDC3B	Fibronectin type III domain containing 3B	3.09	-2.47	-2.32	-0.617	0.152	-0.769	4.87943	4.05012	3.82391	0.823909	0.149354	1.09583	3.14e-06	0.062	0.0232	0.00013	0.847	0.000179	TRUE	YES	2
FNIP1	Folliculin interacting protein 1	3.55	-3.38	-2.08	-0.177	1.29	-1.47	4.68194	4.48945	2.85078	0.142668	1.65365	1.92812	0.0023	0.0389	0.00725	0.234	0.696	0.649	FALSE	YES	0
FOSL1	FOS like 1, AP-1 transcription factor subunit	6.6	-4.12	-2.32	-2.48	1.8	-4.28	5.89279	4.0752	2.284	2.45967	1.68613	4.21183	0.00945	0.0955	0.02	0.36	0.73	0.808	TRUE	YES	4
FOXO3	Forkhead box O3	4.74	-1.12	-1.32	-3.62	-0.208	-3.41	7.36251	2.16241	2.61798	6.23882	0.2652	5.99568	0.0121	0.00557	0.00456	0.725	0.979	0.592	FALSE	YES	0
FRMD3	FERM domain containing 3	3.82	-4.34	-4.8	0.527	-0.457	0.984	7.86646	8.42136	8.85387	1.30364	1.08672	2.72584	0.00137	0.000119	5.74e-05	0.13	0.856	0.0463	FALSE	YES	0
FRMD4B	FERM domain containing 4B	5.53	-4.42	-4.98	-1.11	-0.565	-0.547	7.07314	6.13966	6.63639	1.64975	0.696804	0.667562	0.0538	0.0544	0.00634	0.969	0.578	0.273	TRUE	YES	1
FRYL	FRY like transcription coactivator	2.96	1.55	2.49	-4.51	0.937	-5.45	1.80967	0.8041	1.46852	2.91364	0.421361	3.51856	0.0415	0.00208	0.0012	0.143	0.917	0.0721	FALSE	YES	0
FTSJ3	pre-rRNA processing protein FTSJ3	-0.447	-0.145	-0.679	0.592	-0.533	1.13	0.714443	0.180456	1.22257	1.02641	0.896196	2.26122	0.0699	0.18	0.0107	0.766	0.418	0.34	FALSE	NO	0
FUBP3	Far upstream element binding protein 3	-0.0783	0.54	0.686	-0.461	0.147	-0.608	0.0979971	1.00218	1.36151	0.818156	0.198596	1.16749	0.058	0.313	0.0799	0.0221	0.748	0.00529	FALSE	NO	0
FURIN	Furin, paired basic amino acid cleaving enzyme	4.51	-6.1	-5.75	1.59	0.346	1.25	3.83268	4.95078	4.72584	1.18977	0.179142	0.866461	0.0125	0.00579	0.000404	0.729	0.4	0.0655	FALSE	YES	0	Golgi apparatus (GO:0005794)
FUS	FUS RNA binding protein	1.06	0.037	-1.3	-1.1	-1.34	0.245	0.289883	0.00788851	0.372634	0.301899	0.386158	0.0560111	0.143	0.00277	0.000211	0.0646	0.393	0.00396	TRUE	NO	6
FXR1	FMR1 autosomal homolog 1	1.78	-1.69	-1.11	-0.0961	0.578	-0.674	1.07883	1.00436	0.585027	0.0362122	0.261219	0.314258	9.3e-05	0.479	0.189	0.000961	0.818	0.00181	FALSE	NO	0
FYCO1	FYVE and coiled-coil domain containing 1	5.71	-4.14	-2.37	-1.57	1.77	-3.35	6.08355	4.80688	2.87615	1.80688	2.08884	4.01592	9.35e-06	0.684	0.529	0.000106	0.944	0.000121	FALSE	YES	0
FYTTD1	Forty-two-three domain-containing protein 1	-1.31	0.88	1.01	0.43	0.128	0.301	2.97469	1.91009	2.23807	0.772113	0.175874	0.490797	0.00234	0.0541	0.115	0.18	0.896	0.0786	FALSE	NO	0
FZD6	Frizzled-6	3.79	-4.99	-6.29	1.2	-1.3	2.5	4.19791	5.24336	6.17587	1.18111	1.30627	2.81816	0.00137	1.95e-06	2.28e-05	0.000457	0.0954	0.0128	TRUE	YES	2
G3BP1	G3BP stress granule assembly factor 1	1.22	0.681	0.419	-1.91	-0.262	-1.64	2.2161	1.07727	0.576754	3.52871	0.320572	3.04964	0.000321	0.343	0.222	0.000534	0.933	0.000346	TRUE	YES	2	Cytosol (GO:0005829)
G6PC3	Glucose-6-phosphatase catalytic subunit 3	0.687	-3.03	-5.32	2.34	-2.29	4.63	0.338187	2.17914	3.8962	1.6038	1.56067	3.42136	0.00147	0.00318	0.0234	0.839	0.597	0.199	TRUE	NO	6
G6PD	Glucose-6-phosphate 1-dehydrogenase	2.53	-1.39	-1.61	-1.14	-0.219	-0.921	2.34294	1.12843	1.35952	0.876148	0.118615	0.665546	0.000945	0.0714	0.065	0.0562	0.989	0.0519	FALSE	YES	0
GAB1	GRB2 associated binding protein 1	3.37	-1.49	-1.84	-1.88	-0.348	-1.53	4.80688	2.16494	2.73283	2.80134	0.348722	2.23657	0.000112	1.21e-05	9.4e-07	0.082	0.0966	0.00105	FALSE	YES	0
GAK	Cyclin G associated kinase	5.4	-4.07	-3.79	-1.33	0.283	-1.62	4.61439	3.59688	3.35556	0.987163	0.14813	1.2644	0.000752	0.61	0.0559	0.00487	0.434	0.0463	TRUE	YES	8
GALNT2	Polypeptide N-acetylgalactosaminyltransferase	4.23	-4.84	-6.14	0.605	-1.31	1.91	4.18776	4.68403	5.61798	0.424812	1.1349	1.82391	0.00377	0.00624	0.000657	0.928	0.524	0.309	FALSE	YES	0	Golgi apparatus (GO:0005794)
GAPDH	Glyceraldehyde-3-phosphate dehydrogenase	0.387	-0.721	-0.921	0.334	-0.2	0.534	0.215383	0.458421	0.625252	0.181774	0.102373	0.316053	3.13e-08	2.51e-08	9.1e-09	0.735	0.139	0.0776	FALSE	NO	0
GAPDH.1	Glyceraldehyde-3-phosphate dehydrogenase	0.0425	-0.179	-0.502	0.136	-0.324	0.46	0.0525663	0.259637	0.950782	0.189096	0.539102	0.847712	1.83e-06	1.68e-06	7.81e-07	0.941	0.739	0.407	TRUE	NO	3
GAPVD1	GTPase activating protein and VPS9 domains 1	3.96	-1.27	-1.44	-2.69	-0.175	-2.51	3.73755	1.01323	1.19586	2.52724	0.093665	2.34486	0.00226	0.00336	0.0282	0.953	0.561	0.251	FALSE	YES	0	Cytosol (GO:0005829)
GARS1	Diadenosine tetraphosphate synthetase	-0.442	0.399	0.564	0.0424	0.165	-0.122	0.818156	0.716699	1.12033	0.0530567	0.239578	0.169411	0.000346	1.57e-05	8.94e-06	0.03	0.887	0.0128	TRUE	NO	6
GBP6	Guanylate binding protein family member 6	3.82	-1.59	-2.65	-2.23	-1.06	-1.17	4.00568	1.55129	2.8041	2.32698	0.931814	1.05552	2.81e-07	3.31e-08	6.1e-09	0.00155	0.00926	2.18e-05	TRUE	YES	3
GCAT	Glycine C-acetyltransferase	0.728	-1.18	-0.61	0.45	0.568	-0.118	0.504456	0.935542	0.403403	0.279014	0.37059	0.0619809	0.0198	0.051	0.00698	0.79	0.617	0.58	FALSE	NO	0
GCC1	GRIP and coiled-coil domain containing 1	4.45	-4.78	-4.72	0.329	0.0557	0.273	3.30103	3.5376	3.49757	0.143271	0.0218195	0.116339	0.0767	0.0111	0.00756	0.371	0.952	0.241	TRUE	YES	1	Golgi apparatus (GO:0005794)
GCC2	GRIP and coiled-coil domain containing 2	5.57	-5.74	-5.27	0.167	0.467	-0.3	4.38091	4.4908	4.17849	0.0746879	0.236572	0.142065	0.000216	6.38e-06	1.85e-06	0.0116	0.534	0.00174	TRUE	YES	3	Golgi apparatus (GO:0005794)
GCN1	GCN1 activator of EIF2AK4	4.08	-3.48	-3.44	-0.598	0.0427	-0.64	3.42022	2.91721	2.87943	0.333482	0.0186345	0.36251	0.00398	0.0521	0.0589	0.0008	0.988	0.000754	FALSE	YES	0	Cytosol (GO:0005829)
GDI1	Rab GDP dissociation inhibitor alpha	2.68	-3.32	-1.84	0.639	1.48	-0.842	1.76955	2.27327	1.10347	0.289883	0.835647	0.406714	4.57e-06	0.107	0.15	0.000157	0.96	0.000125	TRUE	YES	5
GDI2	Rab GDP dissociation inhibitor	0.763	-0.879	-0.179	0.116	0.7	-0.584	0.596879	0.716699	0.106793	0.0665127	0.534617	0.425969	0.0262	0.0289	0.00108	0.983	0.317	0.0956	TRUE	NO	5
GEN1	GEN1 Holliday junction 5 flap endonuclease	6.64	-5.58	-6.27	-1.06	-0.685	-0.377	7.27246	6.54212	7.02595	1.31515	0.74958	0.352617	0.152	0.0185	0.0302	0.335	0.933	0.412	FALSE	YES	0
GFM1	Elongation factor G, mitochondrial	-0.703	0.704	0.582	-0.00147	-0.123	0.121	1.18111	1.18442	0.924453	0.00130484	0.139063	0.137272	2e-06	9.39e-07	2.17e-07	0.397	0.256	0.0123	FALSE	NO	0
GFPT1	Glutamine--fructose-6-phosphate transaminase (isomerizing)	2.48	-1.93	-1.49	-0.554	0.438	-0.992	1.6517	1.20273	0.863279	0.251037	0.19044	0.512862	0.00026	0.000387	7.87e-05	0.938	0.599	0.389	TRUE	YES	5
GFUS	GDP-4-keto-6-deoxy-D-mannose-3,5-epimerase-4-reductase	-0.855	0.559	0.257	0.296	-0.303	0.599	2.16685	1.29158	0.476254	0.571865	0.5867	1.40782	0.0356	0.000277	0.000285	0.0177	0.988	0.0171	FALSE	NO	0
GGA1	Golgi associated, gamma adaptin ear containing, ARF binding protein 1	5.12	-6.4	-5.63	1.27	0.77	0.501	6.93181	7.8729	7.32698	2.04048	1.09691	0.630784	1.28e-06	0.00248	0.00523	0.000245	0.877	0.000136	FALSE	YES	0
GGA2	Golgi associated, gamma adaptin ear containing, ARF binding protein 2	2	-2.7	-1.17	0.697	1.53	-0.831	2.44009	3.33348	1.28233	0.655608	1.77989	0.823909	0.0236	0.000808	0.00121	0.0898	0.923	0.12	TRUE	YES	1
GGA3	Golgi associated, gamma adaptin ear containing, ARF binding protein 3	5.23	-7.42	-6.44	2.19	0.976	1.22	6.19314	7.66154	7.06298	2.9914	1.15304	1.52143	0.0132	0.0059	0.00304	0.721	0.906	0.425	TRUE	YES	3
GGT6	Gamma-glutamyltransferase 6	4.55	-5.42	-5.06	0.872	0.364	0.508	6.85387	7.59688	7.30103	1.46092	0.477556	0.730487	0.00726	0.022	0.00054	0.753	0.237	0.146	FALSE	YES	0
GIGYF2	GRB10 interacting GYF protein 2	10.7	-5.78	-5.18	-4.94	0.599	-5.54	7.13787	4.64589	4.23958	4.065	0.332547	4.48413	0.044	0.00182	0.00283	0.119	0.928	0.158	TRUE	YES	2
GIGYF2.1	GRB10 interacting GYF protein 2	6.7	-3.48	-1.5	-3.22	1.98	-5.2	5.36351	3.01457	1.11748	2.78516	1.58503	4.39041	0.0187	0.0196	0.00288	0.975	0.617	0.317	FALSE	YES	0
GINS4	DNA replication complex GINS protein SLD5	4.23	-5.24	-0.98	1.01	4.26	-3.25	3.28067	4.01144	0.560667	0.581699	3.30364	2.48945	3.12e-06	5.35e-07	2.29e-07	0.0377	0.629	0.00599	TRUE	YES	3
GK5	ATP:glycerol 3-phosphotransferase 5	2.39	-3.38	-3.89	0.995	-0.503	1.5	1.78516	2.66154	3.07624	0.5867	0.252588	0.9914	0.00449	3.5e-05	3.47e-05	0.00752	0.975	0.00768	TRUE	YES	5	Cytosol (GO:0005829)
GLB1	Beta-galactosidase	5.7	-5.02	-6.98	-0.677	-1.96	1.28	2.79588	2.4389	3.43533	0.204815	0.761954	0.443697	5.3e-06	0.000996	0.000101	0.00249	0.418	0.0224	TRUE	YES	4
GLIS1	Nucleoporin NDC1	6.08	-5.87	-7.52	-0.208	-1.65	1.44	9.43771	9.28567	10.3655	0.350665	4.07727	3.60555	0.000179	0.0108	0.331	0.047	0.299	0.00227	TRUE	YES	2
GLS	Glutaminase	0.315	-0.0751	2.23	-0.24	2.31	-2.55	0.0814455	0.0181814	0.832683	0.0609802	0.869666	0.987163	0.000674	0.00016	0.000369	0.361	0.801	0.683	FALSE	NO	0
GNAI3	G protein subunit alpha i3	-0.384	-0.109	0.0593	0.493	0.168	0.325	0.906578	0.191789	0.0963675	1.25104	0.320572	0.730487	8.49e-07	7.44e-07	1.21e-06	0.923	0.641	0.467	TRUE	NO	3
GNB1	Guanine nucleotide-binding protein G(I)/G(S)/G(T) subunit beta-1	0.49	-0.707	-0.942	0.217	-0.235	0.452	0.380907	0.603801	0.872895	0.145694	0.159267	0.344862	1.12e-06	0.000144	0.000254	0.00104	0.869	0.000593	FALSE	NO	0
GNB2	G protein subunit beta 2	0.0116	-0.304	-0.143	0.292	0.161	0.131	0.011441	0.387216	0.158015	0.369572	0.181774	0.143876	0.2	0.000961	0.000208	0.0153	0.657	0.00307	FALSE	NO	0
GNE	Glucosamine (UDP-N-acetyl)-2-epimerase/N-acetylmannosamine kinase	2.13	-0.714	-0.344	-1.42	0.37	-1.79	1.31247	0.326979	0.139662	0.777284	0.151195	1.04818	0.00824	0.0498	0.337	0.519	0.607	0.0863	FALSE	YES	0
GNG14	Guanine nucleotide-binding protein subunit gamma	2.52	-2.42	-3.12	-0.0959	-0.696	0.6	3.80967	3.67366	4.58503	0.0814455	0.860121	0.709965	0.0142	0.162	0.543	0.322	0.754	0.0783	TRUE	YES	1
GNL2	Nucleolar GTP-binding protein 2	-1.01	1.05	0.744	-0.0459	-0.309	0.263	2.63451	2.76447	1.86328	0.0665127	0.61261	0.498941	1.27e-06	1.73e-06	1.55e-06	0.78	0.975	0.659	TRUE	NO	3
GNL3	Guanine nucleotide-binding protein-like 3	1.7	-2.16	-2.05	0.459	0.104	0.356	0.806875	1.10018	1.03245	0.163043	0.0329203	0.122053	0.00288	0.202	0.312	0.0661	0.933	0.0353	TRUE	NO	2
GOLGA2	Uncharacterized protein	4.16	-0.867	-0.987	-3.3	-0.12	-3.18	3.64589	0.562249	0.66354	2.89279	0.0574959	2.78252	0.00237	0.0359	0.0157	0.255	0.879	0.406	TRUE	YES	9
GOLGA3	Golgin A3	7.42	-5.12	-5.13	-2.3	-0.00575	-2.3	4.93554	3.58503	3.58838	1.47237	0.00217692	1.46852	4.13e-05	0.000737	0.00382	0.0936	0.63	0.0138	TRUE	YES	5
GOLGA4	Golgin A4	5.7	-6.03	-6.96	0.331	-0.929	1.26	5.28567	5.51004	6.08884	0.203426	0.725842	1.07417	0.000203	0.0001	0.000604	0.637	0.509	0.579	FALSE	YES	0
GOLGA5	Golgin subfamily A member 5	4.08	-5.24	-5.56	1.16	-0.324	1.48	3.82102	4.73518	4.96658	0.89279	0.185752	1.22475	0.042	0.333	0.863	0.385	0.597	0.056	FALSE	YES	0	Golgi apparatus (GO:0005794)
GOLGB1	Golgin B1	4.68	-5.01	-4.37	0.331	0.635	-0.305	5.0846	5.35262	4.82391	0.241088	0.537602	0.218963	0.00297	0.00292	9.23e-05	0.937	0.207	0.041	TRUE	YES	2	Golgi apparatus (GO:0005794)
GOLM1	Golgi membrane protein 1	-3.07	2.94	0.285	0.131	-2.66	2.79	4.0013	3.84771	0.235824	0.0974532	3.49894	3.66154	0.000108	0.000932	3.05e-05	0.263	0.158	0.335	TRUE	NO	4
GOPC	Golgi associated PDZ and coiled-coil motif containing	5.23	-3.98	-4.93	-1.25	-0.955	-0.294	7.46218	6.31785	7.21753	2.25885	1.64397	0.368556	2.68e-05	0.00762	0.0133	0.00476	0.917	0.0028	TRUE	YES	1	Golgi apparatus (GO:0005794)
GORAB	N-terminal kinase-like-binding protein 1	3.21	-2.74	-4.31	-0.47	-1.58	1.11	2.85699	2.40561	3.82102	0.269218	1.23657	0.785156	1.47e-05	0.000132	6.5e-06	0.13	0.137	0.523	TRUE	YES	1
GOSR1	Golgi SNAP receptor complex member 1	4.8	-8.16	-7.95	3.36	0.205	3.15	2.65758	4.42022	4.32698	1.76195	0.0624821	1.63264	4.76e-06	5.92e-06	1.72e-06	0.913	0.534	0.332	TRUE	YES	3	Golgi apparatus (GO:0005794)
GOT2	Aspartate aminotransferase	-2.48	3.85	3.61	-1.37	-0.242	-1.13	1.97881	3.19928	2.99568	0.939302	0.115205	0.732828	0.00257	0.00228	0.000383	0.904	0.607	0.246	TRUE	NO	4
GPAA1	Glycosylphosphatidylinositol anchor attachment 1	2.42	-3.95	-4.12	1.53	-0.162	1.69	1.29843	2.34199	2.44977	0.718967	0.0530567	0.818156	0.933	0.0174	0.00742	0.0398	0.874	0.0155	TRUE	NO	5
GPAT3	Glycerol-3-phosphate acyltransferase 3	4.02	-4.48	-4.83	0.459	-0.348	0.807	4.6517	5.06601	5.35952	0.374688	0.267606	0.767004	9.53e-05	6.36e-05	7.71e-06	0.754	0.334	0.0506	TRUE	YES	3	Endoplasmic reticulum (GO:0005783)
GPAT4	Glycerol-3-phosphate acyltransferase 4	2.3	-2.88	-3.5	0.572	-0.625	1.2	2.02365	2.60033	3.19382	0.349692	0.390406	0.89279	0.000885	0.00101	0.000808	0.98	0.975	0.905	FALSE	YES	0	Endoplasmic reticulum (GO:0005783)
GPATCH1	G-patch domain containing 1	4.89	-2.63	-0.733	-2.26	1.89	-4.16	3.37882	1.69897	0.337242	1.41341	1.12726	2.86646	0.719	0.0265	0.00482	0.0923	0.688	0.0159	FALSE	YES	0
GPATCH4	G-patch domain containing 4	3.03	-1.75	-1.77	-1.28	-0.0194	-1.26	3.57349	1.98716	2.01502	1.35556	0.0118872	1.32975	0.00177	6.94e-06	3.72e-06	0.00182	0.844	0.000894	TRUE	YES	5
GPD2	Glycerol-3-phosphate dehydrogenase	-0.723	-0.00379	-0.888	0.727	-0.884	1.61	1.70997	0.00480371	2.18046	1.72125	2.17005	4.01278	5.1e-06	0.946	0.49	6.15e-05	0.817	7.98e-05	FALSE	NO	0
GPIIIa	Integrin beta	5.3	-6.12	-8.4	0.826	-2.28	3.1	7.46725	8.08619	9.45469	1.35164	4.09583	5.2668	3.53e-06	1.8e-05	1.3e-05	0.161	0.962	0.176	TRUE	YES	3
GPR107	G protein-coupled receptor 107	5.17	-6.47	-6.58	1.3	-0.113	1.41	6.97062	7.91721	7.9914	2.0846	0.106793	2.29414	5.34e-05	2.39e-05	3.29e-06	0.533	0.303	0.0234	TRUE	YES	3	Golgi apparatus (GO:0005794)
GPR108	G protein-coupled receptor 108	2.02	-4.47	-4.33	2.45	0.137	2.31	2.70997	5.51428	5.38934	3.31069	0.105684	3.1261	0.00354	1.31e-05	9.36e-07	0.00247	0.0873	0.000129	FALSE	YES	0	Golgi apparatus (GO:0005794)
GPR153	Protein-S-isoprenylcysteine O-methyltransferase	4.36	-4.81	-5.77	0.457	-0.953	1.41	4.73049	5.11464	5.83268	0.346787	0.879426	1.45223	0.00881	0.00747	0.0297	0.904	0.762	0.645	FALSE	YES	0
GPR180	G protein-coupled receptor 180	6.03	-5.94	-7.53	-0.0857	-1.59	1.5	6.67572	6.61618	7.61439	0.0624821	2.0381	1.91009	4.05e-05	0.105	0.0976	0.00124	0.989	0.00119	FALSE	YES	0
GPR89A	Uncharacterized protein	5.03	-5.56	-7.36	0.53	-1.8	2.33	6.03152	6.4437	7.62525	0.527244	2.42136	3.1831	0.00321	0.000657	0.0003	0.38	0.863	0.159	TRUE	YES	2
GPRC5A	G protein-coupled receptor class C group 5 member A	3.97	-5.77	-6.57	1.81	-0.794	2.6	6.87615	8.47886	9.03668	3.80967	1.55129	5.16431	5.31e-07	3.09e-07	2.81e-07	0.556	0.947	0.617	TRUE	YES	3
GPRC5B	G protein-coupled receptor class C group 5 member B	4.55	-5.84	-6.46	1.3	-0.617	1.91	4.94692	5.9393	6.35262	1.32698	0.512862	2.13136	3.4e-06	1.71e-05	5.52e-06	0.154	0.651	0.536	TRUE	YES	2
GPRC5C	G protein-coupled receptor class C group 5 member C	4.59	-6.47	-7.41	1.88	-0.946	2.83	6.66555	8.12148	8.70997	3.2815	1.51145	4.72584	0.00043	0.343	0.6	0.000605	0.891	0.000798	FALSE	YES	0
GPSM1	G protein signaling modulator 1	2.13	-1.48	-1.8	-0.655	-0.322	-0.334	2.52288	1.64397	2.08145	0.581699	0.241845	0.253366	0.00614	0.0104	0.00373	0.92	0.835	0.759	TRUE	YES	2
GPSM2	G protein signaling modulator 2	5.24	-5.44	-6.77	0.199	-1.34	1.54	6.12321	6.27654	7.19586	0.158641	1.67366	1.97881	1.67e-05	0.00333	0.00713	0.00473	0.876	0.00241	TRUE	YES	2
GPX8	Glutathione peroxidase	3.79	-4.1	-4.95	0.308	-0.851	1.16	2.30715	2.51713	3.07366	0.109579	0.355561	0.522879	8.31e-05	0.286	0.06	0.00128	0.701	0.00349	FALSE	YES	0
GRAMD1A	GRAM domain containing 1A	3.76	-2.28	-2.17	-1.48	0.112	-1.59	2.52433	1.39362	1.30715	0.801343	0.0409586	0.882729	2.82e-05	0.00017	0.000247	0.264	0.917	0.137	TRUE	YES	5	Endoplasmic reticulum (GO:0005783)
GRAMD2B	GRAM domain containing 2B	6.86	-5.53	-6.16	-1.33	-0.626	-0.699	9.62893	8.69465	9.15989	3.08725	1.29414	1.48545	0.000159	0.00012	6.35e-05	0.82	0.885	0.494	TRUE	YES	2
GRIPAP1	GRIP1 associated protein 1	0.669	1.94	1.8	-2.61	-0.14	-2.47	1.3851	4.34582	4.07263	5.48812	0.197226	5.26841	0.000258	0.00341	0.00619	0.215	0.907	0.101	TRUE	YES	10
GRK2	G protein-coupled receptor kinase	4.31	-4.68	-4.6	0.37	0.0844	0.286	8.54516	8.90309	8.82391	0.869666	0.143271	0.621602	1.8e-05	0.108	0.306	0.000586	0.818	0.000286	TRUE	YES	4
GSK3B	Glycogen synthase kinase-3 beta	1.98	-2.18	-2.74	0.201	-0.558	0.759	2.39254	2.65956	3.36051	0.145087	0.490797	0.725842	0.0271	0.461	0.0351	0.201	0.426	0.974	TRUE	YES	8	Cytosol (GO:0005829)
GSPT1	G1 to S phase transition 1	9.17	-6.19	-6.5	-2.98	-0.312	-2.67	9.03905	7.35067	7.55909	4.40894	0.312471	4.00568	1.47e-07	9.46e-05	0.000171	5.11e-05	0.856	3.44e-05	FALSE	YES	0
GTPBP4	Nucleolar GTP-binding protein 1	0.697	-1.61	-1.45	0.917	0.162	0.755	0.5157	1.51004	1.32239	0.732828	0.0931265	0.571865	0.000763	0.00292	0.00116	0.632	0.844	0.906	TRUE	NO	2
GTSE1	G2 and S-phase expressed 1	4.34	0.98	0.0292	-5.32	-0.951	-4.37	2.48812	0.38934	0.00877392	3.08672	0.374688	2.50585	2.39e-05	7.64e-05	3.72e-06	0.505	0.11	0.103	FALSE	YES	0
H1-0	H1 histone family member 0	-1.18	1.22	1.06	-0.0388	-0.159	0.121	2.74715	2.84164	2.44249	0.0491485	0.233587	0.169411	0.000107	0.0011	0.000293	0.222	0.732	0.579	TRUE	NO	4
H1-4	H15 domain-containing protein	-1.28	1.14	0.978	0.138	-0.162	0.3	3.14267	2.79317	2.36251	0.208309	0.253366	0.539102	0.0469	0.323	0.938	0.0189	0.625	0.0931	FALSE	NO	0
H1-5	Histone cluster 1 H1 family member b	-1.02	0.828	0.521	0.195	-0.307	0.502	2.60206	2.04866	1.15739	0.332547	0.585027	1.10347	7.54e-07	6.69e-07	2.45e-07	0.942	0.533	0.208	TRUE	NO	3
H2AC14	Histone H2A	-0.0846	0.0813	0.75	0.00329	0.669	-0.666	0.0952845	0.0909791	1.33536	0.00348833	1.15428	1.14691	5.3e-06	0.0187	0.031	0.00044	0.933	0.000286	TRUE	NO	6
H2AC7	Histone H2A	-0.469	-0.312	0.661	0.78	0.973	-0.192	0.634512	0.378824	0.987163	1.22185	1.61083	0.21254	0.00192	0.00994	0.00202	0.556	0.701	0.947	TRUE	NO	4
H2BC13	Histone H2B	-0.99	1.04	1.18	-0.0473	0.146	-0.193	2.03858	2.15181	2.49757	0.0550241	0.189767	0.263603	0.25	0.0405	0.004	0.0121	0.543	0.00185	FALSE	NO	0
H3C6	Histone H3	-0.363	-0.277	0.289	0.64	0.566	0.0738	0.627088	0.447332	0.4698	1.3019	1.11351	0.0952845	0.0696	0.00635	0.000892	0.259	0.589	0.034	FALSE	NO	0
H4C11	Histone H4	-1.78	1.23	1.63	0.542	0.395	0.148	4.55909	3.27819	4.23732	1.27327	0.847712	0.247952	4.44e-07	3.08e-05	2.88e-05	0.000776	0.988	0.000633	TRUE	NO	2
HACD3	Very-long-chain (3R)-3-hydroxyacyl-CoA dehydratase	3.22	-4	-4.85	0.783	-0.851	1.63	5.5784	6.46597	7.27491	1.33255	1.48017	3.11691	0.0173	0.0188	0.00699	0.98	0.845	0.626	TRUE	YES	2	Endoplasmic reticulum (GO:0005783)
HADH	Hydroxyacyl-CoA dehydrogenase	-1.01	0.543	0.965	0.462	0.421	0.0411	1.14146	0.517126	1.08197	0.422508	0.376751	0.0287242	0.106	0.00211	7.43e-05	0.000774	0.208	9.81e-05	FALSE	NO	0
HADHA	Enoyl-CoA hydratase	-1.46	1.06	1.13	0.393	0.0662	0.327	3.24718	2.32606	2.48812	0.67162	0.0819697	0.530178	1.64e-06	0.104	0.16	6.15e-05	0.942	5.63e-05	TRUE	NO	3
HADHB	Uncharacterized protein	-1.89	1.33	1.11	0.554	-0.229	0.783	3.95468	2.81816	2.29414	0.978811	0.319664	1.51999	0.00147	0.245	0.158	0.0275	0.933	0.0365	TRUE	NO	8
HAUS6	HAUS augmin like complex subunit 6	7.15	-0.536	-0.0244	-6.61	0.512	-7.13	7.19928	0.488117	0.0163737	6.8729	0.460924	7.18509	0.00175	0.091	0.599	0.0873	0.56	0.01	TRUE	YES	5
HBS1L	HBS1 like translational GTPase	3.27	-0.487	-0.597	-2.78	-0.11	-2.67	3.18842	0.31158	0.400117	2.69897	0.0584886	2.58336	5.14e-07	6e-07	1.02e-07	0.822	0.0954	0.0336	TRUE	YES	2
HCFC1	Host cell factor C1	1.49	-0.866	-0.651	-0.628	0.215	-0.843	2.4168	1.25259	0.869666	0.829738	0.218963	1.21112	2.33e-05	7.71e-05	1.23e-05	0.471	0.427	0.64	FALSE	YES	0
HDAC2	Histone deacetylase 2	-0.395	0.225	-0.0728	0.17	-0.298	0.468	0.595166	0.294992	0.0819697	0.211832	0.416801	0.739929	3.8e-06	1.47e-06	1.72e-06	0.29	0.872	0.468	FALSE	NO	0
HDLBP	High density lipoprotein binding protein	1.28	0.319	0.234	-1.6	-0.0856	-1.52	3.69465	0.718967	0.482804	4.49214	0.145694	4.28904	0.00709	0.0299	0.0539	0.641	0.917	0.387	FALSE	YES	0
HEATR1	HEAT repeat-containing protein 1	2.7	-2.99	-3.74	0.295	-0.749	1.04	1.49214	1.69465	2.20831	0.101275	0.294992	0.443697	0.00184	0.0486	0.0383	0.159	0.973	0.165	FALSE	YES	0
HEATR5B	HEAT repeat containing 5B	2.3	-2.08	-2.74	-0.225	-0.66	0.436	2.80688	2.51286	3.34872	0.164309	0.605548	0.359519	0.164	0.153	0.00109	0.959	0.108	0.0192	TRUE	YES	7	Golgi apparatus (GO:0005794)
HECTD1	HECT-type E3 ubiquitin transferase	1.76	0.187	-1.61	-1.95	-1.8	-0.15	3.26043	0.213959	2.97881	3.59517	3.3279	0.165579	0.00106	0.168	0.107	0.0282	0.933	0.0376	TRUE	YES	5
HELLS	Helicase, lymphoid specific	8.73	-7.27	-7.4	-1.45	-0.129	-1.32	6.38722	5.64397	5.71444	1.05799	0.0604807	0.939302	0.00246	0.025	0.0376	0.348	0.946	0.215	FALSE	YES	0
HGD	Homogentisate 1,2-dioxygenase	4.55	-3.58	-6.26	-0.976	-2.68	1.7	7.18977	6.18442	8.54975	1.84466	5.02733	3.38934	0.00359	0.126	0.0557	0.128	0.876	0.218	FALSE	YES	0
HGS	Hepatocyte growth factor-regulated tyrosine kinase substrate	0.125	-2.73	-0.591	2.6	2.14	0.466	0.047692	1.81816	0.266001	1.71897	1.34582	0.200659	0.000239	0.0531	0.012	0.0152	0.75	0.0502	TRUE	NO	7
HGSNAT	Heparan-alpha-glucosaminide N-acetyltransferase	3.51	-6.11	-4.01	2.61	2.1	0.508	2.81816	4.72354	3.23732	2.02549	1.55909	0.261219	0.00419	0.163	0.000164	0.117	0.0234	0.0598	TRUE	YES	8
HIGD1A	HIG1 domain-containing protein	-0.854	0.589	0.248	0.265	-0.34	0.606	1.70333	1.06651	0.355561	0.386158	0.527244	1.10679	2.05e-05	3.26e-06	6.26e-07	0.0911	0.268	0.00312	TRUE	NO	3
HIP1	Huntingtin interacting protein 1	2.12	-3.59	-3.57	1.47	0.0274	1.44	2.97881	4.80967	4.78252	1.98297	0.0199966	1.9393	0.000248	0.0038	0.0434	0.186	0.508	0.0165	TRUE	YES	7
HIP1R	Huntingtin interacting protein 1 related	0.286	-1.36	-1.29	1.07	0.065	1.01	0.616185	3.85699	3.68613	3.07007	0.105684	2.87943	0.00108	0.000164	0.000367	0.24	0.814	0.481	TRUE	NO	2
HIVEP2	Human immunodeficiency virus type I enhancer binding protein 2	2.74	-1.38	-0.382	-1.36	0.997	-2.36	4.40121	2.21824	0.442493	2.19044	1.50446	3.86012	2.79e-06	1.47e-06	3.3e-07	0.522	0.267	0.0191	TRUE	YES	3
HK1	Hexokinase	1.27	-1.41	-1.93	0.138	-0.516	0.654	1.83863	2.07779	2.92812	0.120904	0.583359	0.790485	2.21e-07	2.72e-08	1.48e-08	0.00125	0.474	0.000286	TRUE	YES	3	Cytosol (GO:0005829)
HM13	Histocompatibility minor 13	5.36	-5.41	-6.87	0.0574	-1.45	1.51	7.21968	7.2652	8.2815	0.0530567	2.44491	2.55129	0.0389	0.00169	0.476	0.123	0.0653	0.218	TRUE	YES	8	Endoplasmic reticulum (GO:0005783)
HMGA2	High mobility group AT-hook 2 (Fragment)	-0.0843	0.258	0.146	-0.174	-0.112	-0.062	0.0741724	0.261219	0.135489	0.164944	0.100727	0.0535477	1.17e-05	0.000322	6.31e-05	0.0294	0.576	0.174	TRUE	NO	5
HMGB1	High mobility group protein B1	0.756	-0.357	-0.633	-0.398	-0.275	-0.123	0.211832	0.091515	0.172631	0.102923	0.069051	0.0296531	0.0163	0.0199	0.00532	0.993	0.773	0.55	TRUE	NO	7
HMGCR	3-hydroxy-3-methylglutaryl-coenzyme A reductase	3.1	-1.81	-2.4	-1.29	-0.592	-0.697	6.18977	4.10182	5.16685	2.96257	1.18509	1.45717	0.00152	0.0141	0.00416	0.365	0.794	0.704	TRUE	YES	3
HMMR	Hyaluronan mediated motility receptor	5.63	0.324	1.54	-5.95	1.22	-7.17	5.01682	0.185752	1.29328	5.23582	0.954677	5.98297	0.0228	0.0693	0.00357	0.745	0.393	0.329	FALSE	YES	0
HMOX2	Heme oxygenase (biliverdin-producing)	3.22	-3.65	-4.55	0.431	-0.895	1.33	1.28067	1.49894	1.95861	0.110698	0.254925	0.412289	0.00056	0.000568	0.000191	0.943	0.774	0.47	TRUE	NO	2
HNRNPA0	Heterogeneous nuclear ribonucleoprotein A0	-0.211	0.226	-0.159	-0.0148	-0.385	0.37	0.274088	0.297569	0.196543	0.0154727	0.576754	0.548214	0.00518	0.0562	0.0119	0.342	0.732	0.783	TRUE	NO	2
HNRNPA1	Helix-destabilizing protein	-0.785	1.07	1.08	-0.29	0.000573	-0.291	1.08513	1.61439	1.61439	0.308035	0.000434512	0.308919	0.0184	0.0274	0.0121	0.942	0.88	0.805	TRUE	NO	2
HNRNPA2B1	Heterogeneous nuclear ribonucleoproteins A2/B1	-0.76	0.784	0.424	-0.0249	-0.36	0.335	1.12843	1.17587	0.534617	0.0227338	0.434152	0.396856	0.00193	0.412	0.775	0.0019	0.61	0.00752	TRUE	NO	6
HNRNPAB	Heterogeneous nuclear ribonucleoprotein A/B	1.12	-1.23	-0.736	0.111	0.492	-0.381	0.527244	0.595166	0.314258	0.0385789	0.195179	0.145694	3.21e-06	4.15e-06	9.48e-07	0.846	0.376	0.222	FALSE	NO	0
HNRNPC	RRM domain-containing protein	-0.424	0.279	-0.207	0.145	-0.486	0.631	0.649752	0.383	0.266803	0.175874	0.774691	1.08566	0.000192	0.00535	0.11	0.102	0.384	0.00559	TRUE	NO	8
HNRNPD	Heterogeneous nuclear ribonucleoprotein D	-0.812	0.603	0.624	0.209	0.0215	0.188	1.84771	1.27654	1.33442	0.333482	0.0273344	0.29243	0.000959	0.015	0.0215	0.23	0.951	0.141	TRUE	NO	1
HNRNPDL	Heterogeneous nuclear ribonucleoprotein D like	-0.00478	0.511	2.88	-0.506	2.37	-2.88	0.00130484	0.14813	1.24872	0.14691	0.974694	1.24642	0.00129	0.395	0.445	0.0141	0.985	0.0108	TRUE	NO	9
HNRNPF	Heterogeneous nuclear ribonucleoprotein F	0.907	-0.236	0.169	-0.671	0.405	-1.08	0.332547	0.0721166	0.05061	0.232102	0.130182	0.411168	1.99e-05	2.31e-05	1.35e-05	0.981	0.907	0.804	TRUE	NO	3
HNRNPH1	Heterogeneous nuclear ribonucleoprotein H1	-1.03	1.07	0.879	-0.0355	-0.19	0.154	2.49214	2.58503	2.07417	0.0467237	0.302771	0.235824	3.13e-08	2.58e-08	5.67e-09	0.893	0.0096	0.000714	TRUE	NO	2
HNRNPH2	Heterogeneous nuclear ribonucleoprotein H2	-0.729	0.923	0.49	-0.194	-0.433	0.239	1.47496	1.96658	0.88941	0.278189	0.759451	0.357535	0.000627	0.081	0.0743	0.0313	0.989	0.0295	TRUE	NO	10
HNRNPK	Heterogeneous nuclear ribonucleoprotein K	-0.205	0.711	0.453	-0.506	-0.258	-0.248	0.323306	1.56225	0.879426	1.01502	0.429457	0.407823	3.1e-05	9.46e-05	0.000386	0.544	0.614	0.0942	TRUE	NO	5
HNRNPL	Heterogeneous nuclear ribonucleoprotein L	-0.383	-0.153	0.162	0.536	0.314	0.222	0.371611	0.126679	0.134304	0.565431	0.291579	0.193142	0.00125	0.000231	0.000117	0.309	0.879	0.132	TRUE	NO	4
HNRNPM	Heterogeneous nuclear ribonucleoprotein M	-0.969	1.12	0.653	-0.152	-0.468	0.316	2.76195	3.20971	1.75945	0.281498	1.16241	0.701147	0.0189	0.00847	0.00129	0.725	0.617	0.154	TRUE	NO	1
HNRNPR	Heterogeneous nuclear ribonucleoprotein R	-0.117	0.488	1.03	-0.371	0.544	-0.915	0.0665127	0.335358	0.866461	0.241088	0.38405	0.739929	0.0114	0.183	0.222	0.244	0.973	0.173	TRUE	NO	6
HNRNPU	Heterogeneous nuclear ribonucleoprotein U	-0.172	0.148	0.577	0.0242	0.429	-0.405	0.184422	0.155523	0.818156	0.0222764	0.559091	0.519993	0.000149	0.0101	0.00119	0.0398	0.557	0.246	TRUE	NO	5
HNRNPUL1	Heterogeneous nuclear ribonucleoprotein U like 1	1.1	-1.74	-1.42	0.638	0.319	0.318	0.669586	1.20482	0.928118	0.336299	0.149354	0.148742	0.00128	0.000132	5.31e-05	0.159	0.8	0.0454	TRUE	NO	2
HNRNPUL2	Uncharacterized protein	2.81	-2.28	-2.12	-0.533	0.159	-0.692	1.37986	1.05651	0.962574	0.174574	0.0467237	0.237321	1.89e-05	0.022	0.012	0.00142	0.917	0.00197	FALSE	YES	0
HOOK1	Hook microtubule tethering protein 1	5.6	-4.97	-4.24	-0.633	0.73	-1.36	6.61618	6.12205	5.48149	0.688246	0.826814	1.82102	0.056	0.0474	0.108	0.921	0.88	0.83	TRUE	YES	3
HOOK2	Hook microtubule tethering protein 2	1.64	-3.14	-2.63	1.51	0.515	0.991	2.0348	4.00043	3.38616	1.84164	0.47237	1.09259	0.0187	0.0142	0.101	0.884	0.62	0.483	TRUE	YES	7
HOOK3	Hook microtubule tethering protein 3	2.8	-3.38	-1.18	0.581	2.2	-1.61	5.16052	5.91364	2.28483	0.950782	4.24185	3.18709	0.00323	0.123	0.217	0.118	0.915	0.0569	TRUE	YES	10
HP1BP3	Heterochromatin protein 1-binding protein 3	-0.688	0.593	-0.0326	0.0949	-0.625	0.72	0.974694	0.8041	0.0291884	0.0909791	0.863279	1.03574	2.53e-06	0.577	0.0548	4.81e-05	0.453	0.000103	TRUE	NO	9
HPS5	Hermansky-Pudlak syndrome 5 protein homolog	3.42	-2.16	-1.46	-1.26	0.704	-1.96	2.73049	1.6073	0.974694	0.806875	0.385103	1.42481	0.0118	0.0484	0.0109	0.648	0.75	0.917	FALSE	YES	0
HS1BP3	HCLS1 binding protein 3	4.5	-2.41	-2.2	-2.09	0.212	-2.3	5.84466	3.50031	3.19791	3.04624	0.187755	3.35458	0.892	0.062	0.00725	0.0901	0.578	0.0109	FALSE	YES	0
HS2ST1	Uncharacterized protein	3.85	-2.05	0.256	-1.8	2.31	-4.1	0.474955	0.221126	0.0231917	0.189767	0.254145	0.5157	6.58e-05	3.45e-05	0.000101	0.632	0.66	0.817	TRUE	NO	2
HSD17B10	Hydroxysteroid 17-beta dehydrogenase 10	-1.01	0.715	0.774	0.293	0.0589	0.234	2.5817	1.73518	1.91009	0.55752	0.0851282	0.419075	0.000133	0.548	0.348	0.00118	0.912	0.00159	TRUE	NO	2
HSD17B12	Hydroxysteroid 17-beta dehydrogenase 12	0.575	-0.841	-1.43	0.266	-0.584	0.85	1.00087	1.61979	2.95468	0.374688	1.02182	1.64207	0.000434	0.117	0.0103	0.0147	0.524	0.115	FALSE	NO	0
HSD17B4	Hydroxysteroid 17-beta dehydrogenase 4	2.35	-2.63	-1.71	0.284	0.92	-0.636	1.5817	1.81816	1.06048	0.119186	0.478862	0.303644	0.000364	0.0107	0.0134	0.113	0.971	0.0748	FALSE	YES	0
HSDL2	Hydroxysteroid dehydrogenase like 2	1.53	-1.65	-2.2	0.114	-0.556	0.67	0.661544	0.723538	1.05453	0.034328	0.191114	0.237321	0.068	0.0721	0.0207	0.983	0.794	0.543	TRUE	NO	1
HSP90AA1	Heat shock protein 90 alpha family class A member 1	-0.0888	0.323	0.113	-0.234	-0.21	-0.0247	0.134304	0.636388	0.177832	0.423659	0.368556	0.034328	0.00304	0.132	0.211	0.106	0.933	0.055	TRUE	NO	4
HSP90AB1	Heat shock protein 90 alpha family class B member 1	-0.298	0.235	0.397	0.0633	0.162	-0.0983	0.688246	0.50724	0.9914	0.107905	0.318759	0.177178	0.078	0.862	0.242	0.116	0.662	0.0189	TRUE	NO	2
HSP90B1	Endoplasmin	-0.891	0.664	0.622	0.227	-0.042	0.269	2.50031	1.77728	1.64207	0.455932	0.0655015	0.565431	0.00275	0.0179	0.0257	0.478	0.952	0.319	TRUE	NO	1
HSPA1	Uncharacterized protein	1.09	-0.847	-0.326	-0.239	0.521	-0.76	2.47108	1.85387	0.552842	0.374688	1.00745	1.62525	0.015	0.000588	1.16e-05	0.0962	0.0808	0.000913	TRUE	YES	1
HSPA2	Heat shock protein family A (Hsp70) member 2	3.74	-3.21	-1.3	-0.537	1.91	-2.45	3.83565	3.31158	1.15864	0.376751	1.87943	2.49894	0.0105	0.0852	0.347	0.42	0.739	0.103	TRUE	YES	5	Cytosol (GO:0005829)
HSPA4	Heat shock 70 kDa protein 4	1.53	-1.04	-0.691	-0.484	0.351	-0.835	1.69465	1.04769	0.616185	0.394695	0.266803	0.787812	0.000871	0.00254	0.00456	0.735	0.907	0.447	FALSE	YES	0	Cytosol (GO:0005829)
HSPA5	78 kDa glucose-regulated protein	0.332	-0.151	-0.461	-0.182	-0.31	0.129	0.540608	0.20621	0.823909	0.257275	0.496209	0.171985	0.0106	0.00222	0.0166	0.435	0.578	0.907	FALSE	NO	0
HSPA8	Heat shock protein family A (Hsp70) member 8	1.03	-0.909	-0.372	-0.124	0.537	-0.662	2.38828	2.06248	0.669586	0.175874	1.07624	1.4023	0.0229	0.99	0.408	0.0515	0.75	0.0115	FALSE	YES	0	Cytosol (GO:0005829)
HSPA9	75 kDa glucose-regulated protein	-1.47	1.37	1.58	0.0972	0.202	-0.105	4.13727	3.89279	4.38934	0.166216	0.396856	0.181115	2.39e-05	4.91e-05	3.39e-05	0.729	0.946	0.803	TRUE	NO	3
HSPB1	Heat shock protein beta-1	-1.62	1.77	1.53	-0.153	-0.244	0.0911	4.11577	4.44612	3.91009	0.250264	0.442493	0.137869	0.462	0.0915	0.0159	0.424	0.681	0.0861	FALSE	NO	0
HSPD1	60 kDa chaperonin	-1.42	1.31	1.15	0.108	-0.162	0.27	3.64016	3.37469	2.95861	0.165579	0.266001	0.498941	0.0045	0.000368	2.52e-05	0.161	0.267	0.00501	FALSE	NO	0
HSPG2	Heparan sulfate proteoglycan 2	0.409	-0.159	0.321	-0.25	0.48	-0.73	0.447332	0.145087	0.331614	0.245652	0.546682	0.939302	0.000666	0.00714	0.00344	0.298	0.896	0.441	TRUE	NO	2
HSPH1	Heat shock protein family H (Hsp110) member 1	1.21	-0.322	-0.375	-0.885	-0.0535	-0.832	2.65956	0.517126	0.628932	1.86967	0.0649968	1.73283	7.46e-05	4.91e-05	1.66e-06	0.754	0.0537	0.00406	FALSE	YES	0	Cytosol (GO:0005829)
HUWE1	HECT-type E3 ubiquitin transferase	2.02	-1.69	-1.84	-0.334	-0.151	-0.183	2.44612	1.9914	2.1986	0.261219	0.10513	0.130182	1.27e-06	2.16e-06	2.1e-07	0.628	0.0634	0.0314	FALSE	YES	0
HYOU1	Hypoxia up-regulated 1	-0.461	0.384	-0.0744	0.077	-0.459	0.536	0.457175	0.364516	0.0570004	0.0589858	0.454693	0.552842	3.13e-08	1.66e-08	2.82e-08	0.0811	0.0791	0.395	TRUE	NO	3
IARS1	Isoleucyl-tRNA synthetase	0.116	-0.0986	-0.564	-0.0176	-0.466	0.448	0.129011	0.107349	0.876148	0.0177288	0.68403	0.651695	1.48e-08	6.51e-09	7.2e-09	0.0151	0.0954	0.866	FALSE	NO	0
IARS2	Isoleucyl-tRNA synthetase	2.8	-3	-1.18	0.201	1.82	-1.62	2.68403	2.88606	0.943095	0.110698	1.62893	1.40894	0.000632	0.00419	0.00829	0.424	0.896	0.205	TRUE	YES	2	Cytosol (GO:0005829)
IBTK	Inhibitor of Bruton tyrosine kinase	3.85	-0.544	-0.447	-3.31	0.0975	-3.4	4.84164	0.521434	0.407823	4.27084	0.0710923	4.37779	4.39e-05	3.9e-06	3.46e-06	0.0365	0.988	0.0343	FALSE	YES	0
ICA1	Islet cell autoantigen 1	4.52	-3.07	-1.67	-1.45	1.4	-2.85	4.50169	3.15552	1.5867	1.33161	1.27084	2.92445	0.0269	0.00541	0.0153	0.446	0.821	0.758	TRUE	YES	6	Golgi apparatus (GO:0005794)
ICAM1	Intercellular adhesion molecule 1 (Fragment)	1.95	-3.79	-2.36	1.84	1.43	0.412	1.20066	2.65758	1.52871	1.11805	0.806875	0.175224	0.0331	0.0309	0.917	0.941	0.223	0.073	TRUE	NO	5
IDH2	Isocitrate dehydrogenase [NADP]	-1.68	1.23	1.49	0.454	0.262	0.192	4.29158	3.20551	3.85387	0.995679	0.489455	0.334419	0.00488	0.105	0.00738	0.00132	0.461	0.000292	TRUE	NO	4
IDH3B	Isocitrate dehydrogenase [NAD] subunit, mitochondrial	1.91	-1.9	-1.93	-0.0168	-0.0372	0.0204	1.20971	1.19654	1.22621	0.00612309	0.0141246	0.00744648	0.199	0.00589	0.13	0.00215	0.372	0.0231	TRUE	NO	2
IDH3G	Isocitrate dehydrogenase [NAD] subunit, mitochondrial	1.35	-0.382	-1.33	-0.972	-0.951	-0.0213	0.281498	0.0675262	0.275724	0.19044	0.185752	0.00348833	0.0025	0.00263	0.02	0.953	0.581	0.357	TRUE	NO	4
IFNGR1	Interferon gamma receptor 1	2.37	-4.03	-4.79	1.66	-0.759	2.42	1.79317	3.22768	3.80688	1.14874	0.422508	1.83565	0.0147	0.116	0.698	0.423	0.56	0.056	TRUE	YES	9
IFRD1	Interferon related developmental regulator 1	0.956	0.224	-0.254	-1.18	-0.478	-0.702	0.323306	0.0624821	0.0721166	0.419075	0.143876	0.223299	0.00668	0.0745	0.00847	0.335	0.571	0.981	FALSE	NO	0
IFT172	Intraflagellar transport 172	0.707	-0.0831	0.749	-0.624	0.832	-1.46	0.284833	0.0273344	0.305395	0.245652	0.346787	0.701147	0.000204	0.316	0.0581	0.00277	0.662	0.0103	TRUE	NO	9
IGBP1	Immunoglobulin binding protein 1	8	-5.89	-6.11	-2.12	-0.227	-1.89	9.27003	7.9431	8.10458	3.85699	0.266803	3.4698	1.89e-05	0.00017	3.41e-05	0.142	0.557	0.64	TRUE	YES	3	Cytosol (GO:0005829)
IGF1R	Tyrosine-protein kinase receptor	1.4	-1.95	-4.28	0.549	-2.33	2.88	0.471083	0.718967	1.9431	0.154282	0.910095	1.19179	0.000129	0.0536	0.00495	0.00738	0.532	0.052	TRUE	NO	2
IGF2BP1	IGF-II mRNA-binding protein 1	-0.35	0.258	0.0437	0.0918	-0.214	0.306	0.723538	0.489455	0.0634863	0.142668	0.388277	0.609065	0.00062	0.00323	0.00201	0.509	0.933	0.602	TRUE	NO	4
IGF2BP2	Insulin like growth factor 2 mRNA binding protein 2	-1.08	1.26	0.645	-0.185	-0.615	0.431	2.32331	2.76447	1.25104	0.258848	1.17783	0.744727	0.0721	0.0307	0.00238	0.729	0.464	0.0867	TRUE	NO	2
IGF2BP3	Insulin like growth factor 2 mRNA binding protein 3	1.45	-1.42	-0.882	-0.0313	0.54	-0.571	0.798603	0.777284	0.422508	0.011441	0.232844	0.248721	4.11e-05	0.0605	0.289	0.0018	0.704	0.000625	TRUE	NO	9
IGF2R	Insulin like growth factor 2 receptor	5.28	-8.48	-6.81	3.2	1.67	1.53	7.10018	9.1343	8.18509	5.06248	2.80134	2.54821	0.00118	0.338	0.503	0.00113	0.93	0.00141	FALSE	YES	0	Golgi apparatus (GO:0005794)
IGFBP7	Insulin like growth factor binding protein 7	1.89	-0.159	-0.287	-1.73	-0.127	-1.6	1.2668	0.0665127	0.126098	1.13194	0.0525663	1.02641	0.000227	0.00401	0.000104	0.16	0.185	0.579	TRUE	NO	4
IGSF3	Immunoglobulin superfamily member 3	2.14	-4.89	-5.78	2.75	-0.89	3.64	4.89963	8.30627	9.02919	5.88273	2.07007	7.04287	7.28e-05	0.000472	0.00133	0.305	0.786	0.0862	TRUE	YES	2
IGSF5	Immunoglobulin superfamily member 5	0.919	-1.71	-2.87	0.794	-1.15	1.95	1.44129	2.95861	4.74232	1.19723	1.90309	3.36552	6.15e-06	1.27e-06	6.4e-07	0.0901	0.764	0.0214	TRUE	YES	3
IGSF8	Immunoglobulin superfamily member 8	2.59	-2.56	-4.4	-0.0288	-1.84	1.81	2.29671	2.26841	3.9431	0.0136762	1.52871	1.49894	0.000518	0.00475	0.00184	0.325	0.843	0.557	FALSE	YES	0
IK	IK cytokine	1.81	-0.485	0.587	-1.32	1.07	-2.39	2.36653	0.457175	0.581699	1.63639	1.26043	3.19111	0.00288	0.0142	0.00882	0.58	0.94	0.665	TRUE	YES	2
IL17RD	Interleukin 17 receptor D	2.3	-3.74	-3.17	1.44	0.578	0.864	1.79588	3.08938	2.59007	0.995679	0.313364	0.517126	0.539	0.0237	0.039	0.0173	0.933	0.0231	FALSE	YES	0
IL6ST	Uncharacterized protein	2.57	-4.85	-4.59	2.28	0.265	2.01	2.78252	4.97881	4.76195	2.43771	0.173277	2.11805	0.0253	0.00315	0.0522	0.311	0.416	0.815	TRUE	YES	3
ILF2	Interleukin enhancer binding factor 2	1.98	-1.82	-1.73	-0.16	0.0899	-0.25	2.20482	2	1.88273	0.104577	0.0560111	0.171985	0.0769	0.00339	0.00567	0.136	0.917	0.187	TRUE	YES	2
ILF3	Interleukin enhancer binding factor 3	0.0676	0.257	0.0243	-0.324	-0.232	-0.0918	0.0414361	0.177832	0.0145735	0.232844	0.158641	0.0574959	0.0497	0.00281	0.00389	0.165	0.951	0.19	TRUE	NO	5
ILK	Integrin-linked protein kinase	3.29	-1.71	-1.54	-1.58	0.163	-1.75	2.76447	1.27409	1.1209	1.15677	0.076238	1.31069	0.221	0.0448	0.328	0.471	0.589	0.88	TRUE	YES	3
ILVBL	2-hydroxyacyl-CoA lyase 2	4.05	-4.34	-5.03	0.292	-0.691	0.983	3.80688	4.05355	4.59688	0.164944	0.463442	0.725842	0.00354	0.00761	0.000252	0.845	0.253	0.12	TRUE	YES	6
IMMT	MICOS complex subunit MIC60	-0.105	0.29	-0.185	-0.185	-0.475	0.29	0.126679	0.419075	0.243364	0.242604	0.785156	0.420216	0.00047	0.00127	0.00266	0.745	0.874	0.398	TRUE	NO	4
INCENP	Inner centromere protein	-1.02	0.0509	0.902	0.966	0.851	0.114	0.943095	0.0301184	0.809668	0.882729	0.74958	0.0705811	3.92e-08	1.26e-08	6.13e-09	0.00359	0.319	0.000406	TRUE	NO	3
INPP5B	Phosphoinositide 5-phosphatase	3.26	-6.03	-3.24	2.77	2.79	-0.026	4.19314	6.61261	4.16431	3.61439	3.64589	0.0177288	3.53e-05	0.18	0.445	0.000805	0.825	0.000406	TRUE	YES	6	Cytosol (GO:0005829)
INPP5F	Inositol polyphosphate-5-phosphatase F	5.36	-5.08	-4.56	-0.281	0.52	-0.801	6.15428	5.93554	5.49894	0.232102	0.492144	0.856985	3.52e-06	1.15e-06	4.28e-07	0.221	0.557	0.0246	FALSE	YES	0	Endoplasmic reticulum (GO:0005783)
INPPL1	Phosphatidylinositol-3,4,5-trisphosphate 5-phosphatase	1.64	-1.03	-1.03	-0.607	0.00728	-0.614	1.25259	0.69037	0.68403	0.353596	0.00305075	0.358526	0.0113	0.00314	0.00277	0.537	0.989	0.438	TRUE	NO	1
INTS2	Integrator complex subunit 2	3.92	-1.16	-1.69	-2.76	-0.535	-2.23	3.46852	0.821023	1.34008	2.41117	0.31158	1.87943	0.00762	0.00212	0.0331	0.522	0.418	0.558	TRUE	YES	4
INTS7	Integrator complex subunit 7	0.475	-1.39	-0.757	0.913	0.63	0.283	0.151195	0.548214	0.259637	0.325139	0.209715	0.0851282	0.049	0.0115	0.181	0.518	0.427	0.592	TRUE	NO	9
IPO7	Importin 7	5.07	-2.54	-2.45	-2.53	0.0908	-2.62	5.08566	2.6968	2.59346	2.68613	0.0525663	2.79048	1.01e-06	0.245	0.587	3.66e-05	0.818	2.18e-05	TRUE	YES	3	Cytosol (GO:0005829)
IPO9	Importin 9	5.68	-0.177	-0.265	-5.5	-0.0875	-5.41	4.11748	0.0721166	0.111821	4.00393	0.034328	3.94692	1.92e-06	2.58e-06	5.77e-07	0.829	0.332	0.19	TRUE	YES	1	Cytosol (GO:0005829)
IQGAP1	IQ motif containing GTPase activating protein 1	2.08	-2.29	-2.08	0.213	0.211	0.00206	1.70115	1.91364	1.70333	0.105684	0.104577	0.000869459	5.91e-05	5e-05	3.73e-06	0.875	0.172	0.0263	FALSE	YES	0
IRS2	Insulin receptor substrate 2	5.73	0.558	-1.27	-6.29	-1.83	-4.46	6.0655	0.481486	1.383	6.44855	2.14935	5.06148	3.42e-05	0.00108	0.00285	0.0459	0.818	0.0139	TRUE	YES	6	Cytosol (GO:0005829)
irsp53s	Brain-specific angiogenesis inhibitor 1-associated protein 2 (Fragment)	3.16	-1.77	-3.52	-1.39	-1.75	0.356	1.30892	0.621602	1.49621	0.457175	0.610834	0.093665	0.0023	3.31e-05	3.72e-06	0.0125	0.265	0.000771	TRUE	YES	6
ISG15	ISG15 ubiquitin like modifier	-1.01	1.04	1.08	-0.03	0.039	-0.0691	2.25571	2.33161	2.42946	0.0366845	0.048177	0.0883098	4.61e-06	4.21e-05	4.19e-06	0.082	0.241	0.995	TRUE	NO	2
ISG20L2	Interferon stimulated exonuclease gene 20 like 2	-1.63	1.97	0.245	-0.348	-1.73	1.38	0.91364	1.17005	0.0942041	0.139063	0.987163	0.739929	7.34e-06	0.931	0.684	6.91e-05	0.86	8.74e-05	TRUE	NO	9
IST1	IST1 homolog	5.84	-4.55	-4.45	-1.29	0.104	-1.4	7.32331	6.27819	6.1831	1.98716	0.0942041	2.17587	0.000747	0.32	0.107	0.0102	0.796	0.0256	TRUE	YES	7
ITCH	E3 ubiquitin-protein ligase	4.38	-6.09	-5.68	1.71	0.414	1.29	6.38091	7.767	7.46725	2.91009	0.511449	2.14388	0.0244	0.134	0.16	0.536	0.976	0.417	TRUE	YES	5
ITFG1	Integrin alpha FG-GAP repeat containing 1	0.169	-2.25	-0.714	2.08	1.54	0.546	0.0746879	1.68825	0.392545	1.53313	1.04383	0.282329	0.00105	0.163	0.0743	0.0288	0.879	0.0515	TRUE	NO	7
ITGA1	Protein pelota homolog	-0.24	0.825	-0.219	-0.585	-1.04	0.459	0.157391	0.707744	0.142668	0.457175	0.958607	0.338187	9.99e-05	0.00895	0.00425	0.0262	0.896	0.0439	TRUE	NO	4
ITGA2	Integrin subunit alpha 2	3.16	-6.88	-7.37	3.72	-0.489	4.21	1.25493	3.10018	3.31966	1.54061	0.127844	1.79048	4.06e-05	0.0317	0.00738	0.00271	0.758	0.00736	TRUE	NO	5
ITGA3	Integrin subunit alpha 3	-1.74	-0.129	-1.56	1.87	-1.43	3.3	1.68613	0.0741724	1.48017	1.83863	1.3279	3.42481	0.00477	0.00242	0.00185	0.737	0.97	0.577	TRUE	NO	1
ITGA6	Integrin subunit alpha 6	4.14	-6.62	-6.86	2.48	-0.236	2.72	6.05355	8.02965	8.18046	4.08092	0.249492	4.41229	3.28e-05	3.95e-06	3.31e-06	0.0606	0.998	0.0484	TRUE	YES	3
ITGAV	Integrin subunit alpha V	-0.25	-0.597	-1.25	0.846	-0.654	1.5	0.134896	0.374688	0.962574	0.581699	0.420216	1.21467	0.0496	0.00419	0.0441	0.237	0.53	0.908	TRUE	NO	6
ITGB1	Integrin beta	3.57	-5.7	-6.77	2.13	-1.07	3.2	6.87615	8.87943	9.62525	4.7986	2.48945	6.42366	0.00129	0.00309	0.00239	0.808	0.971	0.845	FALSE	YES	0
ITGB4	Integrin beta	0.703	-1.26	-1.42	0.561	-0.152	0.714	2.1707	3.96658	4.37882	1.65956	0.318759	2.20831	0.208	0.0637	0.0257	0.614	0.863	0.285	TRUE	YES	1
ITGB5	Integrin beta	1.87	-1.85	-4.06	-0.026	-2.21	2.18	2.01457	1.98297	4.41005	0.0150229	2.43533	2.4034	0.101	0.0225	0.894	0.509	0.187	0.196	TRUE	YES	4
ITGB6	Integrin beta	5.42	-6.13	-8.2	0.705	-2.07	2.78	6.98297	7.49894	8.74958	0.924453	3.29671	4.31426	0.00122	0.0176	0.0242	0.25	0.962	0.163	FALSE	YES	0
ITM2C	Integral membrane protein 2	-0.454	-2.24	-2.21	2.7	0.0333	2.66	0.115205	0.785156	0.772113	0.995679	0.00744648	0.982967	0.000834	0.0159	0.00619	0.189	0.855	0.34	FALSE	NO	0
ITPK1	Inositol 1,3,4-trisphosphate 5/6-kinase	1.47	-1.13	0.785	-0.333	1.92	-2.25	0.686133	0.493495	0.314258	0.116339	0.970616	1.19246	0.0137	0.0202	0.00422	0.943	0.719	0.524	FALSE	NO	0
ITPR2	Inositol 1,4,5-trisphosphate receptor type 2	4.06	-3.82	-5.85	-0.24	-2.03	1.79	6.47625	6.22475	8.02273	0.294136	3.8041	3.37675	0.0828	0.148	0.00742	0.883	0.393	0.221	TRUE	YES	5	Endoplasmic reticulum (GO:0005783)
ITPR3	Inositol 1,4,5-trisphosphate receptor type 3	6.49	-5.92	-7.95	-0.578	-2.03	1.46	6.8962	6.50864	7.75449	0.552842	2.62893	1.79048	0.000914	2.35e-05	4.35e-05	0.0191	0.8	0.0488	TRUE	YES	3	Endoplasmic reticulum (GO:0005783)
ITPRID2	ITPR interacting domain containing 2	6.93	0.0735	0.0929	-7.01	0.0194	-7.03	5.81816	0.0366845	0.0472076	5.86012	0.00921731	5.86967	0.00868	0.0224	0.338	0.793	0.419	0.0894	TRUE	YES	9
JAG1	Delta-like protein	3.9	-5.91	-6.5	2	-0.591	2.6	4.79588	6.45346	6.85078	2.55596	0.560667	3.34104	0.0215	0.182	0.0422	0.395	0.741	0.831	TRUE	YES	4
JAG2	Delta-like protein	3.15	-5.6	-6.43	2.45	-0.833	3.28	3.41229	5.53462	6.09583	2.63264	0.69897	3.54668	1.6e-05	0.000393	0.000829	0.0392	0.842	0.0135	FALSE	YES	0
JAGN1	Jagunal homolog 1	1.94	-2.1	-3.29	0.166	-1.18	1.35	4.4698	4.77989	6.56543	0.249492	2.80134	3.20551	1.08e-05	0.0452	0.00466	0.00058	0.555	0.00192	FALSE	YES	0	Endoplasmic reticulum (GO:0005783)
JAK1	Tyrosine-protein kinase	0.144	-1.67	-2.52	1.53	-0.849	2.38	0.0525663	0.931814	1.57187	0.829738	0.393619	1.46092	0.000246	0.727	0.158	0.00151	0.35	0.000235	FALSE	NO	0
JCAD	Junctional cadherin 5 associated	4.83	0.244	0.279	-5.07	0.0359	-5.1	6.69037	0.258848	0.305395	6.8962	0.0319843	6.92445	0.000309	0.0014	0.000506	0.527	0.818	0.85	TRUE	YES	1
JMY	Junction mediating and regulatory protein, p53 cofactor	4.17	-1.18	-1.64	-2.99	-0.46	-2.53	4.76955	1.24033	1.86646	3.56703	0.37366	3.02549	2.34e-05	0.0121	0.0153	0.00271	0.971	0.00216	TRUE	YES	2
JPH1	Junctophilin	7.28	-6.74	-8.16	-0.545	-1.42	0.875	5.02182	4.72354	5.46852	0.252588	0.835647	0.450997	0.00609	0.211	0.0328	0.128	0.629	0.487	TRUE	YES	6	Endoplasmic reticulum (GO:0005783)
JPT1	HN1	6.52	-5.22	-5.55	-1.29	-0.328	-0.966	8.27491	7.32975	7.58838	2.27003	0.405607	1.60555	0.0186	0.0022	0.00333	0.000364	0.933	0.000369	FALSE	YES	0
JPT2	Jupiter microtubule associated homolog 2	6.81	-5.61	-6	-1.2	-0.388	-0.812	9.30103	8.46092	8.74958	2.5867	0.640165	1.64207	0.027	0.0605	0.102	0.829	0.932	0.604	FALSE	YES	0
JTB	Jumping translocation breakpoint	4.31	-4.36	-4.43	0.0504	-0.0686	0.119	6.60033	6.64782	6.7122	0.0501223	0.069051	0.126098	3.76e-06	0.995	0.208	4.81e-05	0.555	8.74e-05	FALSE	YES	0
JUNB	Transcription factor jun-B	5.17	-2.94	-1.96	-2.23	0.979	-3.21	2.9914	1.56864	0.939302	1.10735	0.387216	1.74715	0.0161	0.00357	0.182	0.471	0.23	0.274	TRUE	YES	4
JUP	Junction plakoglobin	0.42	-0.863	-1.35	0.443	-0.489	0.932	0.725842	1.80688	2.98716	0.774691	0.879426	1.97881	0.0074	0.0141	0.0302	0.89	0.888	0.58	FALSE	NO	0
KANK1	KN motif and ankyrin repeat domains 1	9.01	-5.92	-6.69	-3.09	-0.768	-2.32	9.02228	7.21896	7.73755	4.59688	0.9914	3.57349	8.79e-05	0.413	0.438	0.00104	0.995	0.000894	TRUE	YES	6
KANK2	KN motif and ankyrin repeat domains 2	6.85	-2.41	-3.73	-4.44	-1.32	-3.12	9.23657	4.88273	6.63639	7.36957	2.79588	5.90658	4.43e-07	3.87e-08	1.48e-08	0.000946	0.131	8.74e-05	TRUE	YES	2
KARS1	Lysine--tRNA ligase	0.546	-0.076	-0.457	-0.47	-0.381	-0.0885	0.329754	0.0366845	0.266001	0.274905	0.21467	0.0433514	1.81e-06	5.15e-07	1.39e-05	0.109	0.0186	0.0361	TRUE	NO	3
KCNH7	RNA helicase	2.23	0.383	0.00731	-2.61	-0.375	-2.24	3.96257	0.493495	0.0070049	4.54061	0.481486	3.97469	3.26e-05	0.0991	0.0638	0.00104	0.937	0.00124	FALSE	YES	0
KCNN4	Potassium calcium-activated channel subfamily N member 4	3.96	-5.12	-5.46	1.16	-0.333	1.49	5.31966	6.35952	6.6216	1.54975	0.317855	2.09909	0.079	0.0595	0.814	0.00621	0.359	0.088	FALSE	YES	0
KDF1	Keratinocyte differentiation factor 1	-0.22	1.21	-1.7	-0.987	-2.91	1.92	0.0447935	0.298432	0.454693	0.234331	0.90309	0.530178	5.59e-05	0.0024	0.0312	0.0408	0.458	0.00355	TRUE	NO	7
KDSR	3-ketodihydrosphingosine reductase	4.21	-4.68	-5.07	0.472	-0.387	0.86	5.35067	5.77469	6.09963	0.459671	0.359519	0.9914	7.35e-09	6.37e-09	4.11e-09	0.336	0.899	0.16	FALSE	YES	0
KHDRBS1	KH RNA binding domain containing, signal transduction associated 1	-0.504	0.811	0.47	-0.307	-0.34	0.0331	0.67162	1.23807	0.614394	0.359519	0.407823	0.0305841	0.648	0.0603	0.00602	0.216	0.553	0.0229	TRUE	NO	7
KHNYN	KH and NYN domain containing	0.268	-2.45	-1.19	2.18	1.26	0.925	0.431798	5.24872	2.73518	4.7986	2.89279	2.057	9.25e-06	3.79e-07	5.2e-07	0.00211	0.69	0.00651	FALSE	NO	0
KHSRP	KH-type splicing regulatory protein	-0.602	0.872	0.802	-0.269	-0.0695	-0.2	1.09691	1.74232	1.57512	0.392545	0.0824945	0.273273	2.96e-07	1.67e-07	3.51e-08	0.473	0.0955	0.00434	FALSE	NO	0
KIAA0100	KIAA0100	3.89	-3.77	-3.07	-0.118	0.696	-0.814	5.47756	5.35458	4.56703	0.103474	0.869666	1.0655	1.51e-07	1.19e-07	6.15e-08	0.923	0.705	0.538	TRUE	YES	3
KIAA0319L	KIAA0319 like	5.99	-7.14	-7.37	1.15	-0.229	1.38	6.63264	7.37059	7.50446	1.36552	0.183759	1.70997	0.0206	0.00853	6.02e-05	0.699	0.0672	0.00434	FALSE	YES	0
KIAA0930	KIAA0930	2.72	-4.12	-4.32	1.41	-0.195	1.6	2.56543	3.88941	4.05453	1.15989	0.106238	1.36856	3.03e-07	2.65e-07	1.61e-07	0.942	0.858	0.6	TRUE	YES	2
KIAA1109	KIAA1109	4.7	-3.44	-4.61	-1.26	-1.17	-0.094	6.38828	5.12843	6.30452	1.91721	1.74715	0.0835461	3.13e-08	7.39e-09	7.2e-09	0.000952	0.237	0.0153	FALSE	YES	0
KIAA1191	Putative monooxygenase p33MONOX	3.94	-1.11	-1.5	-2.83	-0.396	-2.44	4.96257	1.30892	1.90658	3.74958	0.354578	3.24565	1.73e-05	3.42e-07	5.2e-07	0.000857	0.617	0.00274	TRUE	YES	3
KIAA1217	KIAA1217	2.94	-1.68	-1.77	-1.26	-0.0831	-1.18	5.62525	3.54061	3.70333	2.64016	0.0990869	2.44977	2.96e-07	9.65e-08	3.51e-08	0.0779	0.337	0.00359	TRUE	YES	3
KIAA1671	KIAA1671	7.99	-3.05	-3.94	-4.94	-0.888	-4.05	5.80967	2.44491	3.20204	3.97062	0.524329	3.29499	0.0359	0.0598	0.00528	0.911	0.524	0.321	TRUE	YES	5
KIAA1755	KIAA1755	0.655	-2.92	-1.67	2.26	1.25	1.02	0.619789	3.64975	2.01909	2.83268	1.4168	1.08884	0.0124	0.174	0.194	0.273	0.988	0.208	TRUE	NO	1
KIAA2013	KIAA2013	2.87	-4.68	-4.31	1.81	0.374	1.44	2.05948	3.47237	3.19997	1.16558	0.166216	0.866461	0.334	0.0346	0.000447	0.277	0.147	0.00407	FALSE	YES	0
KIDINS220	Kinase D interacting substrate 220	4.26	-4.41	-5.55	0.155	-1.14	1.29	3.38828	3.50724	4.31515	0.0675262	0.701147	0.826814	0.108	0.642	0.15	0.386	0.303	0.0153	FALSE	YES	0
KIF11	Kinesin family member 11	2.28	-0.689	-0.152	-1.59	0.537	-2.13	1.42481	0.312471	0.0570004	0.899629	0.232102	1.30715	0.000149	0.166	0.0313	0.00336	0.692	0.0119	FALSE	YES	0
KIF13B	Kinesin family member 13B	1.76	0.709	0.281	-2.47	-0.428	-2.04	0.552842	0.183096	0.0660068	0.853872	0.104025	0.667562	0.00443	0.0199	0.355	0.618	0.393	0.046	TRUE	NO	7
KIF15	Kinesin family member 15	5.83	1.04	1.01	-6.87	-0.0258	-6.85	4.37161	0.598599	0.580044	4.99568	0.0101054	4.97881	0.00335	0.446	0.57	0.00301	0.956	0.00347	FALSE	YES	0
KIF1B	Kinesin family member 1B	3.99	-3.09	-3.36	-0.901	-0.262	-0.639	3	2.27409	2.4908	0.484126	0.112946	0.316053	3.23e-05	0.000164	0.000176	0.332	0.975	0.242	TRUE	YES	2
KIF1C	Kinesin family member 1C	4.06	-2.4	-2.05	-1.65	0.354	-2.01	3.54363	2.02687	1.67572	1.28067	0.187755	1.63264	0.000103	7.51e-05	1.6e-05	0.79	0.557	0.151	TRUE	YES	3
KIF20A	Kinesin-like protein	1.65	-1.42	-1.6	-0.229	-0.18	-0.0495	1.02	0.841638	0.982967	0.094744	0.0731433	0.0190881	5.03e-05	0.0357	0.0395	0.00319	0.989	0.00276	TRUE	NO	2
KIF23	Kinesin-like protein	2.29	-1.06	-0.95	-1.23	0.114	-1.34	5.33536	2.66354	2.35262	3.08991	0.171985	3.37469	0.000491	0.0024	0.00132	0.518	0.912	0.659	TRUE	YES	2
KIF2C	Kinesin-like protein	1.1	-0.583	-0.641	-0.513	-0.0583	-0.455	2.06148	0.939302	1.06098	0.79588	0.0619809	0.681937	3.45e-06	0.000993	0.000357	0.00128	0.804	0.00256	TRUE	YES	3
KIF5B	Kinesin-like protein	2.68	-0.879	-0.744	-1.8	0.134	-1.93	4.10846	1.19586	0.966576	2.79588	0.120904	3.01278	0.000212	0.277	0.0728	0.00322	0.761	0.00898	FALSE	YES	0
KIF5C	Kinesin-like protein	3.76	-2.2	-0.218	-1.56	1.98	-3.54	2.08302	1.07417	0.069051	0.688246	0.939302	1.9431	1.3e-05	4.27e-05	1.19e-05	0.427	0.625	0.985	FALSE	YES	0
KIRREL1	Kirre like nephrin family adhesion molecule 1	5.72	-7.12	-7.43	1.4	-0.311	1.71	5.767	6.66354	6.84164	1.42022	0.216096	1.81816	0.009	0.000452	0.00328	0.111	0.551	0.568	FALSE	YES	0
KLC1	Kinesin light chain	4.48	-4.31	-4.16	-0.168	0.147	-0.315	6.06702	5.91009	5.76955	0.153663	0.131944	0.321482	5.56e-05	0.000366	3.23e-05	0.286	0.337	0.696	FALSE	YES	0
KLHDC7A	Kelch domain containing 7A	3.96	-3.41	-3.03	-0.551	0.388	-0.939	4.74958	4.19179	3.76447	0.49485	0.320572	0.982967	0.000967	0.0121	0.00752	0.274	0.94	0.334	FALSE	YES	0
KLHL5	Kelch like family member 5	3.59	-2.15	-1.8	-1.44	0.345	-1.79	1.88606	0.9914	0.790485	0.59346	0.108463	0.782516	0.186	0.00888	0.00472	0.153	0.912	0.0739	TRUE	YES	1
KLHL9	Kelch like family member 9	2.51	-0.882	-1.64	-1.63	-0.762	-0.869	2.49621	0.681937	1.51428	1.49894	0.565431	0.669586	0.0332	0.000166	7.1e-05	0.0104	0.821	0.00365	TRUE	YES	6
KMT2A	Histone-lysine N-methyltransferase	-0.256	0.467	0.137	-0.211	-0.33	0.119	0.416801	0.896196	0.196543	0.327902	0.573489	0.166853	2.24e-05	5.68e-07	1.57e-07	0.00163	0.307	0.000227	TRUE	NO	3
KNL1	Kinetochore scaffold 1	6.65	-1.38	-1.76	-5.27	-0.377	-4.89	6.48017	1.4389	1.93181	5.53313	0.279841	5.23882	0.0534	0.019	0.686	0.665	0.234	0.177	TRUE	YES	9
KPNA2	Importin subunit alpha	-1.39	0.835	1.18	0.558	0.348	0.21	2.9914	1.67366	2.51145	1.00745	0.548214	0.294136	0.000272	0.00374	0.00081	0.21	0.704	0.592	FALSE	NO	0
KPNB1	Karyopherin subunit beta 1	-0.655	0.91	0.587	-0.255	-0.323	0.0677	1.07779	1.63264	0.935542	0.326979	0.436519	0.0721166	0.0021	0.0114	0.0049	0.536	0.874	0.765	FALSE	NO	0
KRAS	KRAS proto-oncogene, GTPase	3.09	-1.84	-2.76	-1.25	-0.919	-0.334	2.28988	1.21824	2.00656	0.742321	0.500313	0.148742	0.000788	0.00746	0.00462	0.334	0.936	0.406	TRUE	YES	1
KRT1	Keratin, type II cytoskeletal 1	0.929	1.81	1.03	-2.74	-0.775	-1.96	0.267606	0.610834	0.303644	1.04191	0.216096	0.677781	0.0573	0.795	0.0331	0.177	0.267	0.769	TRUE	NO	7
KRT14	IF rod domain-containing protein	-1.12	1.34	1.38	-0.224	0.0382	-0.262	2.17328	2.66555	2.74715	0.29073	0.0409586	0.352617	0.0563	8.08e-05	1.12e-05	0.00293	0.39	0.000429	TRUE	NO	6
KRT14.1	IF rod domain-containing protein	-1.18	1.73	1.88	-0.549	0.153	-0.702	3.24489	4.58336	4.90658	1.34679	0.268411	1.82391	4.42e-06	2.54e-07	6.12e-08	0.0022	0.188	0.000193	TRUE	NO	3
KRT14.2	IF rod domain-containing protein	-2.24	2.33	3.68	-0.0868	1.35	-1.44	1.43533	1.50446	2.5784	0.032452	0.752027	0.815309	0.00112	0.00686	0.00739	0.478	0.989	0.385	TRUE	NO	2
KRT18	IF rod domain-containing protein	-0.534	0.994	1.08	-0.46	0.0811	-0.541	1.56067	3.15304	3.40782	1.29328	0.151811	1.58503	0.0012	0.0038	0.0049	0.719	0.962	0.539	FALSE	NO	0
KRT3	Cytokeratin-1	-2.31	1.97	2.74	0.334	0.768	-0.433	0.391474	0.323306	0.485452	0.0447935	0.108463	0.0584886	0.00521	0.015	0.422	0.759	0.303	0.0439	FALSE	NO	0
KRT3.1	Keratin 3	-1.09	0.815	1.76	0.278	0.944	-0.666	1.30803	0.896196	2.32057	0.235077	1.08407	0.69037	0.0139	0.452	0.54	0.116	0.973	0.0777	TRUE	NO	6
KRT76	Keratin 76	0.0589	0.517	0.704	-0.576	0.187	-0.763	0.0245682	0.262013	0.380907	0.298432	0.08302	0.421361	7.34e-06	0.000105	0.00022	0.0543	0.817	0.0163	TRUE	NO	1
KRT80	Keratin 80	0.923	0.486	0.88	-1.41	0.394	-1.8	1.39903	0.614394	1.31695	2.32331	0.471083	3.03012	0.000439	0.0805	0.562	0.0212	0.557	0.00299	TRUE	YES	8
KRT89	IF rod domain-containing protein	-1.06	1.27	1.9	-0.21	0.629	-0.84	2.15739	2.64207	3.9393	0.28567	1.13966	1.63827	0.0681	0.0265	0.0193	0.699	0.962	0.519	TRUE	NO	2
KRT89.1	IF rod domain-containing protein	1.71	0.578	0.837	-2.28	0.259	-2.54	0.718967	0.19044	0.294992	1.04818	0.0777937	1.20273	4.24e-06	6.72e-05	1e-05	0.0345	0.405	0.37	TRUE	NO	3
KRTCAP3	Keratinocyte associated protein 3	1.05	-2.72	-3.94	1.67	-1.21	2.89	0.962574	3.00833	4.25806	1.73993	1.16304	3.1945	0.000137	0.000107	0.000276	0.829	0.762	0.737	FALSE	NO	0
KTN1	Kinectin 1	1.86	-0.222	-0.416	-1.64	-0.194	-1.45	4.6216	0.391474	0.872895	4.15181	0.332547	3.70553	0.00324	0.0683	0.338	0.2	0.688	0.0361	FALSE	YES	0
LAD1	Ladinin 1	2.53	-0.127	-0.198	-2.4	-0.0709	-2.33	5.85387	0.20204	0.343902	5.64782	0.10513	5.52724	0.000189	0.00116	0.0049	0.392	0.71	0.0861	TRUE	YES	2
LAMA3	Laminin alpha 3 (Fragment)	1.97	-1.09	-0.869	-0.883	0.218	-1.1	2.98297	1.50724	1.13608	1.15927	0.202732	1.53165	9.53e-05	0.0286	0.229	0.00851	0.58	0.00159	TRUE	YES	7
LAMB3	Laminin subunit beta 3	0.975	-0.355	-0.175	-0.619	0.181	-0.8	1.31069	0.36251	0.156767	0.732828	0.163043	1.01909	5.02e-05	0.111	0.0146	0.0015	0.607	0.00548	TRUE	YES	8
LAMC2	Laminin subunit gamma 2	0.666	-0.156	-0.114	-0.51	0.0423	-0.553	1.16941	0.191789	0.133713	0.829738	0.0462403	0.920819	0.0124	0.286	0.201	0.173	0.946	0.202	TRUE	NO	10
LAMTOR1	Late endosomal/lysosomal adaptor and MAPK and MTOR activator 1	3.39	-8.55	-6.07	5.15	2.48	2.68	3.24336	6.75203	5.35655	4.72125	2.32148	2.53313	4.08e-06	5.96e-06	5.82e-06	0.813	0.97	0.673	TRUE	YES	3
LAP3	Cytosol aminopeptidase	0.104	-0.0408	-0.762	-0.0627	-0.722	0.659	0.0277972	0.0109954	0.245652	0.0168249	0.229885	0.206908	0.000868	6.85e-05	0.0123	0.101	0.0531	0.202	TRUE	NO	7
LARP1	La ribonucleoprotein domain family member 1	3.28	0.625	0.808	-3.91	0.183	-4.09	3.98297	0.567031	0.787812	4.6216	0.130182	4.79588	0.00885	0.000953	0.00171	0.24	0.9	0.359	FALSE	YES	0	Cytosol (GO:0005829)
LARP4	La ribonucleoprotein domain family member 4	1.4	-0.435	1.09	-0.964	1.53	-2.49	0.497573	0.12436	0.365523	0.313364	0.555955	1.04239	0.0195	0.11	0.0152	0.532	0.617	0.861	FALSE	NO	0
LARP7	La ribonucleoprotein domain family member 7	-0.704	0.487	0.426	0.217	-0.0608	0.278	1.45469	0.906578	0.764472	0.327902	0.076756	0.443697	2.22e-06	2.81e-06	1.29e-07	0.874	0.0165	0.00238	TRUE	NO	2
LARS1	Leucyl-tRNA synthetase	-0.648	-0.0138	0.269	0.662	0.283	0.38	0.429457	0.00656377	0.150581	0.441291	0.159894	0.224754	0.000273	0.0339	1.91e-05	0.0274	0.0144	0.0574	TRUE	NO	5
LAS1L	LAS1 like, ribosome biogenesis factor	2.62	-2.4	-1.65	-0.216	0.756	-0.973	3.20971	2.9393	1.92812	0.157391	0.721246	1	3.62e-07	8.37e-08	3.35e-08	0.02	0.339	0.00139	TRUE	YES	3
LASP1	LIM and SH3 domain protein 1	2.48	-1.1	-1.13	-1.38	-0.0338	-1.35	3.43652	1.36754	1.42022	1.81248	0.0245682	1.75945	0.00482	0.0165	0.109	0.712	0.639	0.164	FALSE	YES	0
LAT1	Large neutral amino acids transporter small subunit 1	2.99	-4.11	-5.61	1.11	-1.5	2.62	4.52578	5.75945	7.04915	1.61439	2.30277	4.0348	2.92e-05	0.0274	0.0446	0.00212	0.933	0.00139	TRUE	YES	6
LATS1	Large tumor suppressor kinase 1	3.17	-0.365	-1.46	-2.81	-1.09	-1.71	3.55284	0.261219	1.49485	3.15304	1.03716	1.82391	6.9e-08	7.54e-05	2.65e-05	3.03e-05	0.762	3.44e-05	FALSE	YES	0
LBHD1	LBH domain containing 1	-1.51	1.44	2.03	0.0719	0.594	-0.522	2.74232	2.6038	3.69037	0.0726296	0.882729	0.74958	1.35e-05	0.00276	0.000375	0.00405	0.557	0.0244	FALSE	NO	0
LBR	3-beta-hydroxysterol Delta (14)-reductase	6.27	-6.11	-6.92	-0.168	-0.818	0.65	9.68194	9.56384	10.1129	0.278189	2.03105	1.5391	0.026	0.0172	0.071	0.842	0.762	0.724	TRUE	YES	8	Endoplasmic reticulum (GO:0005783)
LCLAT1	Lysocardiolipin acyltransferase 1	4.56	-4.62	-5	0.0581	-0.377	0.435	6.77469	6.82681	7.15739	0.0570004	0.485452	0.581699	0.0028	0.485	0.132	0.0237	0.732	0.0826	TRUE	YES	6
LDHA	L-lactate dehydrogenase	-0.563	0.192	-0.0858	0.371	-0.277	0.649	1.04818	0.270026	0.107349	0.61261	0.423659	1.25649	0.00113	6.34e-05	0.000191	0.0671	0.686	0.251	TRUE	NO	3
LDHB	L-lactate dehydrogenase	-1.32	1.28	0.848	0.0379	-0.429	0.467	3.0013	2.91364	1.83863	0.0467237	0.774691	0.866461	3.54e-07	9.57e-07	3.51e-08	0.132	0.00926	0.00288	TRUE	NO	1
LDLR	Low density lipoprotein receptor	2.73	-4.24	-4.48	1.51	-0.237	1.75	3.9431	5.6216	5.84164	2.1512	0.213959	2.53313	0.00122	0.000924	0.000468	0.842	0.896	0.542	TRUE	YES	2
LEMD3	LEM domain containing 3	4.62	-6.27	-8.44	1.65	-2.17	3.82	7.95078	9.27246	10.567	3.84771	4.83863	7.13966	5.38e-06	2.85e-06	4.22e-07	0.523	0.165	0.00962	TRUE	YES	3
LGALS3	Galectin-3	-0.827	0.687	1.05	0.14	0.362	-0.222	1.92812	1.5391	2.53165	0.211125	0.679854	0.365523	0.000993	0.000923	6.35e-06	0.909	0.0264	0.00287	TRUE	NO	1
LGALS9	Galectin	2.55	-4.21	-4.5	1.66	-0.288	1.95	1.26201	2.31158	2.48812	0.723538	0.0909791	0.88941	6.1e-05	0.000189	5e-06	0.579	0.0733	0.0434	TRUE	NO	3
LGR4	Leucine rich repeat containing G protein-coupled receptor 4	2.32	-3.79	-4.36	1.47	-0.577	2.04	4.18177	6.08566	6.67162	2.67572	0.860121	3.73049	1.14e-06	5.79e-07	1.06e-07	0.387	0.124	0.00468	TRUE	YES	3
LIMA1	LIM domain and actin binding 1	1.42	0.865	0.839	-2.29	-0.0268	-2.26	2.7167	1.52724	1.46852	4.29585	0.0273344	4.25259	9.87e-05	3.34e-05	6.09e-06	0.406	0.43	0.0319	TRUE	YES	3
LIMD1	LIM domain-containing protein 1	5.03	-0.933	-0.83	-4.09	0.102	-4.2	6.23732	1.16052	1	5.40671	0.0819697	5.50585	0.0806	0.0153	0.00382	0.453	0.762	0.126	TRUE	YES	2
LLGL1	LLGL scribble cell polarity complex component 1	3.06	-3.11	-5.59	0.0522	-2.48	2.53	1.78781	1.82391	3.45593	0.0168249	1.38091	1.4168	1.09e-05	2.18e-05	1.78e-06	0.699	0.139	0.0862	TRUE	YES	3
LLGL2	LLGL scribble cell polarity complex component 2	0.925	-1.74	-1.56	0.812	0.177	0.635	0.935542	2.04964	1.8041	0.790485	0.125518	0.576754	0.00891	0.000228	7.99e-05	0.05	0.764	0.0123	TRUE	NO	5
LLPH	LLP homolog, long-term synaptic facilitation factor	1.96	-1.82	-1.12	-0.136	0.703	-0.839	1.05651	0.962574	0.5157	0.0467237	0.289037	0.358526	8.95e-07	7.64e-05	0.000151	0.00125	0.821	0.000623	FALSE	NO	0
LMAN1	Lectin, mannose binding 1	6.35	-7.05	-8.38	0.696	-1.33	2.03	6.72354	7.15989	7.8962	0.68403	1.56864	2.56543	0.00635	0.0111	0.00288	0.907	0.762	0.639	TRUE	YES	4	Endoplasmic reticulum (GO:0005783)
LMAN2	Vesicular integral-membrane protein VIP36	2.85	-2.78	-3.41	-0.0764	-0.633	0.557	4.08831	3.9914	4.74958	0.0609802	0.716699	0.607303	4.19e-07	5.84e-07	3.66e-07	0.616	0.903	0.79	FALSE	YES	0	Endoplasmic reticulum (GO:0005783)
LMBRD2	LMBR1 domain containing 2	1.45	-3.5	-3.45	2.04	0.0485	1.99	1.63639	4.15989	4.10958	2.44009	0.0310503	2.37572	0.000267	0.00196	0.0011	0.36	0.917	0.473	FALSE	YES	0
LMNA	Uncharacterized protein	0.358	-0.0208	0.11	-0.337	0.131	-0.468	0.798603	0.0310503	0.186419	0.739929	0.228413	1.12668	0.0131	0.0703	0.00511	0.553	0.466	0.609	TRUE	NO	3
LMNB1	Lamin B1	-0.576	0.739	0.516	-0.163	-0.223	0.06	1.29499	1.76447	1.12552	0.264401	0.387216	0.0851282	2.87e-07	3.12e-06	1.08e-05	0.00513	0.418	0.000716	TRUE	NO	3
LMNB2	Lamin B2	-0.203	0.0341	-0.477	0.169	-0.511	0.68	0.340084	0.0462403	1.00922	0.272459	1.10292	1.58004	0.00128	0.14	0.0834	0.0413	0.92	0.0569	TRUE	NO	4
LMO7	LIM domain 7	6.25	-2.23	-1.96	-4.03	0.269	-4.3	6.97062	3.06248	2.67572	5.17914	0.232102	5.43415	0.000163	0.000127	1.56e-05	0.829	0.378	0.0809	FALSE	YES	0
LNPEP	Leucyl and cystinyl aminopeptidase	2.54	-4.76	-4.45	2.22	0.312	1.91	1.84466	3.62709	3.40012	1.56703	0.140261	1.29585	0.000666	0.000483	0.00013	0.827	0.704	0.271	FALSE	YES	0
LNPK	Endoplasmic reticulum junction formation protein lunapark	2.01	-2.42	-2.7	0.414	-0.279	0.692	2.13253	2.63078	2.95078	0.294136	0.184422	0.55752	0.0259	0.658	0.473	0.121	0.589	0.0149	FALSE	YES	0	Endoplasmic reticulum (GO:0005783)
LOC100682542	Uncharacterized protein	-2.12	1.77	3.29	0.352	1.53	-1.17	2.42136	1.96257	3.79048	0.260428	1.64589	1.18442	5.51e-05	0.0063	0.00644	0.0152	0.998	0.0126	TRUE	NO	4
LOC100684769	IRG-type G domain-containing protein	3.18	-6.14	-5.7	2.96	0.44	2.52	1.53313	3.22113	2.98716	1.39794	0.134896	1.13906	0.00698	0.0205	0.0014	0.754	0.426	0.366	TRUE	YES	6	Endoplasmic reticulum (GO:0005783)
LOC100687687	Uncharacterized protein	-0.948	0.973	1.38	-0.0254	0.408	-0.434	1.95861	2.02228	2.97881	0.0291884	0.675718	0.730487	0.00804	0.0145	0.00311	0.904	0.722	0.586	FALSE	NO	0
LOC100688321	Uncharacterized protein	4.04	-5.15	-5.6	1.11	-0.449	1.56	6.48413	7.50724	7.86328	2.0348	0.647817	2.95861	0.0131	0.0933	0.18	0.00233	0.906	0.00334	FALSE	YES	0
LOC100855485	Uncharacterized protein	3.27	-6.85	-6.74	3.58	0.111	3.47	2.65561	5.21467	5.14997	2.91721	0.0491485	2.82391	0.0351	0.00174	0.00101	0.138	0.917	0.0699	TRUE	YES	1
LOC100855730	Uncharacterized protein	4.96	-2.47	-3.36	-2.49	-0.89	-1.6	6.15989	3.51999	4.6216	3.54516	1.08672	2.22621	0.000265	0.00748	0.000274	0.109	0.267	0.959	FALSE	YES	0
LOC100856405	Tubulin alpha chain	1.27	-1.35	-1.76	0.0785	-0.403	0.482	0.486782	0.525784	0.732828	0.0222764	0.12436	0.152427	0.00673	0.0178	0.0463	0.786	0.854	0.415	TRUE	NO	2
LOC100856570	Trifunctional purine biosynthetic protein adenosine-3	4.79	-2.59	-0.866	-2.2	1.73	-3.92	4.28067	2.32514	0.590067	1.91721	1.42829	3.57675	0.00131	0.00343	0.00194	0.778	0.917	0.929	TRUE	YES	2	Cytosol (GO:0005829)
LOC100856585	Uncharacterized protein	-1.2	1.52	1.34	-0.315	-0.177	-0.138	3.6073	4.43652	3.98716	0.742321	0.358526	0.2652	0.00237	0.201	0.121	0.0541	0.917	0.0764	TRUE	NO	5
LOC102151511	Uncharacterized protein	10.8	-11	-10	0.162	0.981	-0.819	7.23508	7.29757	6.90309	0.076238	0.627088	0.498941	0.00262	0.00411	0.00666	0.94	0.923	0.736	TRUE	YES	2
LOC102153864	Uncharacterized protein	3.83	-2.02	-1.85	-1.81	0.17	-1.98	7.06198	4.4908	4.16494	4.09637	0.247184	4.42597	0.0147	0.0821	0.12	0.536	0.952	0.365	TRUE	YES	8
LOC106557476	Tubulin alpha chain	-0.778	0.276	0.563	0.502	0.286	0.216	1.91364	0.514279	1.28233	1.10846	0.539102	0.377786	3.21e-06	0.000815	0.0209	0.00132	0.303	0.000195	TRUE	NO	4
LOC106558887	Riboso	-0.666	0.241	0.409	0.426	0.169	0.257	1.18243	0.324222	0.630784	0.66354	0.21254	0.35164	0.00578	0.316	0.57	0.0033	0.887	0.00533	TRUE	NO	5
LOC475497	Uncharacterized protein	1.05	-3.71	-4.56	2.66	-0.851	3.51	0.798603	3.5376	4.2644	2.5157	0.610834	3.35556	5.08e-05	3.91e-05	7.52e-06	0.821	0.467	0.12	TRUE	NO	3
LOC475937	Transaldolase	-1.23	0.862	0.399	0.365	-0.462	0.827	2.35754	1.55129	0.580044	0.517126	0.701147	1.47496	0.00177	0.000521	5.24e-05	0.491	0.385	0.0318	TRUE	NO	4
LOC476006	Glutathione transferase	-2.01	1.07	0.46	0.947	-0.608	1.55	2.09637	0.950782	0.327902	0.815309	0.462181	1.53462	2.14e-06	0.000368	0.000466	0.00132	0.951	0.000959	TRUE	NO	2
LOC479708	Radical S-adenosyl methionine and flavodoxin domain-containing protein 1	4.34	-4.16	-4.12	-0.179	0.042	-0.221	6.98716	6.80967	6.76955	0.221849	0.0447935	0.284833	0.0336	0.0571	0.0335	0.907	0.923	0.945	TRUE	YES	1
LOC486776	Mitochondrial import inner membrane translocase subunit TIM23	-2.49	0.899	0.71	1.59	-0.189	1.78	2.87615	0.841638	0.619789	1.72816	0.126679	1.97881	0.117	0.0173	0.0123	0.383	0.96	0.255	TRUE	NO	1
LOC489591	Protein kinase domain-containing protein	2.97	-1.82	-2.19	-1.15	-0.365	-0.783	2.97469	1.71444	2.12843	0.954677	0.228413	0.583359	3.92e-08	2.79e-08	1.48e-08	0.753	0.309	0.0439	TRUE	YES	3
LOC490877	GBD/FH3 domain-containing protein	4.28	-2.94	-2.27	-1.34	0.675	-2.01	5.05012	3.67162	2.83565	1.54212	0.642065	2.49349	0.00344	0.639	0.935	0.00465	0.903	0.00718	TRUE	YES	10
LOC607889	UBC core domain-containing protein	-1.88	2.13	1.65	-0.246	-0.484	0.238	4.21538	4.67162	3.73755	0.383	0.906578	0.367543	0.194	0.0263	0.00592	0.357	0.747	0.0865	TRUE	NO	2
LOC608055	Uncharacterized protein	-0.641	0.697	0.574	-0.0562	-0.123	0.0672	1.51713	1.68194	1.31966	0.0809219	0.194499	0.0979971	0.00628	0.00199	0.000433	0.566	0.687	0.13	TRUE	NO	2
LOC609365	Uncharacterized protein	-0.091	0.23	-0.567	-0.139	-0.798	0.658	0.110138	0.321482	1.00656	0.177178	1.54975	1.21753	0.0271	0.0784	0.0189	0.754	0.762	0.82	TRUE	NO	1
LOC610164	Uncharacterized protein	-0.164	-0.244	-0.436	0.408	-0.192	0.6	0.242604	0.391474	0.818156	0.752027	0.293282	1.23582	0.00376	3.57e-05	5e-06	0.00906	0.339	0.000798	TRUE	NO	1
LOC610636	Tubulin alpha chain	-1.19	0.552	-0.0999	0.639	-0.652	1.29	1.55596	0.583359	0.0788339	0.701147	0.721246	1.7167	0.0216	0.0654	0.128	0.746	0.907	0.454	TRUE	NO	1
LOC611915	Uncharacterized protein	0.808	-0.284	0.239	-0.524	0.523	-1.05	0.417937	0.122629	0.101275	0.247184	0.246417	0.580044	0.0762	0.0675	0.0489	0.937	0.962	0.803	TRUE	NO	2
LONP1	Lon protease homolog, mitochondrial	-0.148	-0.785	-0.142	0.933	0.642	0.29	0.0486625	0.315155	0.0467237	0.38934	0.247952	0.100179	0.00118	0.0218	0.0292	0.205	0.964	0.135	TRUE	NO	5
LOX	Lysyl oxidase homolog	-0.67	1.05	1.47	-0.382	0.422	-0.805	0.481486	0.860121	1.32331	0.242604	0.273273	0.607303	5.97e-05	3.84e-07	7.1e-07	0.000389	0.497	0.00119	TRUE	NO	3
LPCAT3	Lysophosphatidylcholine acyltransferase 3	2.85	-2.96	-4.82	0.115	-1.86	1.97	2.86328	2.98297	4.66756	0.0634863	1.76447	1.8962	0.00138	0.0474	0.0959	0.124	0.905	0.0553	TRUE	YES	9
LPGAT1	Lysophosphatidylglycerol acyltransferase 1	3.64	-2.76	-4.34	-0.879	-1.58	0.701	4.54212	3.55596	5.21753	0.935542	1.95078	0.69897	0.074	0.168	0.0278	0.81	0.657	0.613	TRUE	YES	3
LPP	LIM domain containing preferred translocation partner in lipoma	6.18	-2.75	-2.46	-3.43	0.285	-3.72	5.28233	2.50031	2.21042	3.16494	0.156145	3.42366	0.00177	0.00239	6.93e-05	0.983	0.179	0.046	TRUE	YES	2
LRBA	LPS responsive beige-like anchor protein	3.54	-2.68	-3.89	-0.86	-1.21	0.351	5.61618	4.53313	6	1.34582	2.04431	0.428291	2.88e-05	2.5e-05	9.03e-06	0.875	0.732	0.334	TRUE	YES	2	Cytosol (GO:0005829)
LRIG3	Leucine rich repeats and immunoglobulin like domains 3	4.45	-4.36	-5.01	-0.0925	-0.656	0.563	6.21681	6.13018	6.70997	0.0835461	0.856985	0.705534	0.000704	0.00487	0.0174	0.42	0.774	0.123	TRUE	YES	5
LRP5	Low-density lipoprotein receptor-related protein	3.32	-3.51	-4.54	0.191	-1.02	1.22	2.93554	3.10791	3.96658	0.0952845	0.703335	0.876148	8.58e-05	4.71e-05	1.7e-05	0.664	0.758	0.206	TRUE	YES	3
LRP6	LDL receptor related protein 6	0.0829	-2.75	-3.23	2.67	-0.483	3.15	0.034328	2.07988	2.49894	2.00656	0.237321	2.42829	0.00204	0.0472	0.0199	0.179	0.874	0.305	TRUE	NO	1
LRP8	LDL receptor related protein 8	3.36	-3.64	-4.68	0.277	-1.05	1.32	4.6073	4.91009	5.91009	0.249492	1.32698	1.77469	0.0122	0.00695	0.00239	0.79	0.821	0.375	FALSE	YES	0
LRPPRC	Leucine rich pentatricopeptide repeat containing	-1.83	1.85	1.9	-0.0233	0.0448	-0.068	3.4698	3.51145	3.59176	0.0231917	0.0457575	0.0716041	1.6e-05	0.0723	0.0738	0.000627	0.999	0.000548	TRUE	NO	9
LRRC59	Leucine rich repeat containing 59	0.151	-1.06	-1.47	0.904	-0.41	1.31	0.16877	1.86967	2.7167	1.54975	0.563837	2.41117	7.35e-09	1.26e-08	7.85e-09	0.00111	0.933	0.00138	FALSE	NO	0
LRRC8A	Leucine rich repeat containing 8 VRAC subunit A	2.33	-5.14	-5.47	2.81	-0.33	3.14	3.11862	6.04431	6.30016	3.74232	0.28567	4.13549	0.00013	0.578	0.163	0.00108	0.725	0.00278	FALSE	YES	0
LRRFIP1	LRR binding FLII interacting protein 1	3.86	-0.0311	-0.305	-3.83	-0.274	-3.55	6.18177	0.0305841	0.38405	6.14874	0.336299	5.84466	2.24e-05	0.00346	0.297	0.0072	0.153	0.000353	TRUE	YES	5
LRSAM1	Leucine rich repeat and sterile alpha motif containing 1	5.3	-4.32	-4.41	-0.987	-0.0966	-0.89	6.39469	5.55596	5.64589	1.22257	0.0757207	1.0716	3.54e-07	4.73e-05	0.00667	0.000408	0.0534	3.31e-05	TRUE	YES	4
LSG1	Large 60S subunit nuclear export GTPase 1	3.65	-4.14	-5.24	0.489	-1.1	1.59	4.92082	5.41117	6.36754	0.500313	1.41341	2.20204	4.11e-05	0.329	0.12	0.000645	0.815	0.00107	FALSE	YES	0	Cytosol (GO:0005829)
LSM12	LSM12 homolog	-0.88	0.211	1.9	0.669	1.69	-1.02	0.517126	0.0963675	1.38616	0.367543	1.1945	0.623423	1.97e-07	4.14e-06	7.72e-06	0.00102	0.719	0.000391	TRUE	NO	3
LSR	Lipolysis stimulated lipoprotein receptor	1.2	-2.75	-3.8	1.54	-1.05	2.59	2.77728	5.7167	7.05404	3.5544	2.38828	5.48413	1.88e-05	0.0926	0.497	0.000645	0.629	0.000221	TRUE	YES	6
LTBP1	Latent transforming growth factor beta binding protein 1	0.107	0.396	1.33	-0.503	0.932	-1.44	0.0545314	0.231362	1.05061	0.307153	0.665546	1.16052	0.00726	0.937	0.751	0.0212	0.942	0.0266	TRUE	NO	5
LUC7L	LUC7 like	0.367	-1.06	0.592	0.697	1.66	-0.959	0.0846002	0.284833	0.143876	0.173277	0.490797	0.251037	2.95e-05	0.0154	0.102	0.00316	0.633	0.000856	TRUE	NO	6
LUC7L2	Uncharacterized protein	-1.04	1.12	0.842	-0.0742	-0.274	0.2	2.32698	2.51145	1.81248	0.0952845	0.437707	0.296709	4.37e-05	0.396	0.543	0.000605	0.943	0.000412	TRUE	NO	2
LUC7L3	LUC7 like 3 pre-mRNA splicing factor	-0.989	0.721	0.651	0.268	-0.0693	0.337	1.92445	1.30277	1.14569	0.369572	0.0783135	0.492144	0.00502	0.00934	0.00256	0.894	0.767	0.682	FALSE	NO	0
LUZP1	Leucine zipper protein 1	3.87	-0.969	-0.999	-2.9	-0.0308	-2.87	5.06449	1.17134	1.21896	3.98716	0.0227338	3.95078	0.00109	0.000159	1.25e-05	0.231	0.256	0.00659	FALSE	YES	0
LYN	Tyrosine-protein kinase	3.64	-4.81	-5.33	1.17	-0.515	1.69	2.82391	3.72584	4.08513	0.709965	0.254925	1.1349	8.08e-05	0.025	0.00128	0.0077	0.376	0.105	TRUE	YES	6
LYSMD4	LysM domain containing 4	5.33	-5.69	-5.6	0.36	0.0945	0.266	7.54212	7.82102	7.74958	0.473661	0.0990869	0.325139	2.85e-07	2.41e-07	1.18e-07	0.912	0.718	0.355	TRUE	YES	3
MACC1	MET transcriptional regulator MACC1	6.8	-5.52	-6.26	-1.28	-0.738	-0.537	6.42829	5.5817	6.08938	1.24795	0.617983	0.413413	0.000527	0.0266	0.0297	0.0739	0.989	0.0552	TRUE	YES	2
MACF1	Microtubule actin crosslinking factor 1	2.16	0.427	0.238	-2.58	-0.19	-2.39	3.83863	0.567031	0.274088	4.49485	0.210419	4.21325	0.000555	9.1e-05	4.85e-05	0.234	0.883	0.0981	FALSE	YES	0
MACO1	Macoilin	4.37	-4.12	-4.92	-0.245	-0.8	0.555	2.50307	2.34679	2.84771	0.0788339	0.303644	0.197226	0.0306	0.000446	0.000415	0.036	0.998	0.0299	TRUE	YES	5
MACROH2A1	H2A histone family member Y	-0.726	0.148	0.649	0.578	0.501	0.0773	1.59346	0.217527	1.38616	1.19723	0.995679	0.104577	0.000867	0.000153	2.1e-05	0.273	0.418	0.0184	TRUE	NO	1
MADD	MAP kinase-activating death domain protein	6.36	-3.05	-2.66	-3.31	0.389	-3.7	5.54975	2.91721	2.51999	3.16941	0.233587	3.53462	0.0187	0.0242	0.222	0.98	0.557	0.257	TRUE	YES	7	Cytosol (GO:0005829)
MAGED2	MAGE family member D2	1.74	-0.309	-0.574	-1.44	-0.265	-1.17	4.68194	0.659556	1.45842	3.96658	0.542118	3.27165	2.07e-05	0.018	0.00461	0.00179	0.762	0.00415	TRUE	YES	8
MAGI1	Membrane associated guanylate kinase, WW and PDZ domain containing 1	4.1	-3.28	-3.09	-0.819	0.189	-1.01	5.25337	4.40012	4.18177	0.931814	0.154902	1.21824	0.00106	0.0331	0.0112	0.128	0.821	0.267	TRUE	YES	2
MAGT1	Dolichyl-diphosphooligosaccharide--protein glycosyltransferase subunit MAGT1	5.24	-5.59	-6	0.351	-0.417	0.769	4.34008	4.5817	4.85699	0.180456	0.220404	0.462181	0.0056	0.0225	0.00329	0.655	0.62	0.745	FALSE	YES	0	Endoplasmic reticulum (GO:0005783)
MAK16	Protein MAK16 homolog	0.635	-1.94	0.13	1.3	2.07	-0.764	0.326979	1.34872	0.0550241	0.809668	1.46344	0.411168	0.000432	0.000192	5.83e-05	0.628	0.719	0.167	FALSE	NO	0
MAMLD1	Mastermind like domain containing 1	2.74	-1.92	-1.73	-0.824	0.195	-1.02	4.09205	2.90309	2.59176	1.05998	0.177832	1.38934	0.000159	0.00031	0.000655	0.829	0.836	0.437	FALSE	YES	0
MAP2	Microtubule-associated protein	4.56	-1.01	-0.631	-3.55	0.38	-3.93	5.50864	1.15739	0.630784	4.53611	0.334419	4.92445	0.0303	0.0147	0.0194	0.754	0.964	0.796	TRUE	YES	6
MAP2K2	Dual-specificity mitogen-activated protein kinase kinase 2	-0.126	0.416	0.157	-0.29	-0.259	-0.0311	0.104577	0.422508	0.133713	0.272459	0.238072	0.0241089	9.96e-07	7.06e-07	2.29e-07	0.741	0.418	0.0748	TRUE	NO	3
MAP2K3	Mitogen-activated protein kinase kinase 3	0.456	-0.213	-0.831	-0.243	-0.618	0.375	0.632644	0.246417	1.36653	0.288193	0.935542	0.493495	0.000197	0.046	0.128	0.0139	0.841	0.00509	TRUE	NO	4
MAP3K11	Mitogen-activated protein kinase kinase kinase	1.63	-0.517	-1.6	-1.11	-1.08	-0.0313	1.76955	0.412289	1.72816	1.09745	1.05799	0.0190881	7.64e-07	0.0381	0.128	4.81e-05	0.801	2.83e-05	FALSE	YES	0
MAP4	Microtubule-associated protein	5.24	-2.1	-1.92	-3.14	0.18	-3.32	8.47237	4.70115	4.36653	6.30539	0.268411	6.53611	7.91e-05	0.189	0.183	0.00163	0.998	0.00154	TRUE	YES	7
MAP4K3	Mitogen-activated protein kinase kinase kinase kinase 3	3.97	-3.34	-3.83	-0.636	-0.494	-0.142	3.54363	2.98297	3.42251	0.38934	0.28567	0.0700704	0.147	0.00477	0.02	0.00152	0.748	0.00369	FALSE	YES	0
MAP4K4	Mitogen-activated protein kinase kinase kinase kinase 4	2.92	-2.55	-3.7	-0.371	-1.15	0.775	5.34582	4.81816	6.29757	0.536107	2.21325	1.37986	0.000587	0.0679	0.58	0.0349	0.513	0.00363	TRUE	YES	7
MAP4K5	Mitogen-activated protein kinase kinase kinase kinase 5	4.84	-3.58	-4.28	-1.27	-0.706	-0.559	4.54668	3.4698	4.09528	1.03953	0.492144	0.367543	5.56e-07	7.92e-08	1.04e-07	0.00461	0.53	0.0317	TRUE	YES	3
MAP7	Microtubule associated protein 7	0.713	0.347	-0.0271	-1.06	-0.374	-0.686	1.50169	0.596879	0.033389	2.4045	0.657577	1.4318	0.00314	0.0121	0.0161	0.665	0.962	0.489	TRUE	YES	2
MAP7D1	MAP7 domain containing 1	-0.23	0.237	0.0741	-0.007	-0.163	0.156	0.294992	0.306273	0.0814455	0.0070049	0.196543	0.186419	0.384	0.00988	0.00516	0.082	0.911	0.0377	FALSE	NO	0
MAP7D1.1	MAP7 domain containing 1	5.66	-5.72	-6.36	0.0619	-0.642	0.704	7.32698	7.37263	7.82681	0.0555173	0.863279	0.970616	3.84e-05	1.39e-05	1.28e-05	0.4	0.988	0.378	TRUE	YES	3
MAP7D3	MAP7 domain containing 3	4.97	-1.49	-1.33	-3.48	0.158	-3.64	6.16304	2.04624	1.79048	4.75203	0.131356	4.92082	0.000566	0.0146	0.0135	0.137	0.998	0.121	FALSE	YES	0
MAPKAP1	MAPK associated protein 1	2.38	-1.86	-2.43	-0.514	-0.572	0.0575	3.07779	2.37161	3.15304	0.473661	0.542118	0.0400052	0.0912	0.0455	0.0473	0.767	0.998	0.734	FALSE	YES	0
MAPT	Microtubule-associated protein	-0.562	2.77	0.606	-2.21	-2.17	-0.0437	0.209715	1.54212	0.229148	1.15864	1.12901	0.0136762	0.0236	0.333	0.755	0.251	0.544	0.0264	TRUE	NO	6
MARCKSL1	MARCKS like 1	-0.417	-0.829	-1.32	1.25	-0.488	1.73	0.688246	1.65365	2.81248	2.6517	0.844664	3.6968	4.8e-05	0.000232	5.72e-07	0.371	0.00926	0.000987	FALSE	NO	0
MARK2	Non-specific serine/threonine protein kinase	0.706	-1.25	-1.7	0.547	-0.449	0.997	1.31069	2.59346	3.54516	0.946922	0.732828	2	1.45e-05	8.45e-06	5.51e-06	0.689	0.917	0.426	TRUE	YES	3
MARK3	Eukaryotic translation initiation factor 5	6.84	-3.85	-3.81	-2.99	0.0389	-3.03	7.66154	5.28483	5.24489	4.32514	0.0305841	4.37263	0.000168	5.34e-06	2.46e-06	0.0113	0.764	0.00326	FALSE	YES	0
MARS1	Methionine--tRNA ligase, cytoplasmic	2.62	-2.67	-3.22	0.0497	-0.554	0.604	2	2.04287	2.53018	0.0204516	0.283997	0.315155	1.64e-07	2.6e-07	1.18e-07	0.241	0.625	0.763	TRUE	YES	3	Cytosol (GO:0005829)
MARVELD2	MARVEL domain containing 2	-0.484	-1.18	-1.87	1.66	-0.695	2.36	1.10624	3.14752	4.77728	4.32975	1.74232	5.67778	0.00879	0.013	0.0462	0.953	0.788	0.496	FALSE	NO	0
MAST3	Non-specific serine/threonine protein kinase	-0.581	0.965	0.552	-0.384	-0.412	0.0288	0.432974	0.826814	0.405607	0.260428	0.283997	0.015923	1.01e-05	1.66e-05	3.96e-06	0.786	0.508	0.424	TRUE	NO	3
MAST4	Microtubule associated serine/threonine kinase family member 4	5.73	-0.929	-0.796	-4.8	0.133	-4.93	6.83268	1.17457	0.962574	6.10018	0.110698	6.21254	0.0365	0.0806	0.00226	0.829	0.274	0.149	FALSE	YES	0
MASTL	Microtubule-associated serine/threonine-protein kinase-like	2.9	-0.852	-1.05	-2.04	-0.199	-1.84	3.20761	0.739929	0.970616	2.20621	0.127844	1.95861	3.13e-08	2.19e-06	4.39e-06	4.02e-05	0.623	2.18e-05	FALSE	YES	0
MAT2A	S-adenosylmethionine synthase	0.0192	-0.515	0.135	0.496	0.65	-0.154	0.0132283	0.481486	0.100179	0.459671	0.647817	0.115771	1.33e-06	0.00017	6.67e-05	0.00124	0.794	0.00254	TRUE	NO	3
MATR3	Uncharacterized protein	-0.973	0.95	0.91	0.0233	-0.0397	0.063	1.74473	1.69465	1.60906	0.0231917	0.0404816	0.0660068	1.88e-05	0.000452	8.36e-05	0.0433	0.564	0.25	TRUE	NO	2
MAVS	Mitochondrial antiviral signaling protein	4.11	-1.86	-0.563	-2.25	1.3	-3.55	3.12552	1.24336	0.275724	1.58004	0.782516	2.67985	0.201	0.0275	0.138	0.36	0.718	0.821	FALSE	YES	0
MBNL2	Muscleblind like splicing regulator 2	2.53	-1.98	-2.74	-0.548	-0.761	0.213	1.37675	1.00833	1.52288	0.20412	0.30103	0.0710923	0.000151	0.00579	0.0342	0.0692	0.66	0.0114	TRUE	YES	6
MBOAT7	Membrane bound O-acyltransferase domain containing 7	7.27	-7.06	-8.81	-0.214	-1.75	1.53	7.55909	7.43297	8.37882	0.175874	2.33161	2.00524	1.88e-05	9.47e-07	2.38e-07	0.00668	0.296	0.000575	TRUE	YES	3
MCCC1	Methylcrotonoyl-CoA carboxylase 1	-2.5	2.17	2.7	0.335	0.534	-0.199	5.36957	4.80967	5.67366	0.578396	1.05355	0.301899	0.000392	0.0261	0.0115	0.0532	0.88	0.0921	TRUE	NO	3
MCCC2	Methylcrotonoyl-CoA carboxylase 2	-3.1	3.55	3.39	-0.45	-0.161	-0.289	6.34294	6.90658	6.7122	0.876148	0.242604	0.496209	2.92e-05	0.157	0.351	0.000748	0.861	0.000405	TRUE	NO	3
MCM2	DNA replication licensing factor MCM2	1	-0.12	-1.34	-0.88	-1.22	0.336	0.372634	0.0352691	0.536107	0.318759	0.476254	0.10513	0.194	0.0532	0.364	0.0121	0.599	0.0666	TRUE	NO	1
MCM3	DNA helicase	-1.21	0.939	0.812	0.274	-0.127	0.401	2.4318	1.80688	1.51286	0.379864	0.152427	0.61261	4.51e-08	9.55e-07	6.88e-07	0.0003	0.944	0.000292	TRUE	NO	2
MCM4	DNA helicase	-0.0978	1.08	-1.57	-0.982	-2.65	1.67	0.0209071	0.283997	0.44855	0.253366	0.876148	0.484126	0.000605	0.0322	0.0119	0.0724	0.845	0.146	TRUE	NO	5
MCM5	DNA helicase	-0.71	0.5	0.48	0.211	-0.0196	0.23	0.954677	0.607303	0.576754	0.211125	0.0168249	0.234331	0.00282	0.000789	0.00039	0.485	0.887	0.232	TRUE	NO	2
MCM6	DNA helicase	0.579	-0.697	0.455	0.119	1.15	-1.03	0.228413	0.284833	0.173277	0.0400052	0.531653	0.463442	2.62e-07	1.47e-06	8.42e-07	0.0166	0.849	0.0343	FALSE	NO	0
MCM7	DNA replication licensing factor MCM7	0.343	-0.587	-0.246	0.244	0.341	-0.097	0.369572	0.728158	0.247184	0.244125	0.366532	0.0861861	5.36e-06	2.07e-05	4.22e-05	0.294	0.764	0.0767	TRUE	NO	3
MCU	Calcium uniporter protein	-1.13	0.619	0.658	0.512	0.0392	0.473	3.10018	1.56225	1.68403	1.23359	0.0584886	1.11407	0.118	0.0393	0.0571	0.648	0.952	0.709	TRUE	NO	2
MDC1	Mediator of DNA damage checkpoint protein 1	1.04	0.166	0.0633	-1.2	-0.103	-1.1	0.714443	0.0819697	0.0296531	0.866461	0.0491485	0.772113	0.0149	0.00454	0.0102	0.583	0.872	0.815	TRUE	NO	2
MDH1	Malate dehydrogenase 1	-0.152	0.298	0.558	-0.146	0.259	-0.405	0.0525663	0.107905	0.219683	0.0501223	0.0925886	0.151811	0.0446	0.0451	0.0313	0.964	0.953	0.826	TRUE	NO	2
MDH2	Uncharacterized protein	0.273	-0.29	0.842	0.0173	1.13	-1.11	0.0685421	0.0731433	0.241845	0.00392635	0.344862	0.339135	0.0788	0.033	0.0465	0.724	0.958	0.777	TRUE	NO	1
MEAK7	MTOR associated protein, eak-7 homolog	1.11	-1.19	-3.51	0.0786	-2.32	2.4	0.896196	0.978811	3.451	0.0414361	2.22768	2.31336	0.00016	2.67e-06	8e-07	0.00322	0.498	0.000625	TRUE	NO	2
MED15	Mediator of RNA polymerase II transcription subunit 15	3.92	-1.31	-1.57	-2.61	-0.258	-2.35	3.37779	0.931814	1.17328	2.19179	0.129011	1.9393	2.13e-07	2.62e-08	2.15e-08	0.0012	0.968	0.000915	TRUE	YES	3
MED19	Mediator of RNA polymerase II transcription subunit 19	-1.37	0.921	0.838	0.448	-0.0829	0.531	2.95468	1.89963	1.69465	0.764472	0.101824	0.950782	0.52	0.0362	0.0431	0.184	0.98	0.177	TRUE	NO	3
MED22	SURF6 domain-containing protein	-1.18	0.537	0.696	0.645	0.159	0.486	2.76955	1.07727	1.49621	1.35952	0.234331	0.946922	4.23e-07	9.85e-07	2e-06	0.193	0.56	0.0222	FALSE	NO	0
MED23	Mediator complex subunit 23	3.68	-1.45	-2.03	-2.23	-0.577	-1.65	4.13136	1.51713	2.2644	2.51856	0.468521	1.77989	0.0216	0.014	0.0381	0.829	0.842	0.867	TRUE	YES	1
MEGF8	Multiple EGF like domains 8	2.14	-0.906	-3.57	-1.24	-2.66	1.43	2.69037	0.946922	4.38828	1.41005	3.36251	1.68403	0.0579	0.15	0.0374	0.771	0.762	0.803	TRUE	YES	3
MEPCE	RNA methyltransferase	-0.159	0.206	-1.09	-0.0475	-1.3	1.25	0.100727	0.134304	1.02965	0.0282604	1.28483	1.22548	0.212	0.00358	0.00117	0.0566	0.8	0.0159	FALSE	NO	0
MET	HGF/SF receptor	4.41	-5.67	-6.89	1.26	-1.23	2.49	5.43771	6.45967	7.28233	1.55752	1.51286	3.34199	0.59	0.00043	0.00318	0.00247	0.543	0.0139	FALSE	YES	0
METAP2	Methionine aminopeptidase 2	3.94	-2.69	-1.65	-1.25	1.05	-2.29	4.11126	2.85078	1.6216	1.14146	0.910095	2.39147	7.79e-05	0.00579	0.0194	0.0277	0.791	0.00785	TRUE	YES	2
METTL7A	Methyltransferase like 7A	-0.22	-3.16	-2.55	3.38	0.605	2.77	0.0535477	1.24109	0.943095	1.35164	0.161151	1.05061	0.000139	0.0189	0.0224	0.0196	0.978	0.0144	TRUE	NO	8
MFSD1	Major facilitator superfamily domain containing 1	4.14	-5.6	-4.97	1.46	0.631	0.827	3.36452	4.42366	3.98716	0.9914	0.342944	0.478862	0.000118	0.0241	0.0027	0.013	0.557	0.0858	FALSE	YES	0
MFSD10	Major facilitator superfamily domain containing 10	4.38	-4.77	-5.71	0.398	-0.932	1.33	6.54516	6.91009	7.66354	0.511449	1.51713	2.31785	0.302	0.000242	0.292	0.00266	0.0204	0.957	TRUE	YES	8
MFSD6	Major facilitator superfamily domain containing 6	3.95	-5.36	-5.76	1.41	-0.404	1.81	8.13727	9.45469	9.77211	3.97881	0.962574	4.91721	9.73e-05	0.000185	0.00164	0.82	0.441	0.107	TRUE	YES	4
MFSD8	Major facilitator superfamily domain containing 8	2.25	-4.26	-0.758	2	3.5	-1.49	1.59346	3.25727	0.399027	1.37882	2.65956	0.946922	0.0214	0.159	0.656	0.435	0.67	0.0861	TRUE	YES	9
MGA	MAX dimerization protein MGA	4.61	-3	-3.7	-1.61	-0.693	-0.916	5.73283	4.08619	4.86012	2.16304	0.754487	1.0804	0.233	0.091	0.0127	0.697	0.62	0.146	TRUE	YES	5
MGAT1	Mannosyl (alpha-1,3-)-glycoprotein beta-1,2-N-acetylglucosaminyltransferase	2.59	-2.58	-3.3	-0.0165	-0.73	0.713	2.0278	2.01233	2.66555	0.0070049	0.41005	0.39794	0.456	0.0267	0.366	0.164	0.432	0.88	TRUE	YES	1	Golgi apparatus (GO:0005794)
MIA3	MIA SH3 domain ER export factor 3	2.97	-2.09	-2.61	-0.875	-0.512	-0.363	3.19246	2.19246	2.79048	0.735182	0.37366	0.246417	4.23e-07	0.000484	0.00141	0.000102	0.777	6.93e-05	FALSE	YES	0	Endoplasmic reticulum (GO:0005783)
MICAL1	F-actin monooxygenase	1.01	-0.793	-1.48	-0.217	-0.69	0.473	1.86012	1.38195	2.86646	0.269218	1.15802	0.712198	0.0294	0.0143	0.528	0.754	0.249	0.155	TRUE	YES	9
MICAL2	F-actin monooxygenase	4.34	-4.45	-5.14	0.116	-0.684	0.8	3.70333	3.79588	4.30715	0.0540393	0.405607	0.492144	0.000307	0.000174	0.00183	0.721	0.405	0.362	TRUE	YES	3
MICAL3	F-actin monooxygenase	3.44	-2.15	-3.06	-1.29	-0.91	-0.381	2.5867	1.48812	2.27003	0.774691	0.496209	0.173277	0.00239	0.893	0.58	0.00832	0.893	0.0138	TRUE	YES	2
MICALL2	MICAL like 2	2.69	-2.55	-3.03	-0.135	-0.472	0.338	1.96658	1.85078	2.25727	0.0560111	0.224754	0.152427	0.00245	0.04	0.0115	0.241	0.794	0.513	TRUE	YES	5
MID1IP1	MID1 interacting protein 1	3.81	0.823	-0.29	-4.64	-1.11	-3.52	3.0752	0.471083	0.136677	3.71897	0.692504	2.83268	0.00175	0.0762	0.265	0.103	0.774	0.0256	TRUE	YES	7	Cytosol (GO:0005829)
MINK1	Misshapen like kinase 1	5.44	-5.26	-6.25	-0.182	-0.989	0.807	6.46092	6.32057	7.03905	0.150581	1.21112	0.931814	0.00136	0.00155	0.0045	0.978	0.801	0.624	FALSE	YES	0
MIOS	Meiosis regulator for oocyte development	4.53	-2.82	-1.4	-1.71	1.42	-3.13	4.2426	2.68403	1.15802	1.49214	1.18709	2.99568	0.00453	0.0514	0.988	0.332	0.267	0.0108	TRUE	YES	9
MISP	Mitotic spindle positioning	5.18	-3.35	-3.1	-1.82	0.251	-2.08	3.42829	2.15989	1.97062	1.01863	0.093665	1.20135	0.0256	0.0458	0.137	0.894	0.821	0.483	FALSE	YES	0
MKI67	Marker of proliferation Ki-67	-0.759	0.424	0.213	0.334	-0.211	0.546	1.59346	0.759451	0.318759	0.559091	0.316053	1.05012	0.00132	0.00284	0.0162	0.839	0.652	0.243	FALSE	NO	0
MKLN1	Muskelin 1	2.27	-0.477	-0.431	-1.8	0.0463	-1.84	3.27737	0.493495	0.434152	2.56384	0.0357404	2.63639	0.000885	0.000773	0.00285	0.893	0.739	0.62	FALSE	YES	0
MKS1	MKS transition zone complex subunit 1	3.85	-3.83	-4.02	-0.0235	-0.192	0.168	5.45346	5.42946	5.62525	0.0190881	0.178486	0.153663	0.325	0.00493	0.0141	0.0507	0.821	0.115	FALSE	YES	0
MLEC	Malectin	5.38	-5.32	-6.89	-0.0643	-1.57	1.51	9.55909	9.50585	10.6402	0.107349	4.46218	4.30715	0.0013	0.00839	0.00271	0.469	0.806	0.803	FALSE	YES	0
MLF2	Myeloid leukemia factor 2	1.31	-0.636	-1.49	-0.677	-0.856	0.179	0.578396	0.237321	0.681937	0.255707	0.339135	0.0579919	1.61e-05	0.0376	0.553	0.000878	0.4	0.000179	TRUE	NO	6
MLXIP	MLX interacting protein	3.64	-1.46	-1.5	-2.18	-0.0455	-2.14	3.64397	1.3019	1.35262	2.12784	0.0241089	2.07624	0.0285	0.031	0.098	0.98	0.817	0.636	TRUE	YES	3
MMP13	Collagenase 3 (Fragment)	4.78	-4.2	-3.43	-0.582	0.765	-1.35	5.20343	4.70115	3.96257	0.486782	0.69037	1.42481	0.000269	0.000399	0.0109	0.941	0.267	0.0649	TRUE	YES	7
MNDA	Myeloid cell nuclear differentiation antigen	3.21	-4.23	-4.58	1.02	-0.358	1.37	3.29414	4.24565	4.54668	0.841638	0.229148	1.23882	0.000358	0.19	0.758	0.00774	0.657	0.00185	TRUE	YES	9
MOB1B	MOB kinase activator 1B	0.388	0.45	-0.295	-0.839	-0.746	-0.0931	0.152427	0.180456	0.111821	0.377786	0.326979	0.0329203	0.00317	0.583	0.187	0.0207	0.762	0.0655	TRUE	NO	6
MOSPD2	Motile sperm domain containing 2	2.31	-2.82	-3.82	0.507	-1	1.51	1.95468	2.45223	3.36856	0.289883	0.679854	1.15243	0.0174	0.43	0.871	0.149	0.817	0.0451	TRUE	YES	6
MPHOSPH10	U3 small nucleolar ribonucleoprotein protein MPP10	2.94	-1.41	-1.29	-1.53	0.123	-1.65	2.20273	0.886057	0.787812	0.978811	0.0510982	1.08249	1.33e-06	2.79e-08	5.67e-08	7.74e-05	0.108	0.000716	TRUE	YES	3
MPP1	55 kDa erythrocyte membrane protein	3.98	-2.13	-3.02	-1.85	-0.893	-0.954	4.37366	2.36351	3.41117	2.00612	0.8041	0.876148	0.21	0.00606	0.0224	0.0969	0.767	0.254	TRUE	YES	1
MPZL1	Myelin protein zero like 1	3.8	-5.43	-6.05	1.63	-0.619	2.25	3.27984	4.53165	4.9431	1.23359	0.360514	1.83863	0.0379	0.874	0.913	0.063	0.933	0.0827	FALSE	YES	0
MRE11	Double-strand break repair protein	3.51	-1.2	-1.36	-2.31	-0.156	-2.15	5.48017	1.96257	2.26122	3.89963	0.158015	3.65561	4.9e-05	3.26e-05	9.11e-06	0.75	0.622	0.17	TRUE	YES	3
MRM3	Mitochondrial rRNA methyltransferase 3	-0.5	1.14	0.151	-0.644	-0.992	0.348	0.325139	0.928118	0.08302	0.444906	0.772113	0.211832	0.0161	0.000102	0.000191	0.0106	0.845	0.0216	TRUE	NO	5
MRPL2	Mitochondrial ribosomal protein L2	-0.341	-0.239	0.179	0.58	0.417	0.162	0.122629	0.08302	0.0604807	0.224754	0.153663	0.0550241	4.06e-05	0.178	0.0197	0.000906	0.558	0.00339	TRUE	NO	1
MRPL20	Mitochondrial ribosomal protein L20	1.87	-2.42	-1.92	0.551	0.502	0.0485	0.742321	1.03716	0.767004	0.167491	0.150581	0.0127808	0.24	0.309	0.0197	0.95	0.418	0.203	TRUE	NO	7
MRPL3	Mitochondrial ribosomal protein L3	-0.479	0.308	0.239	0.171	-0.0682	0.239	0.860121	0.488117	0.357535	0.238072	0.0846002	0.356547	0.000127	1.22e-05	2.74e-06	0.0702	0.443	0.00533	TRUE	NO	3
MRPL37	Mitochondrial ribosomal protein L37	-1.1	1.28	0.63	-0.185	-0.651	0.467	1.08938	1.32883	0.534617	0.12436	0.55752	0.366532	2.65e-05	5.3e-06	8.3e-07	0.151	0.234	0.00384	TRUE	NO	3
MRPS11	Mitochondrial ribosomal protein S11	-0.446	0.0365	-0.15	0.41	-0.186	0.596	0.844664	0.0462403	0.218245	0.756962	0.282329	1.22695	0.0195	0.00276	0.00246	0.337	0.989	0.266	TRUE	NO	2
MRPS2	Mitochondrial ribosomal protein S2	1.96	-1.69	-1.78	-0.265	-0.0872	-0.177	0.779892	0.645892	0.69037	0.0736576	0.0231917	0.048177	0.413	0.00681	0.000447	0.0529	0.393	0.00338	TRUE	NO	1
MRPS31	28S ribosomal protein S31, mitochondrial	2.85	-3.11	-2.45	0.256	0.659	-0.404	1.41567	1.57512	1.16685	0.0777937	0.225483	0.129011	7.37e-05	0.0147	0.00235	0.0109	0.629	0.0509	FALSE	YES	0
MRPS34	Mitochondrial ribosomal protein S34	3.67	-4.03	-2.47	0.364	1.56	-1.2	1.95861	2.18776	1.19997	0.116907	0.667562	0.477556	0.013	0.0529	0.0236	0.649	0.883	0.859	FALSE	YES	0
MRPS5	Mitochondrial ribosomal protein S5	-0.774	0.769	0.253	0.00439	-0.516	0.521	1.42597	1.4168	0.344862	0.00480371	0.850781	0.860121	8.95e-05	4.9e-05	9.52e-06	0.664	0.487	0.0787	TRUE	NO	3
MRTFA	Myocardin related transcription factor A	3.07	-1.38	-1.09	-1.69	0.293	-1.98	2.82102	1.08938	0.801343	1.4023	0.161151	1.70997	5.63e-06	7.27e-05	2.34e-05	0.0564	0.731	0.189	TRUE	YES	2
MRTFB	Myocardin related transcription factor B	5.33	-0.304	-1.11	-5.03	-0.811	-4.22	6.59346	0.29073	1.50446	6.35164	1.00436	5.63451	0.00121	0.046	0.0463	0.111	0.998	0.0902	TRUE	YES	8
MSH2	DNA mismatch repair protein Msh2	1.27	-0.318	0.0694	-0.948	0.387	-1.34	1.19246	0.211832	0.0400052	0.821023	0.267606	1.27654	0.0479	0.519	0.264	0.272	0.872	0.446	TRUE	NO	5
MSH6	MutS homolog 6	1.33	-0.993	-1.05	-0.335	-0.0584	-0.277	1.00833	0.692504	0.744727	0.183096	0.0277972	0.14752	0.000116	0.0718	0.159	0.00507	0.88	0.00254	TRUE	NO	1
MSN	Moesin	1.7	-1.29	-1.79	-0.414	-0.5	0.0855	2.18642	1.56543	2.31158	0.37059	0.468521	0.0619809	1.89e-05	0.0147	0.00623	0.00185	0.874	0.003	TRUE	YES	9
MTA2	Metastasis associated 1 family member 2	-0.0627	-0.901	-1.44	0.964	-0.542	1.51	0.0604807	1.4389	2.51145	1.56384	0.74958	2.63078	7.35e-09	6.37e-09	4.06e-09	0.754	0.256	0.0324	TRUE	NO	3
MTCH2	Mitochondrial carrier 2	4.19	-4.67	-3.99	0.473	0.674	-0.2	4.80688	5.22185	4.6216	0.38934	0.607303	0.141463	0.000452	0.00345	5.73e-05	0.366	0.11	0.155	TRUE	YES	4
MTCL1	Microtubule crosslinking factor 1	4.49	-0.479	-0.75	-4.01	-0.271	-3.74	4.43415	0.321482	0.562249	4.02273	0.164309	3.77469	0.000287	0.0962	0.165	0.0113	0.919	0.00608	TRUE	YES	1
MTDH	Metadherin	1.81	-0.607	-1.11	-1.2	-0.507	-0.693	3.83565	1.11634	2.33913	2.54061	0.882729	1.32148	0.0035	0.00103	0.00436	0.517	0.705	0.99	TRUE	YES	2
MTHFD1	C-1-tetrahydrofolate synthase, cytoplasmic	-0.735	0.552	0.385	0.183	-0.166	0.349	1.83565	1.28819	0.812479	0.317855	0.283162	0.716699	0.000122	0.0109	0.00776	0.0282	0.962	0.0318	TRUE	NO	1
MTHFD1L	Formyltetrahydrofolate synthetase	-1.53	0.916	0.872	0.609	-0.0442	0.654	3.91721	2.33348	2.20621	1.43297	0.0629839	1.56225	0.0222	0.0136	0.151	0.818	0.526	0.411	FALSE	NO	0
MTIF2	Mitochondrial translational initiation factor 2	-1.13	1.9	1.29	-0.769	-0.612	-0.158	0.428291	0.829738	0.504456	0.266803	0.203426	0.0462403	0.00143	0.00598	0.142	0.628	0.355	0.0394	TRUE	NO	5
MTMR10	Myotubularin related protein 10	1.85	-1.89	-2.58	0.0421	-0.69	0.732	1.32331	1.36151	1.9914	0.0177288	0.375718	0.404504	0.00148	0.0241	0.0271	0.236	0.988	0.18	FALSE	YES	0
MTMR3	Phosphatidylinositol-3-phosphate phosphatase	3.67	-1.59	-1.31	-2.07	0.288	-2.36	2.85078	1.05355	0.815309	1.47366	0.130768	1.72816	0.191	0.0022	0.000621	0.0385	0.762	0.00962	FALSE	YES	0
MTMR4	Protein-tyrosine-phosphatase	1.49	0.151	0.991	-1.64	0.841	-2.48	1.25259	0.080399	0.744727	1.41454	0.60206	2.32514	0.0204	0.0117	0.0698	0.798	0.671	0.639	FALSE	NO	0
MTMR6	Phosphatidylinositol-3-phosphate phosphatase	4.03	-2.96	-2.74	-1.07	0.225	-1.29	2.90309	2.06601	1.88273	0.570248	0.0909791	0.728158	0.0137	0.289	0.0538	0.186	0.67	0.588	FALSE	YES	0
MTR	Methionine synthase	1.39	-0.8	-1.01	-0.586	-0.212	-0.374	1.0752	0.530178	0.716699	0.359519	0.110138	0.210419	0.00201	0.214	0.00104	0.0433	0.0839	0.674	FALSE	NO	0
MUC1	MUC1-CT	1.71	-3.04	-5.07	1.33	-2.02	3.35	2.06702	3.77989	5.70553	1.52724	2.49621	4.12205	0.0113	0.45	0.00231	0.0987	0.0839	0.381	FALSE	YES	0
MVP	Major vault protein	3.18	-2	-1.06	-1.18	0.939	-2.12	2.24185	1.27409	0.563837	0.649752	0.484126	1.37572	0.00424	0.0114	0.00204	0.78	0.665	0.654	FALSE	YES	0
MYBBP1A	MYB binding protein 1a	-1.62	1.42	1.28	0.201	-0.136	0.337	3.47756	3.05061	2.74473	0.278189	0.176526	0.527244	0.0501	0.00671	0.00682	0.343	0.998	0.308	FALSE	NO	0
MYH10	Myosin heavy chain 10	0.631	-0.77	-1.13	0.139	-0.362	0.501	0.195861	0.247184	0.394695	0.0376307	0.104577	0.150581	0.06	0.242	0.0378	0.62	0.625	0.794	FALSE	NO	0
MYH14	Myosin heavy chain 14	-1.04	1.42	0.987	-0.378	-0.435	0.0571	2.23807	3.12205	2.098	0.627088	0.74958	0.069051	0.00747	0.0799	0.0119	0.347	0.63	0.908	FALSE	NO	0
MYH9	Myosin-9	0.858	0.00474	0.294	-0.863	0.29	-1.15	1.85699	0.00568285	0.477556	1.86967	0.468521	2.6038	0.018	0.0758	0.000851	0.634	0.146	0.107	FALSE	YES	0
MYL6	Uncharacterized protein	0.0886	0.397	0.453	-0.486	0.0559	-0.542	0.0888424	0.514279	0.607303	0.665546	0.0545314	0.764472	0.441	0.0239	0.00509	0.0137	0.731	0.00334	FALSE	NO	0
MYO18A	Myosin XVIIIA	3.58	-3.31	-3.42	-0.273	-0.111	-0.162	5.34582	5.0348	5.16368	0.28567	0.102373	0.154902	0.0741	0.00228	0.0012	0.0964	0.906	0.0432	FALSE	YES	0
MYO1C	Myosin IC	0.272	-0.677	-1.05	0.405	-0.372	0.777	0.387216	1.24033	2.1209	0.640165	0.575118	1.47756	1.14e-06	9.47e-07	8.26e-08	0.879	0.0236	0.00235	FALSE	NO	0
MYO1D	Unconventional myosin-Id	0.977	-1.49	-2.1	0.511	-0.608	1.12	2.65561	4.01592	5.30892	1.22403	1.52433	3.05899	3.43e-05	4.03e-05	6.47e-06	0.997	0.401	0.161	FALSE	YES	0
MYO1E	Myosin IE	4.75	-3.36	-3.79	-1.39	-0.431	-0.961	3.61439	2.53611	2.88606	0.863279	0.20204	0.536107	0.000883	0.00072	0.00579	0.868	0.535	0.378	FALSE	YES	0
MYO5A	Myosin VA	2.86	-3.09	-4.7	0.228	-1.61	1.84	4.74232	5.03621	6.73283	0.249492	2.77211	3.17849	0.00899	0.0506	0.023	0.542	0.887	0.747	FALSE	YES	0
MYO5B	Myosin VB	4.44	-4.14	-5.53	-0.296	-1.39	1.09	6.98297	6.69465	7.91721	0.394695	2.67778	2.04431	0.0123	0.0464	0.0224	0.675	0.901	0.856	FALSE	YES	0
MYO6	Unconventional myosin-6	10.7	-11.9	-10.2	1.2	1.75	-0.551	9.53462	9.99568	9.30539	1.6216	2.52288	0.600326	0.395	4.69e-05	0.0304	0.000574	0.0204	0.18	FALSE	YES	0
MYO6.1	Unconventional myosin-6	8.45	-9.62	-8.53	1.17	1.09	0.0805	10.2487	10.8182	10.2907	2.52288	2.33068	0.0990869	0.00216	0.00242	0.0107	0.978	0.72	0.491	FALSE	YES	0
MYO9B	Myosin IXB	3.75	-2.88	-2.54	-0.866	0.34	-1.21	3.64016	2.80134	2.4437	0.640165	0.203426	0.982967	0.00474	0.204	0.364	0.107	0.906	0.0474	TRUE	YES	1
MYOF	Myoferlin	2.95	-4.12	-4.1	1.18	0.0282	1.15	5.01728	6.36754	6.33913	2.05159	0.0268721	1.99568	0.00899	0.00742	0.0126	0.894	0.917	0.951	FALSE	YES	0
N4BP1	NEDD4 binding protein 1	3.03	-4.34	-3.56	1.31	0.787	0.522	1.77469	2.67778	2.14206	0.609065	0.322393	0.197911	0.0151	0.0446	0.186	0.754	0.753	0.255	FALSE	YES	0
NAA10	N(alpha)-acetyltransferase 10, NatA catalytic subunit	-0.254	0.251	0.0112	0.00297	-0.239	0.242	0.490797	0.484126	0.015923	0.00392635	0.455932	0.463442	0.00338	0.00492	0.000152	0.962	0.222	0.0677	TRUE	NO	4
NAA15	N(alpha)-acetyltransferase 15, NatA auxiliary subunit	2.24	-1.3	-1.33	-0.94	-0.0242	-0.916	0.829738	0.415669	0.424812	0.279014	0.00568285	0.270835	0.272	0.0263	0.236	0.268	0.557	0.919	TRUE	NO	1
NAA50	N(alpha)-acetyltransferase 50, NatE catalytic subunit	-0.511	0.0166	0.532	0.494	0.515	-0.0214	0.536107	0.0123337	0.565431	0.514279	0.542118	0.015923	0.000291	0.000541	0.000203	0.858	0.803	0.784	TRUE	NO	2
NACA	Nascent polypeptide associated complex subunit alpha 2	2.83	-2.99	-0.132	0.165	2.86	-2.7	1.67162	1.79048	0.0452752	0.0570004	1.69465	1.57675	2.72e-07	1.96e-06	2.33e-07	0.011	0.0861	0.785	TRUE	YES	3
NAMPT	Nicotinamide phosphoribosyltransferase	-0.424	-1.34	1.47	1.77	2.81	-1.05	0.0491485	0.173277	0.192465	0.238824	0.420216	0.130768	0.00204	0.0191	0.014	0.365	0.962	0.394	TRUE	NO	5
NAP1L1	Nucleosome assembly protein 1 like 1	2.32	1.19	2.23	-3.51	1.04	-4.55	2.61439	1.17198	2.50169	3.9393	0.987163	4.90309	0.0028	0.0321	0.0295	0.321	0.991	0.293	TRUE	YES	1
NAP1L4	Nucleosome assembly protein 1 like 4	0.51	1.35	0.641	-1.86	-0.706	-1.15	0.801343	2.63264	1.07572	3.64207	1.21681	2.20971	0.0228	0.0267	0.038	0.998	0.956	0.886	TRUE	NO	2
NARS1	Asparagine--tRNA ligase	3.67	-3.77	-2.59	0.105	1.18	-1.07	2.94692	3.03527	2.007	0.0452752	0.744727	0.661544	0.0125	0.229	0.037	0.216	0.633	0.696	TRUE	YES	4
NASP	Nuclear autoantigenic sperm protein	3.57	-2.17	-0.528	-1.41	1.64	-3.05	2.07831	1.1209	0.19382	0.642065	0.782516	1.7167	0.0745	0.0362	0.0662	0.76	0.917	0.91	TRUE	YES	1
NAT10	RNA cytidine acetyltransferase	1.53	-0.923	-1.52	-0.608	-0.593	-0.0158	2.46218	1.34486	2.43415	0.787812	0.761954	0.0132283	0.0985	0.536	0.000191	0.44	0.0151	0.00473	TRUE	YES	4
NAV1	Neuron navigator 1	2.75	-0.521	-1.04	-2.23	-0.516	-1.72	4.21254	0.610834	1.47496	3.47886	0.603801	2.66154	1.12e-06	0.354	0.633	3.65e-05	0.489	2.18e-05	TRUE	YES	4
NAV2	Neuron navigator 2	3.66	-2.77	-3.38	-0.894	-0.611	-0.283	5.47756	4.39903	5.16052	1.29585	0.79588	0.301899	0.000601	0.00235	0.0165	0.619	0.599	0.108	TRUE	YES	4
NAV3	Neuron navigator 3	5.02	-1.81	-2.98	-3.21	-1.17	-2.05	4.451	1.51145	2.70115	2.92812	0.866461	1.75945	0.00382	0.0276	0.0137	0.453	0.904	0.615	FALSE	YES	0
NBAS	Neuroblastoma amplified sequence	5.96	-4.78	-5.13	-1.19	-0.354	-0.832	3.6517	2.93181	3.15552	0.531653	0.126098	0.341035	3.22e-05	1.49e-06	2.01e-06	0.00774	0.8	0.0191	TRUE	YES	1	Endoplasmic reticulum (GO:0005783)
NBEAL1	Neurobeachin like 1	1.96	-2.55	-4.13	0.592	-1.58	2.17	1.29243	1.79317	3.07366	0.284833	0.982967	1.47237	0.00285	4.42e-05	4.86e-05	0.0155	0.962	0.0181	TRUE	NO	4
NBN	Nibrin	5.6	-1.67	-0.9	-3.93	0.767	-4.7	5.05453	1.45223	0.659556	3.74958	0.537602	4.38934	0.0006	8.14e-05	0.000309	0.186	0.62	0.65	TRUE	YES	2
NCAPH	Condensin complex subunit 2	1.6	0.372	0.262	-1.97	-0.11	-1.86	3.32514	0.575118	0.369572	4.04287	0.133713	3.83863	7.95e-07	8.4e-08	9.15e-08	0.00251	0.762	0.00651	TRUE	YES	3
NCK1	Cytoplasmic protein	3.83	-2.56	-4.32	-1.27	-1.76	0.491	4.15927	2.82391	4.6038	1.23062	1.84466	0.366532	3.23e-05	1.46e-05	3.23e-06	0.521	0.447	0.0471	FALSE	YES	0
NCKAP1	NCK associated protein 1	1.06	-0.514	-1.15	-0.543	-0.632	0.0894	1.25259	0.496209	1.38828	0.533132	0.647817	0.0660068	9.7e-06	0.0171	0.00807	0.000809	0.896	0.0011	FALSE	NO	0
NCL	Nucleolin	-0.312	0.365	0.768	-0.0535	0.403	-0.457	0.661544	0.812479	2.06298	0.08302	0.924453	1.08407	0.00772	0.00753	0.004	0.941	0.91	0.701	TRUE	NO	2
NCOR1	Nuclear receptor corepressor 1	4.7	-3.71	-3.17	-0.99	0.541	-1.53	4.75696	3.88606	3.35067	0.847712	0.392545	1.47625	0.00175	0.0622	0.0463	0.122	0.964	0.133	TRUE	YES	5
NDFIP2	Nedd4 family interacting protein 2	5.03	-6.27	-6.71	1.23	-0.443	1.68	6.07109	6.97881	7.26841	1.56384	0.424812	2.25414	0.0287	0.479	0.74	0.201	0.907	0.0937	TRUE	YES	3	Endoplasmic reticulum (GO:0005783)
NDOR1	NADPH-dependent diflavin oxidoreductase 1	0.641	-1.17	-1.26	0.525	-0.0988	0.624	0.363512	0.774691	0.860121	0.28567	0.0447935	0.35164	1.86e-06	6.89e-06	3.87e-06	0.195	0.867	0.335	TRUE	NO	3
NDRG1	N-myc downstream-regulated gene 1 protein	3.64	-2.66	-3.09	-0.981	-0.429	-0.552	3.74232	2.73755	3.19586	0.812479	0.28735	0.390406	0.00729	0.0677	0.0735	0.385	0.996	0.317	TRUE	YES	2
NDRG3	N-myc downstream-regulated gene 3 protein	3.37	-2.63	-2.86	-0.742	-0.237	-0.506	2.87615	2.1891	2.41341	0.447332	0.116339	0.279014	0.00485	1.4e-05	5.51e-06	0.00213	0.75	0.000773	TRUE	YES	3
NDUFA10	NADH dehydrogenase [ubiquinone] 1 alpha subcomplex subunit 10, mitochondrial	-0.607	-0.519	2.21	1.13	2.73	-1.61	0.209715	0.174574	1.04964	0.442493	1.37263	0.694649	0.00188	0.00122	0.00251	0.795	0.876	0.972	TRUE	NO	2
NDUFA13	Complex I-B16.6	0.564	-1.19	-1.7	0.626	-0.506	1.13	0.201349	0.497573	0.785156	0.227678	0.177832	0.467246	0.0244	0.0373	0.0313	0.937	0.976	0.976	FALSE	NO	0
NDUFA9	NADH:ubiquinone oxidoreductase subunit A9	0.0676	-0.705	-0.881	0.637	-0.176	0.813	0.0231917	0.301899	0.395774	0.266803	0.0629839	0.358526	8.34e-05	7.63e-05	6.59e-06	0.894	0.246	0.0467	FALSE	NO	0
NDUFB11	Complex I-ESSS	-0.244	-1.04	-0.928	1.29	0.114	1.17	0.309804	1.92445	1.67366	2.45346	0.128427	2.20971	3.88e-06	0.321	0.00544	7.74e-05	0.207	0.00048	FALSE	NO	0
NDUFB4	Complex I-B15	3	-4.63	-2.62	1.63	2.01	-0.381	1.80688	2.94692	1.53018	0.835647	1.09691	0.142065	9.53e-07	1.03e-06	8.26e-08	0.912	0.0204	0.00318	FALSE	YES	0
NDUFB7	Complex I-B18	1.61	-3.29	-3	1.67	0.29	1.38	1.26043	2.90658	2.63639	1.32148	0.151811	1.03668	0.000754	0.552	0.00051	0.00559	0.0234	0.784	TRUE	NO	7
NDUFB8	Complex I-ASHI	1.97	-3.66	-3.45	1.69	0.205	1.48	1.47366	3.00043	2.82681	1.21112	0.094744	1.02549	0.0239	0.0135	0.0493	0.793	0.781	0.815	TRUE	YES	2
NDUFC2	NADH dehydrogenase [ubiquinone] 1 subunit C2	1.14	-2.07	-0.95	0.929	1.12	-0.19	0.752027	1.60555	0.595166	0.576754	0.732828	0.0893756	0.0196	0.447	0.562	0.0129	0.962	0.0145	FALSE	NO	0
NDUFS1	NADH:ubiquinone oxidoreductase core subunit S1	-2.8	2.55	4.27	0.257	1.73	-1.47	2.77728	2.50169	4.17005	0.151195	1.58503	1.29585	0.0189	0.122	0.765	0.485	0.321	0.0222	FALSE	NO	0
NDUFS7	Complex I-20kD	1.63	-1.36	-1.89	-0.276	-0.53	0.254	0.742321	0.5867	0.896196	0.0899095	0.186419	0.0824945	0.00101	0.000759	6.53e-05	0.838	0.359	0.0772	FALSE	NO	0
NECAP2	NECAP endocytosis associated 2	4.53	-4.03	-3.58	-0.498	0.448	-0.946	3.79048	3.39577	3.01909	0.269218	0.237321	0.596879	1.66e-07	7.83e-08	3.51e-08	0.275	0.62	0.0421	TRUE	YES	3
NECTIN2	Nectin cell adhesion molecule 2	4.69	-5.74	-6.23	1.06	-0.487	1.54	9.28483	10.1707	10.5272	3.32239	1.37675	4.66555	0.0507	0.452	0.673	0.332	0.578	0.0439	FALSE	YES	0
NEDD1	NEDD1 gamma-tubulin ring complex targeting factor	4.98	-0.997	-0.565	-3.98	0.432	-4.42	5.13194	0.899629	0.434152	4.28483	0.312471	4.66959	0.00473	3.74e-05	3.8e-05	0.00774	0.973	0.00822	TRUE	YES	3
NEDD4	E3 ubiquitin-protein ligase	4.72	-5.5	-6.13	0.774	-0.633	1.41	6.40012	7.03433	7.49485	1.04191	0.801343	2.17653	3.13e-05	5.28e-05	6.56e-06	0.829	0.331	0.187	TRUE	YES	3
NEDD4L	E3 ubiquitin-protein ligase	3.29	-4.29	-4.36	1	-0.0707	1.07	2.20551	2.94692	3	0.49485	0.0254883	0.539102	0.0259	0.11	0.106	0.63	0.998	0.579	TRUE	YES	5
NEDD4L.1	E3 ubiquitin-protein ligase	2.39	-3.08	-1.83	0.694	1.25	-0.557	2.39686	3.14448	1.75696	0.512862	1.09205	0.38934	5.32e-06	3.16e-06	2.58e-06	0.622	0.998	0.53	TRUE	YES	3
NEDD8	NEDD8	2.06	-2.97	-1.39	0.91	1.58	-0.667	1.48017	2.29158	0.899629	0.519993	1.05355	0.352617	7.19e-06	0.000172	1.28e-06	0.0272	0.0154	0.0882	TRUE	YES	3
NEK1	NIMA related kinase 1	7.18	-0.759	-0.355	-6.42	0.404	-6.82	7.12378	0.739929	0.28567	6.65561	0.334419	6.91009	0.00278	0.0158	0.0251	0.522	0.936	0.329	TRUE	YES	1
NEK9	NIMA related kinase 9	6.96	-6.72	-8	-0.237	-1.28	1.04	6.74473	6.60033	7.32975	0.166216	1.33536	1.02733	1.63e-05	0.000693	0.000212	0.0212	0.762	0.0654	FALSE	YES	0
NEK9.1	NIMA related kinase 9	3.57	-3.72	-5.1	0.151	-1.39	1.54	4.86328	5.02365	6.29499	0.124939	1.89279	2.13787	1.14e-06	2.86e-07	2.1e-07	0.0636	0.954	0.0384	TRUE	YES	3
NEK9.2	NIMA related kinase 9	5.31	-3.36	-2.88	-1.95	0.484	-2.43	5.14997	3.48149	2.98297	1.92812	0.333482	2.48945	7.29e-05	2.15e-06	1.89e-06	0.0054	0.98	0.00533	TRUE	YES	3
NEMP1	Nuclear envelope integral membrane protein 1	1.85	-3.49	-4.53	1.64	-1.04	2.68	2.9914	5.24949	6.29843	2.63451	1.54061	4.23958	0.903	0.0242	0.00434	0.0571	0.679	0.0102	FALSE	YES	0
NF2	Neurofibromin 2	6.27	-4.75	-6.27	-1.52	-1.52	0.00626	6.2321	5.12033	6.23657	1.61618	1.62342	0.00392635	1.88e-05	0.0369	0.0447	0.00104	0.975	0.000846	TRUE	YES	9
NFAT5	Nuclear factor of activated T cells 5	4.71	0.0518	-0.232	-4.77	-0.284	-4.48	5.97469	0.0400052	0.204815	6.01818	0.259637	5.76955	0.00446	0.178	0.195	0.114	0.989	0.0861	TRUE	YES	10
NFATC2	Nuclear factor of activated T cells 2	3.86	-0.873	-1.46	-2.99	-0.591	-2.4	3.55596	0.603801	1.17328	2.74715	0.369572	2.15181	0.04	0.255	0.27	0.467	0.998	0.388	TRUE	YES	5
NFKB1	Nuclear factor NF-kappa-B p105 subunit	3.16	-2.03	-1.89	-1.13	0.131	-1.26	1.82681	1.04866	0.962574	0.49485	0.0433514	0.570248	0.00349	0.886	0.692	0.012	0.936	0.0153	TRUE	YES	5
NFKB2	Nuclear factor kappa B subunit 2	3.44	-1.16	-1.54	-2.28	-0.372	-1.9	3.383	0.950782	1.3536	2.1798	0.229148	1.76447	0.144	0.00281	0.00941	0.0648	0.782	0.173	TRUE	YES	9
NFRKB	Nuclear factor related to kappaB binding protein	2.39	0.345	-1.78	-2.73	-2.12	-0.61	0.809668	0.0814455	0.554396	0.962574	0.696804	0.153045	9.43e-05	0.000114	0.000176	0.997	0.903	0.758	TRUE	NO	3
NFS1	Cysteine desulfurase, mitochondrial	-1.32	1.47	1.09	-0.146	-0.381	0.235	0.337242	0.38405	0.266001	0.0296531	0.0814455	0.0486625	0.000341	0.000417	7.17e-05	1	0.552	0.269	TRUE	NO	1
NHS	NHS actin remodeling regulator	4.65	-2.41	-2.74	-2.24	-0.327	-1.92	4.58004	2.42251	2.77989	2.23284	0.204815	1.85699	1.67e-05	0.00031	0.000226	0.0561	0.962	0.0635	TRUE	YES	3
NHSL1	NHS like 1	4.35	-1.52	-2.05	-2.83	-0.522	-2.3	5.06248	1.77989	2.50307	3.49214	0.455932	2.84466	5.38e-06	4.6e-06	9.4e-07	0.88	0.331	0.0723	TRUE	YES	2
NIBAN2	Niban apoptosis regulator 2	4.03	-4.69	-4.87	0.655	-0.179	0.835	2.62525	3.0752	3.19382	0.276544	0.0644927	0.371611	3.4e-05	0.00424	0.00713	0.0113	0.917	0.00602	TRUE	YES	9
NIFK	Nucleolar protein interacting with the FHA domain of MKI67	-0.437	0.124	-0.329	0.313	-0.453	0.766	0.847712	0.179799	0.5867	0.551294	0.886057	1.72354	0.00154	0.0107	0.00594	0.449	0.917	0.574	TRUE	NO	2
NIPA2	NIPA magnesium transporter 2	4.92	-6.6	-6.61	1.67	-0.0189	1.69	5.17198	6.35164	6.36351	1.77469	0.0109954	1.80134	0.0126	0.204	0.0743	0.242	0.825	0.459	TRUE	YES	3
NIPAL2	NIPA like domain containing 2	1.93	-3.36	-2.08	1.42	1.28	0.147	1.47496	2.80134	1.61439	1.00043	0.869666	0.0680339	9.11e-05	0.000534	0.000207	0.357	0.816	0.653	TRUE	YES	2
NKAP	NFKB activating protein	-1.18	1.07	1.11	0.115	0.0409	0.074	3.27572	2.95468	3.07109	0.19382	0.0619809	0.117475	1.47e-07	2.65e-06	1.73e-06	0.0008	0.924	0.000953	FALSE	NO	0
NKRF	NFKB repressing factor	0.361	-0.525	-0.634	0.164	-0.109	0.273	0.542118	0.876148	1.11691	0.207608	0.129596	0.381952	0.00373	0.00492	0.0316	0.984	0.629	0.352	TRUE	NO	5
NLRX1	NLR family member X1	0.833	-1.17	-1.93	0.339	-0.754	1.09	0.355561	0.543634	1.02965	0.123782	0.314258	0.497573	1.05e-05	0.0264	0.00337	0.000711	0.591	0.00234	TRUE	NO	1
NME2	Nucleoside diphosphate kinase B	-1.11	0.473	0.328	0.64	-0.145	0.785	0.653647	0.226945	0.148742	0.326058	0.0609802	0.420216	0.000162	0.00118	0.000226	0.332	0.62	0.907	FALSE	NO	0
NMT1	Glycylpeptide N-tetradecanoyltransferase	2.12	-1.45	-0.727	-0.668	0.724	-1.39	1.27572	0.782516	0.327902	0.295849	0.326058	0.742321	4.39e-06	0.00949	0.0175	0.000519	0.91	0.000309	FALSE	NO	0
NNT	Proton-translocating NAD(P)(+) transhydrogenase	-0.507	-0.464	-0.369	0.971	0.0944	0.876	0.449772	0.403403	0.304518	1.0348	0.0655015	0.906578	2.21e-07	0.712	0.413	5.64e-06	0.879	5.2e-06	TRUE	NO	2
NOB1	RNA-binding protein NOB1	1.53	-1.48	-1.33	-0.0421	0.158	-0.2	0.943095	0.910095	0.787812	0.0163737	0.0644927	0.0835461	0.00094	0.915	0.899	0.00256	0.942	0.00312	TRUE	NO	5
NOC2L	Nucleolar complex protein 2 homolog	1.04	-1.67	-2.1	0.629	-0.427	1.06	0.777284	1.42597	1.88273	0.41005	0.255707	0.793174	3.3e-05	0.0151	0.0101	0.00364	0.946	0.00434	TRUE	NO	1
NOC3L	Nucleolar complex protein 3 homolog	-0.73	0.218	0.198	0.512	-0.0203	0.533	0.917215	0.204815	0.183096	0.581699	0.0163737	0.610834	1.91e-06	0.00616	0.0101	0.000249	0.923	0.000163	TRUE	NO	7
NOL10	Nucleolar protein 10	-2.18	3.39	0.182	-1.21	-3.21	2	1.12726	1.95468	0.0594835	0.531653	1.82974	1.00789	1.02e-05	0.00174	0.00268	0.00404	0.933	0.00258	TRUE	NO	4
NOLC1	Nucleolar and coiled-body phosphoprotein 1	-0.0589	0.178	-0.0537	-0.119	-0.231	0.113	0.0376307	0.122053	0.0338583	0.0783135	0.164309	0.0741724	4.31e-06	0.000675	0.00165	0.00254	0.821	0.00113	TRUE	NO	2
NOM1	Nucleolar protein with MIF4G domain 1	-0.754	0.552	0.327	0.201	-0.225	0.426	1.53018	1.03152	0.527244	0.289037	0.330683	0.739929	0.000148	0.248	0.0447	0.00247	0.668	0.00872	TRUE	NO	5
NONO	Non-POU domain containing octamer binding	-0.8	0.93	0.631	-0.13	-0.299	0.169	2.02411	2.4045	1.51856	0.210419	0.583359	0.28735	3.87e-05	0.0455	0.211	0.00205	0.719	0.000716	TRUE	NO	7
NOP14	NOP14 nucleolar protein	-0.591	0.43	0.0103	0.161	-0.42	0.581	1.28067	0.850781	0.0132283	0.249492	0.823909	1.25259	4.85e-07	0.00125	0.0017	7.74e-05	0.947	7.27e-05	TRUE	NO	4
NOP2	NOP2 nucleolar protein	-1.16	0.753	0.703	0.407	-0.0498	0.457	3.30803	2.07469	1.91364	0.966576	0.0788339	1.12148	5.3e-06	6.79e-07	2.1e-07	0.0226	0.401	0.00197	TRUE	NO	2
NOP53	Ribosome biogenesis protein NOP53	-0.616	0.199	0.0755	0.417	-0.124	0.541	0.785156	0.195179	0.0665127	0.477556	0.114074	0.66354	9.53e-07	9.8e-08	6.77e-08	0.00292	0.944	0.00208	TRUE	NO	1
NOP56	NOP56 ribonucleoprotein	-1.3	0.811	0.967	0.486	0.156	0.33	3.50031	2.12552	2.59007	1.13371	0.270835	0.688246	0.0479	0.0234	0.00715	0.758	0.803	0.331	TRUE	NO	1
NOP58	NOP58 ribonucleoprotein	-1.14	1.09	1.46	0.0512	0.372	-0.321	2.1152	2.0048	2.78516	0.0530567	0.5157	0.427128	1.48e-08	6.37e-09	4.06e-09	0.00277	0.299	0.000327	TRUE	NO	3
NOTCH2	Notch receptor 2	2.18	-1.86	-3.94	-0.318	-2.09	1.77	1.2233	1	2.49894	0.116907	1.15802	0.935542	0.000453	3.33e-05	0.000112	0.0736	0.609	0.34	TRUE	NO	2
NPC1	NPC intracellular cholesterol transporter 1	3.22	-5.48	-4.99	2.27	0.498	1.77	3.45346	5.41794	5.04431	2.39686	0.360514	1.79588	0.000432	2.89e-05	7.12e-06	0.0615	0.561	0.00734	FALSE	YES	0
NPC1L1	Niemann-Pick C1-like 1 protein	2.19	-1.73	-2.27	-0.46	-0.535	0.0748	1.1891	0.879426	1.24109	0.171985	0.20412	0.0245682	1.84e-07	2.89e-08	1.55e-08	0.00341	0.411	0.000525	TRUE	NO	3
NPM1	Nucleophosmin	-0.768	0.846	0.597	-0.0789	-0.249	0.17	1.66354	1.8729	1.2161	0.104577	0.39794	0.251037	0.0166	0.000374	0.000195	0.0515	0.893	0.0216	FALSE	NO	0
NPNT	Nephronectin	-0.228	0.526	0.39	-0.298	-0.136	-0.162	0.251812	0.712198	0.485452	0.348722	0.139063	0.169411	1.04e-05	2.91e-06	2.94e-06	0.206	0.941	0.25	FALSE	NO	0
NQO1	NAD(P)H quinone dehydrogenase 1	-0.252	0.986	0.709	-0.734	-0.277	-0.457	0.246417	1.37263	0.899629	0.943095	0.276544	0.512862	0.000294	2.06e-05	1.39e-05	0.0561	0.944	0.0324	TRUE	NO	2
NSA2	Uncharacterized protein	0.0799	-0.205	-0.635	0.125	-0.429	0.555	0.0726296	0.208309	0.841638	0.118615	0.510042	0.707744	0.000174	0.000221	4.97e-06	0.983	0.0633	0.0104	TRUE	NO	3
NSD2	Nuclear receptor binding SET domain protein 2	-0.491	0.314	0.069	0.176	-0.245	0.422	0.818156	0.462181	0.0798767	0.229148	0.340084	0.67162	0.0222	0.0154	0.0499	0.858	0.807	0.788	TRUE	NO	3
NSDHL	NAD(P) dependent steroid dehydrogenase-like	-0.68	1.83	0.919	-1.15	-0.914	-0.239	0.220404	0.752027	0.316053	0.417937	0.313364	0.069051	0.0264	0.00173	0.0134	0.174	0.561	0.715	TRUE	NO	5
NSF	Vesicle-fusing ATPase	2.77	-2.37	-0.905	-0.393	1.47	-1.86	2.33348	1.95468	0.576754	0.208309	1.0752	1.45346	0.0116	0.00475	0.00471	0.688	0.998	0.62	TRUE	YES	2	Golgi apparatus (GO:0005794)
NSFL1C	NSFL1 cofactor	0.977	-1.94	1.42	0.963	3.36	-2.4	0.459671	1.10791	0.739929	0.452225	2.17587	1.44855	0.228	0.0154	0.00999	0.206	0.942	0.12	TRUE	NO	8
NSUN2	NOL1/NOP2/Sun domain family member 2	-0.458	0.373	-0.00476	0.0855	-0.378	0.463	0.832683	0.638272	0.00568285	0.110138	0.649752	0.844664	3.52e-06	1.02e-06	1.29e-07	0.173	0.0653	0.00112	TRUE	NO	3
NUB1	Negative regulator of ubiquitin like proteins 1	2.45	-1.35	-2.18	-1.1	-0.828	-0.273	1.88941	0.89279	1.63639	0.686133	0.477556	0.128427	0.00141	0.000451	8.16e-05	0.513	0.56	0.0724	TRUE	YES	2
NUDC	Nuclear distribution protein C homolog	2.8	-1.84	-1.64	-0.956	0.203	-1.16	5.57349	3.98297	3.5784	2.01457	0.288193	2.50864	6.64e-06	3.91e-06	1.72e-06	0.62	0.754	0.183	TRUE	YES	3
NUDCD2	NudC domain containing 2	0.433	0.179	0.217	-0.612	0.0384	-0.65	0.966576	0.314258	0.399027	1.49757	0.0560111	1.61439	0.00281	3.45e-05	3.45e-05	0.0113	0.973	0.0117	FALSE	NO	0
NUDT5	Nudix hydrolase 5	3.5	-0.94	-1.49	-2.56	-0.553	-2.01	5.77469	1.60033	2.73518	4.55129	0.815309	3.67572	0.00299	5.14e-05	0.000183	0.0188	0.62	0.0946	TRUE	YES	5
NUFIP2	Nuclear FMR1 interacting protein 2	3.66	-0.247	1.02	-3.42	1.27	-4.69	4.11748	0.16877	0.970616	3.86967	1.28316	5.04048	0.0636	0.000249	5.15e-05	0.00976	0.585	0.00181	TRUE	YES	4
NUMA1	Nuclear mitotic apparatus protein 1	-0.548	0.665	0.445	-0.118	-0.22	0.102	1.18842	1.51856	0.910095	0.176526	0.371611	0.150581	0.000243	0.000172	7.36e-05	0.804	0.821	0.387	TRUE	NO	3
NUMB	Protein numb homolog	3.67	-3.03	-3.49	-0.635	-0.455	-0.18	4.00087	3.35067	3.82391	0.505845	0.334419	0.114074	0.000368	0.000824	6.64e-05	0.802	0.353	0.226	TRUE	YES	2
NUP107	Nuclear pore complex protein	4.82	-1.92	-1.83	-2.9	0.0931	-2.99	5.36653	2.266	2.14086	3.49349	0.0614803	3.60033	0.0138	0.00822	0.00342	0.804	0.864	0.451	FALSE	YES	0
NUP133	Nucleoporin 133	4.37	-1.76	-3.22	-2.61	-1.47	-1.14	2.50585	0.818156	1.76195	1.35655	0.647817	0.47237	5.32e-06	5.05e-07	1.16e-06	0.00954	0.388	0.125	TRUE	YES	3
NUP153	Nucleoporin 153	-0.357	0.603	0.19	-0.246	-0.414	0.168	0.545155	1.06905	0.250264	0.341989	0.657577	0.216096	0.107	0.00197	0.0162	0.0589	0.557	0.34	TRUE	NO	3
NUP155	Nucleoporin 155	0.216	-0.854	0.463	0.638	1.32	-0.679	0.0433514	0.195179	0.0979971	0.140261	0.326979	0.149967	2.31e-05	2.83e-06	1.28e-06	0.0532	0.762	0.0127	TRUE	NO	3
NUP205	Nucleoporin 205	-1.66	3.47	2.46	-1.81	-1.01	-0.794	0.289883	0.728158	0.468521	0.320572	0.162412	0.123205	3.15e-08	1.06e-08	7.2e-09	0.00391	0.973	0.00411	TRUE	NO	3
NUP214	Nucleoporin 214	0.746	1.14	1.06	-1.89	-0.079	-1.81	1.96257	3.1261	2.90309	4.91009	0.125518	4.74473	0.0565	0.0183	0.0237	0.634	0.97	0.65	TRUE	YES	2
NUP35	Nucleoporin NUP53	1.85	-1.76	-2.12	-0.0905	-0.362	0.271	0.8041	0.754487	0.958607	0.0259491	0.112946	0.0824945	0.00044	0.000333	0.000101	0.832	0.741	0.314	TRUE	NO	2
NUP58	Nucleoporin 58	-1.34	1.14	0.977	0.2	-0.162	0.362	1.77211	1.45223	1.19586	0.16813	0.132533	0.339135	0.0094	0.0101	0.0387	0.967	0.764	0.579	TRUE	NO	4
NUP93	Nuclear pore complex protein Nup93	-0.123	0.451	0.0245	-0.328	-0.426	0.0983	0.197911	0.995679	0.034328	0.659556	0.924453	0.153045	0.00156	7.71e-05	5.12e-05	0.0634	0.936	0.0348	TRUE	NO	3
NUP98	Nuclear pore complex protein Nup96	2.55	-0.0015	-0.352	-2.54	-0.35	-2.19	6.35262	0.00217692	0.823909	6.35067	0.818156	5.74473	1.79e-06	3.96e-07	3.95e-07	0.0543	0.903	0.0861	TRUE	YES	2
NUSAP1	Nucleolar and spindle associated protein 1	2.12	-2.91	-1.1	0.784	1.81	-1.02	2.03152	2.87943	0.89279	0.578396	1.67366	0.812479	1.12e-05	1.43e-05	7.89e-07	0.928	0.0633	0.0126	FALSE	YES	0
NXF1	Nuclear RNA export factor 1	-1.18	1.09	0.932	0.0851	-0.161	0.247	1.28735	1.1707	0.954677	0.0570004	0.114074	0.184422	0.000924	8.53e-05	8.92e-05	0.127	0.975	0.128	TRUE	NO	2
OAS1	2-5 oligoadenylate synthase	-0.0576	-0.104	-0.36	0.161	-0.257	0.418	0.0883098	0.170053	0.779892	0.284833	0.505845	0.946922	0.806	0.152	0.0422	0.169	0.78	0.0439	FALSE	NO	0
OAS2	2-5 oligoadenylate synthase	1.57	-1.25	-2.84	-0.32	-1.59	1.27	0.432974	0.326979	0.920819	0.0695604	0.437707	0.331614	0.782	0.0259	0.135	0.0801	0.705	0.27	TRUE	NO	5
OAT	Ornithine--oxo-acid aminotransferase	-1.68	1.54	1.31	0.135	-0.236	0.371	2.41117	2.19246	1.8041	0.112383	0.21254	0.365523	0.0247	4.57e-05	0.000103	0.00277	0.762	0.00718	TRUE	NO	6
OBI1	Ring finger protein 219	5.82	-0.796	-0.757	-5.02	0.0398	-5.06	4.6517	0.4698	0.441291	4.10679	0.0172766	4.13549	0.0244	0.000109	0.000186	0.00804	0.876	0.0143	TRUE	YES	5
OCLN	Occludin	5.16	-7.32	-8.42	2.16	-1.1	3.26	7.66555	9.17328	9.78252	4.17005	2.09098	5.75449	0.32	0.0322	0.00146	0.273	0.355	0.0135	TRUE	YES	5
OCRL	Phosphoinositide 5-phosphatase	4.43	-5.3	-3.33	0.863	1.97	-1.1	6.78252	7.53313	5.6073	1.45469	3.63827	1.96658	0.00324	0.000116	4.71e-05	0.0535	0.796	0.0149	TRUE	YES	2
OGA	O-GlcNAcase	2.81	-0.698	-0.802	-2.12	-0.104	-2.01	5.17522	1.19928	1.42946	4.10073	0.118045	3.92082	0.00294	0.000611	0.000287	0.383	0.872	0.165	TRUE	YES	2
OGDH	Trans	-0.3	2.14	-0.885	-1.84	-3.02	1.19	0.118615	1.30277	0.421361	1.07417	1.9914	0.610834	6.29e-06	1.29e-06	3.53e-07	0.0878	0.355	0.00434	TRUE	NO	1
OGT	O-GlcNAc transferase subunit p110	0.523	0.593	0.071	-1.12	-0.522	-0.594	1.24642	1.46092	0.110138	3.02136	1.24413	1.46344	2.38e-05	2.01e-06	5.77e-07	0.024	0.426	0.00229	TRUE	NO	3
OPTN	Optineurin	4.6	-2.75	-1.69	-1.85	1.06	-2.91	4.89279	3.07935	1.78781	1.9914	0.9914	3.26043	2.38e-05	3.25e-06	8.86e-07	0.0691	0.433	0.0051	TRUE	YES	2	Golgi apparatus (GO:0005794)
ORMDL1	ORM1-like protein	1.36	-1.98	-2.53	0.622	-0.55	1.17	0.341035	0.546682	0.747147	0.136677	0.119186	0.28567	0.2	0.00154	0.000682	0.0255	0.872	0.0102	TRUE	NO	5
OSBP	Oxysterol-binding protein	11	-10.6	-10.4	-0.474	0.155	-0.629	11.2373	11.0443	10.9788	0.785156	0.197911	1.13194	0.0482	0.00847	0.00435	0.42	0.907	0.214	TRUE	YES	2	Cytosol (GO:0005829)
OSBPL10	Oxysterol-binding protein	0.392	-1.76	-2.89	1.37	-1.13	2.5	0.221126	1.45346	2.60555	1.057	0.823909	2.21467	0.00215	0.000192	0.00018	0.154	0.998	0.129	TRUE	NO	1
OSBPL11	Oxysterol-binding protein	6.19	-9.65	-8.94	3.46	0.714	2.75	5.86328	7.71444	7.38828	3.66154	0.559091	2.91364	2.6e-05	0.569	0.0116	0.000325	0.207	0.00298	TRUE	YES	9	Cytosol (GO:0005829)
OSBPL3	Oxysterol-binding protein	6.17	-6.61	-7.97	0.446	-1.36	1.8	7.90658	8.20691	9.01457	0.575118	2.31695	3.13966	0.000752	2.18e-05	8.47e-06	0.0213	0.76	0.0053	TRUE	YES	4	Endoplasmic reticulum (GO:0005783)
OSBPL5	Oxysterol-binding protein	6.62	-6.54	-6.94	-0.0747	-0.398	0.323	8.45223	8.4023	8.65758	0.076238	0.534617	0.411168	0.324	0.114	0.0121	0.648	0.557	0.1	FALSE	YES	0	Cytosol (GO:0005829)
OSBPL7	Oxysterol-binding protein	1.21	-1.49	-3.09	0.289	-1.6	1.89	1.91009	2.44612	4.88273	0.316053	2.63639	3.13668	0.00237	0.00032	0.000151	0.243	0.858	0.0921	TRUE	YES	1	Endoplasmic reticulum (GO:0005783)
OSBPL8	Oxysterol-binding protein	7.88	-7.96	-8.26	0.0759	-0.303	0.379	7.88941	7.92812	8.08938	0.0560111	0.262013	0.343902	1.61e-05	1.06e-06	7.84e-07	0.0113	0.952	0.00715	TRUE	YES	2	Cytosol (GO:0005829)
OSBPL9	Oxysterol-binding protein	8.45	-10.7	-9.75	2.23	0.928	1.3	9.65561	10.6799	10.2815	4.15989	1.64207	2.43533	0.00258	0.00402	0.000651	0.941	0.617	0.411	TRUE	YES	2	Cytosol (GO:0005829)
OSGEP	Phosphatidylinositol-4,5-bisphosphate 4-phosphatase	3.57	-6.12	-5.6	2.55	0.519	2.03	5.53018	7.767	7.39041	4.23582	0.675718	3.44129	2.72e-07	2.58e-08	1.42e-08	0.000605	0.409	0.000134	TRUE	YES	3
OSMR	Oncostatin M receptor	5.97	-6.96	-7.78	0.985	-0.827	1.81	7.90309	8.55909	9.04528	1.64397	1.32239	3.25259	0.00561	0.00407	0.00402	0.849	0.998	0.814	TRUE	YES	1
OSTC	Oligosaccharyltransferase complex subunit	3.58	-3.27	-5.48	-0.313	-2.21	1.9	1.63264	1.45842	2.66959	0.0856568	0.882729	0.725842	0.000137	8.82e-05	3.23e-05	0.754	0.764	0.277	FALSE	YES	0	Endoplasmic reticulum (GO:0005783)
OTUD4	Ubiquitinyl hydrolase 1	3.52	-1.76	-1.68	-1.76	0.0866	-1.85	2.16052	0.91364	0.856985	0.910095	0.0287242	0.970616	3.39e-05	0.000355	2.46e-06	0.154	0.0186	0.0258	TRUE	YES	3
OTUD7B	Ubiquitinyl hydrolase 1	0.601	-1.49	-3.16	0.886	-1.67	2.56	0.546682	1.73283	3.88606	0.899629	1.99568	3.17653	0.045	0.0748	0.136	0.909	0.917	0.678	TRUE	NO	1
OXA1L	OXA1L mitochondrial inner membrane protein	-0.59	0.173	-0.55	0.418	-0.722	1.14	1.0942	0.234331	1	0.701147	1.41341	2.43415	0.00363	0.00625	0.0215	0.913	0.788	0.451	FALSE	NO	0
P4HB	Protein disulfide-isomerase	-0.445	0.991	-0.991	-0.546	-1.98	1.44	0.166216	0.431798	0.431798	0.209715	1.04721	0.69037	0.000699	9.61e-05	0.0103	0.198	0.0823	0.19	TRUE	NO	5
PA2G4	Proliferation-associated 2G4	-0.969	0.573	0.951	0.396	0.378	0.0182	1.011	0.514279	0.987163	0.325139	0.307153	0.0118872	0.000886	0.295	0.058	0.0132	0.684	0.0538	FALSE	NO	0
PABPC1	Polyadenylate-binding protein	-0.397	0.232	0.415	0.165	0.182	-0.0174	0.752027	0.380907	0.79588	0.251812	0.283997	0.0222764	0.00228	0.531	0.682	0.00269	0.63	0.0107	TRUE	NO	1
PABPC4	Polyadenylate-binding protein	2.11	-1.43	-1.04	-0.678	0.389	-1.07	1.14327	0.694649	0.463442	0.272459	0.143271	0.476254	3.8e-06	8.59e-05	0.000373	0.0191	0.589	0.003	TRUE	NO	3
PABPN1	Bcl-2-like protein 2	1.71	-1.51	-0.639	-0.196	0.874	-1.07	0.89279	0.761954	0.259637	0.069051	0.379864	0.489455	0.000867	0.00351	0.000155	0.616	0.269	0.255	TRUE	NO	4
PACS1	Phosphofurin acidic cluster sorting protein 1	2.41	-0.609	-1.01	-1.8	-0.404	-1.39	4.37675	0.939302	1.78516	3.35655	0.554396	2.58004	0.00147	0.000441	0.000125	0.485	0.722	0.12	TRUE	YES	1
PAFAH1B1	Platelet-activating factor acetylhydrolase IB subunit alpha	3.28	-2.56	-0.919	-0.722	1.64	-2.36	2.66354	2.01278	0.551294	0.406714	1.16241	1.82974	3.59e-06	3.22e-06	1.05e-06	0.906	0.561	0.218	FALSE	YES	0
PAICS	AIR carboxylase	1.39	0.304	0.227	-1.69	-0.0765	-1.61	2.8041	0.430626	0.30103	3.42713	0.0872467	3.27491	1.97e-07	2.43e-08	2.89e-08	0.000645	0.354	0.00434	TRUE	YES	3
PAK2	Non-specific serine/threonine protein kinase	8.63	-7.08	-6.94	-1.55	0.135	-1.69	5.18111	4.42366	4.35164	0.79588	0.0467237	0.886057	3.97e-05	0.000394	0.00032	0.17	0.976	0.168	TRUE	YES	2
PALM	Paralemmin	3.26	-3.5	-4.19	0.236	-0.691	0.926	4.56543	4.82974	5.5376	0.211125	0.798603	1.16494	0.000373	0.822	0.605	0.00182	0.923	0.00246	FALSE	YES	0
PALM2AKAP2	AK	6.12	-2.14	-2.09	-3.98	0.0504	-4.03	4.95078	1.7167	1.66756	3.39469	0.0227338	3.43652	0.00186	0.0484	0.647	0.161	0.4	0.00956	TRUE	YES	5
PARD3	Par-3 family cell polarity regulator	2.4	-1.95	-2.13	-0.454	-0.175	-0.278	3.76955	3.07935	3.35556	0.519993	0.165579	0.283997	0.00023	0.00628	0.0034	0.108	0.912	0.155	FALSE	YES	0
PARP1	Poly [ADP-ribose] polymerase	1.41	-1.33	-1.64	-0.08	-0.314	0.234	0.677781	0.627088	0.826814	0.0264104	0.112946	0.0819697	0.00134	1.61e-05	0.0145	0.00743	0.0144	0.27	TRUE	NO	9
PATJ	PATJ crumbs cell polarity complex component	6.07	-2.84	-3.26	-3.23	-0.422	-2.81	6.41794	3.52288	4.00218	3.96257	0.35164	3.47886	0.015	0.0108	0.429	0.864	0.249	0.111	TRUE	YES	8
PATL1	PAT1 homolog 1, processing body mRNA decay factor	2.02	-0.416	-0.719	-1.6	-0.303	-1.3	4.19179	0.677781	1.36552	3.38934	0.452225	2.73755	0.0524	0.000517	0.00411	0.0266	0.532	0.191	FALSE	YES	0
PC	Pyruvate carboxylase	-2.13	1.85	2.14	0.284	0.291	-0.00685	5.67985	5.11238	5.6925	0.636388	0.655608	0.0105502	2.4e-05	0.00235	0.00375	0.0116	0.923	0.00636	TRUE	NO	2
PCBP2	Uncharacterized protein	-0.855	1.43	1.06	-0.575	-0.373	-0.202	2.31426	3.91009	2.91364	1.44129	0.829738	0.379864	0.808	4.89e-07	2.02e-05	1.62e-05	0.0144	0.000172	FALSE	NO	0
PCCA	Propanoyl-CoA:carbon dioxide ligase subunit alpha	-2.08	1.65	2.24	0.438	0.599	-0.161	4.8962	4.01954	5.18642	0.882729	1.32148	0.253366	0.000322	0.0102	0.279	0.104	0.324	0.0043	TRUE	NO	3
PCCB	Propionyl-CoA carboxylase subunit beta	-1.35	0.916	0.996	0.437	0.0795	0.357	3.42481	2.27084	2.49214	0.906578	0.115771	0.701147	0.000235	0.027	0.0163	0.0278	0.933	0.0366	TRUE	NO	2
PCDH1	Protocadherin 1	1.74	-4.12	-4.59	2.38	-0.465	2.85	0.835647	2.42597	2.72584	1.25493	0.166216	1.57025	0.00021	0.000349	0.000138	0.896	0.815	0.754	TRUE	NO	2
PCDHB6	Protocadherin beta 6	1.46	-3.71	-4.11	2.25	-0.4	2.65	1.66959	4.41567	4.80134	2.73993	0.324222	3.24185	0.000504	0.863	0.149	0.00221	0.54	0.0123	FALSE	YES	0
PCDHGB5	Protocadherin gamma subfamily B, 5	3.14	-5.21	-6.04	2.06	-0.835	2.9	5.39041	7.47237	8.10846	3.80967	1.4023	5.07109	3.28e-05	0.0211	0.000271	0.00285	0.135	0.154	TRUE	YES	7
PCDHGC3	Protocadherin gamma subfamily C, 3	2.61	-3.47	-0.544	0.863	2.93	-2.07	1.4389	2.03574	0.203426	0.352617	1.65956	1.06905	0.0019	0.386	0.782	0.00178	0.825	0.00328	TRUE	YES	5
PCID2	PCI domain containing 2	0.673	-0.916	-1.05	0.243	-0.136	0.379	0.2652	0.385103	0.458421	0.0835461	0.0452752	0.136677	6.87e-07	9.43e-06	2.87e-06	0.00766	0.571	0.045	FALSE	NO	0
PCK2	Phosphoenolpyruvate carboxykinase (GTP)	-1.69	1.17	1.48	0.516	0.302	0.214	4.06399	2.86012	3.59007	1.0716	0.537602	0.350665	7.37e-07	9.19e-08	2.47e-07	0.00443	0.139	0.233	TRUE	NO	1
PCLO	Piccolo presynaptic cytomatrix protein	4.44	-4.43	-4.46	-0.0178	-0.0343	0.0165	1.30715	1.30103	1.31336	0.00305075	0.00568285	0.00261362	5.99e-06	8.07e-06	5.51e-05	0.88	0.309	0.066	TRUE	YES	2
PCNA	Proliferating cell nuclear antigen	-1.23	0.948	1.1	0.279	0.153	0.127	3.03621	2.29843	2.70997	0.496209	0.237321	0.191114	0.00631	0.902	0.0676	0.0132	0.267	0.302	TRUE	NO	6
PCNP	PEST proteolytic signal-containing nuclear protein	4.14	-2.98	-3.22	-1.16	-0.245	-0.918	3.52871	2.51286	2.73755	0.790485	0.120904	0.583359	0.000168	9.51e-05	2.35e-05	0.699	0.617	0.146	FALSE	YES	0
PCNT	Pericentrin	2.77	-0.371	-3.31	-2.39	-2.94	0.549	1.4045	0.120331	1.75696	1.17005	1.51856	0.187755	0.000267	0.000417	4.77e-05	0.923	0.41	0.209	FALSE	YES	0
PCNX1	Pecanex-like protein	0.914	-2.93	-3.72	2.01	-0.788	2.8	1.41341	4.78516	5.72354	3.4437	1.1707	4.61979	5.67e-05	1.02e-06	4.62e-07	0.00194	0.684	0.000631	TRUE	YES	2
PCNX3	Pecanex-like protein	3.39	-5.1	-6	1.7	-0.9	2.6	6.25337	7.96658	8.66756	3.62525	1.82102	5.18977	0.00883	0.735	0.595	0.039	0.953	0.0455	TRUE	YES	3
PCYT1A	Phosphate cytidylyltransferase 1, choline, alpha	0.284	-1.8	-1.96	1.52	-0.162	1.68	0.139662	1.35655	1.51145	1.09098	0.0757207	1.24185	4.17e-05	0.148	0.0195	0.00104	0.607	0.00355	TRUE	NO	9
PDAP1	PDGFA associated protein 1	4.34	-3.34	-3.28	-0.997	0.0638	-1.06	3.34872	2.5544	2.50169	0.568636	0.0259491	0.616185	0.00662	7.64e-06	6.92e-06	0.000885	0.989	0.000848	TRUE	YES	5	Cytosol (GO:0005829)
PDCD6IP	Programmed cell death 6 interacting protein	-0.855	0.552	0.292	0.304	-0.26	0.563	1.98297	1.15366	0.510042	0.536107	0.440093	1.18442	0.0234	0.00972	0.0109	0.702	0.985	0.684	TRUE	NO	2
PDE12	Phosphodiesterase 12	1.27	-1.01	-0.243	-0.26	0.763	-1.02	0.826814	0.616185	0.113509	0.122053	0.432974	0.628932	0.0126	0.000511	0.000269	0.0964	0.896	0.0406	TRUE	NO	4
PDE4DIP	Phosphodiesterase 4D interacting protein	-0.744	0.57	0.459	0.174	-0.111	0.285	1.88941	1.36151	1.03292	0.302771	0.178486	0.559091	0.0158	8.32e-05	6.4e-05	0.00813	0.973	0.00578	TRUE	NO	5
PDHA1	Pyruvate dehydrogenase E1 component subunit alpha, somatic form	-1.45	1.25	1.19	0.2	-0.0596	0.26	3.31605	2.85078	2.70774	0.298432	0.0757207	0.41005	0.043	0.585	0.0043	0.216	0.0966	0.232	TRUE	NO	9
PDHX	Dihydrolipoamide acetyltransferase component of pyruvate dehydrogenase complex	-1.71	0.85	1.02	0.858	0.168	0.69	1.07417	0.440093	0.552842	0.444906	0.0685421	0.340084	2.35e-05	1.52e-06	5.86e-07	0.0135	0.599	0.00243	TRUE	NO	3
PDIA3	Protein disulfide-isomerase	-0.751	0.487	0.563	0.264	0.0762	0.188	0.643974	0.37366	0.447332	0.180456	0.0462403	0.122629	2.79e-05	3.84e-07	6.84e-07	0.000645	0.525	0.00253	TRUE	NO	3
PDIA4	Protein disulfide-isomerase A4	-0.558	0.293	-0.0528	0.265	-0.346	0.611	0.694649	0.309804	0.0457575	0.274088	0.378824	0.779892	0.000149	6.54e-07	2.84e-07	0.000432	0.641	0.00015	TRUE	NO	4
PDIA6	Protein disulfide isomerase family A member 6	-1.19	1.01	0.297	0.176	-0.717	0.893	2.58336	2.15739	0.460924	0.243364	1.41908	1.85699	0.0028	2.33e-05	3.23e-05	0.00652	0.891	0.0108	TRUE	NO	4
PDLIM1	PDZ and LIM domain 1	3.43	-0.956	-0.789	-2.47	0.168	-2.64	2.10679	0.421361	0.332547	1.4168	0.0579919	1.5376	0.000524	0.0686	0.0361	0.0299	0.91	0.046	FALSE	YES	0
PDLIM5	PDZ and LIM domain 5	6.54	-4.67	-4.19	-1.87	0.489	-2.36	5.97469	4.64782	4.23807	1.83268	0.336299	2.39903	0.017	0.0156	0.00567	0.937	0.84	0.557	TRUE	YES	1
PDS5A	Uncharacterized protein	0.779	-1.52	-1.77	0.737	-0.255	0.993	0.407823	0.954677	1.16622	0.380907	0.110698	0.554396	0.0759	0.095	0.0118	0.98	0.595	0.344	TRUE	NO	2
PDS5B	PDS5 cohesin associated factor B	1.15	-1.78	-0.836	0.632	0.946	-0.314	0.50307	0.879426	0.338187	0.241088	0.393619	0.108463	0.000725	0.000195	0.000635	0.42	0.722	0.886	TRUE	NO	9
PDXDC1	Pyridoxal dependent decarboxylase domain containing 1	4.57	-1.74	-0.559	-2.83	1.18	-4.01	3.82681	1.30539	0.309804	2.34582	0.793174	3.3851	1.54e-06	1.04e-07	2.87e-06	0.00141	0.00926	0.384	FALSE	YES	0	Endoplasmic reticulum (GO:0005783)
PDZD8	PDZ domain containing 8	2.2	-2.91	-3.11	0.714	-0.204	0.918	1.32239	1.86967	2.02687	0.317855	0.076238	0.432974	0.00914	0.00895	0.0261	0.941	0.821	0.709	TRUE	YES	2
PEAK1	Pseudopodium enriched atypical kinase 1	3.86	-2.72	-3.41	-1.14	-0.692	-0.447	6.2815	4.88273	5.77728	2.08249	1.12552	0.642065	0.00187	0.0514	0.00435	0.154	0.508	0.766	TRUE	YES	2
PEBP1	Phosphatidylethanolamine-binding protein 1	-2.28	2.42	2.11	-0.139	-0.315	0.175	4.4168	4.63827	4.12436	0.165579	0.438899	0.216096	0.00819	0.00385	0.322	0.725	0.155	0.0898	FALSE	NO	0
PES1	Pescadillo homolog	-1.03	0.562	0.283	0.467	-0.278	0.746	2.81816	1.38934	0.578396	1.09963	0.563837	1.96257	0.000239	0.000958	5.01e-05	0.566	0.253	0.254	FALSE	NO	0
PEX1	Peroxisomal biogenesis factor 1	4.34	-3.45	-2.72	-0.895	0.726	-1.62	4.25259	3.44612	2.70997	0.69037	0.528708	1.47756	0.0025	0.0852	0.00564	0.129	0.44	0.781	TRUE	YES	6	Cytosol (GO:0005829)
PEX11B	Peroxisomal biogenesis factor 11 beta	-0.482	0.0891	0.139	0.393	0.0503	0.342	0.935542	0.120904	0.200659	0.718967	0.0649968	0.60206	0.00228	0.0348	0.00226	0.252	0.421	0.924	FALSE	NO	0
PEX14	Peroxin-14	3.95	-1.59	-0.808	-2.36	0.787	-3.14	4.6073	1.82974	0.774691	2.84466	0.747147	3.77728	2.73e-05	0.000961	0.000416	0.0359	0.856	0.0722	TRUE	YES	2
PEX5	PTS1-BP	5.27	-1.33	-2.24	-3.94	-0.91	-3.03	4.95078	1.14146	2.16431	3.8729	0.69897	3.00436	0.0197	0.947	0.0596	0.0407	0.267	0.684	TRUE	YES	3	Cytosol (GO:0005829)
PFAS	Formylglycinamide ribonucleotide amidotransferase	0.92	0.147	-1.06	-1.07	-1.2	0.137	0.247952	0.033389	0.29243	0.295849	0.342944	0.0310503	1.05e-07	5.01e-08	3.35e-08	0.322	0.842	0.119	FALSE	NO	0
PFDN1	Uncharacterized protein	2.43	-0.946	-1.14	-1.49	-0.193	-1.29	2.16368	0.661544	0.841638	1.1831	0.100179	0.987163	0.00012	4.35e-05	1.32e-05	0.449	0.675	0.0905	FALSE	YES	0
PFKL	ATP-dependent 6-phosphofructokinase	3.4	-3.25	-3.2	-0.142	0.0547	-0.197	6.30103	6.12494	6.05552	0.186419	0.0649968	0.273273	0.0138	0.00721	0.0157	0.76	0.879	0.988	FALSE	YES	0	Cytosol (GO:0005829)
PFKP	6-phosphofructokinase	0.6	-0.111	-0.518	-0.489	-0.407	-0.0818	0.598599	0.0824945	0.496209	0.462181	0.367543	0.0594835	0.000316	0.000473	0.000124	0.937	0.692	0.508	FALSE	NO	0
PGAM1	Phosphatidylinositol 4-kinase type 2	2.97	-4.37	-1.96	1.4	2.41	-1.01	3.48149	4.87615	2.24872	1.50169	2.81816	0.9914	0.000374	0.000268	0.000438	0.813	0.902	0.993	FALSE	YES	0
PGAM1.1	Phosphoglycerate mutase	-1.1	1.65	1.5	-0.55	-0.149	-0.401	2.32331	3.54516	3.2321	0.9914	0.196543	0.659556	0.0184	0.25	0.00761	0.269	0.299	0.639	FALSE	NO	0
PGD	6-phosphogluconate dehydrogenase, decarboxylating	-1.42	0.93	1.55	0.488	0.617	-0.129	1.9393	1.14813	2.14569	0.501689	0.677781	0.10513	0.0167	0.0707	0.144	0.636	0.901	0.347	TRUE	NO	1
PGK1	Phosphoglycerate kinase	-0.722	0.395	0.466	0.327	0.0704	0.257	1.46344	0.675718	0.835647	0.531653	0.0877779	0.391474	2.6e-05	1.78e-06	1.62e-06	0.0155	0.973	0.0163	TRUE	NO	3
PGRMC1	Progesterone receptor membrane component 1	6.23	-6.06	-9	-0.169	-2.93	2.77	6.66555	6.55129	8.2233	0.126098	3.74473	3.54061	7.61e-06	8.55e-06	9.96e-06	0.98	0.923	0.788	TRUE	YES	3
PGRMC2	Progesterone receptor membrane component 2	5.38	-2.42	-7.76	-2.96	-5.34	2.38	4.06098	1.74232	5.44977	2.21042	4.03152	1.70333	0.0497	0.119	0.00047	0.8	0.0733	0.0227	TRUE	YES	1
PHACTR4	Phosphatase and actin regulator	4.26	-5.25	-5.85	0.988	-0.605	1.59	7.77469	8.67162	9.14509	2.37263	1.31515	3.85699	2.86e-06	0.00853	0.018	0.000325	0.887	0.000182	TRUE	YES	5
PHB	Prohibitin	-0.869	0.204	0.781	0.665	0.578	0.0874	1.72816	0.278189	1.51713	1.23807	1.03386	0.105684	0.000296	0.736	0.297	0.00173	0.785	0.00371	TRUE	NO	9
PHB2	Prohibitin	-0.585	0.407	0.449	0.178	0.0425	0.136	1.49349	0.939302	1.06854	0.330683	0.0649968	0.238072	0.0584	0.492	0.636	0.0384	0.951	0.0458	TRUE	NO	7
PHF5A	PHD finger protein 5A	-0.0567	0.331	0.611	-0.274	0.28	-0.554	0.0486625	0.352617	0.767004	0.280669	0.289037	0.675718	0.0359	0.0153	0.000158	0.72	0.102	0.0086	FALSE	NO	0
PHIP	Pleckstrin homology domain interacting protein	-1.15	0.947	0.584	0.202	-0.363	0.565	2.61979	2.10846	1.16368	0.303644	0.630784	1.1152	0.273	0.157	0.00642	0.811	0.355	0.0674	FALSE	NO	0
PHLDB1	Pleckstrin homology like domain family B member 1	4.41	-1.53	-1.36	-2.88	0.168	-3.05	5.2321	1.85078	1.6073	3.65758	0.123782	3.85387	8.18e-05	0.000893	0.00227	0.194	0.821	0.0613	TRUE	YES	6
PHLDB1.1	Pleckstrin homology like domain family B member 1	5.61	-2.11	-2.37	-3.5	-0.262	-3.24	8.89279	4.82681	5.28316	6.87943	0.441291	6.5544	0.000833	9.05e-05	0.27	0.152	0.0144	0.0118	TRUE	YES	6
PHLDB2	Pleckstrin homology like domain family B member 2	4.99	-2.4	-3.21	-2.59	-0.807	-1.78	5.66354	3.011	3.97881	3.25414	0.809668	2.18046	0.000501	0.0446	0.068	0.0428	0.944	0.0247	TRUE	YES	7
PHLPP2	AP-1 complex subunit gamma	0.424	-0.706	-0.94	0.283	-0.234	0.516	0.779892	1.49621	2.11182	0.463442	0.366532	1.00393	4.46e-07	6.84e-07	2.82e-06	0.536	0.217	0.0138	TRUE	NO	3
PI4K2B	Phosphatidylinositol 4-kinase type 2	2.11	-2.39	-1.7	0.289	0.694	-0.405	1.79317	2.08725	1.37675	0.154282	0.437707	0.227678	0.00495	0.0298	0.0237	0.517	0.973	0.52	TRUE	YES	5	Golgi apparatus (GO:0005794)
PI4KB	Phosphatidylinositol 4-kinase beta	4.02	-0.781	-1.74	-3.24	-0.958	-2.28	2.8962	0.38405	1.06702	2.28735	0.496209	1.50585	0.0375	0.22	0.514	0.501	0.835	0.194	TRUE	YES	5
PICALM	Phosphatidylinositol binding clathrin assembly protein	-0.00999	0.0736	-0.407	-0.0636	-0.481	0.417	0.0150229	0.120904	0.962574	0.102923	1.19179	0.995679	0.000755	0.172	0.076	0.0191	0.874	0.0356	TRUE	NO	7
PIEZO1	Piezo-type mechanosensitive ion channel component	2.55	-3.94	-3.36	1.4	0.585	0.812	3.34294	4.91009	4.30715	1.71897	0.567031	0.866461	0.00969	0.278	0.603	0.0044	0.84	0.00898	FALSE	YES	0	Endoplasmic reticulum (GO:0005783)
PIGG	GPI ethanolamine phosphate transferase 2	5.7	-4.89	-7.56	-0.816	-2.68	1.86	7.79317	7.13727	9.01055	1.3363	4.70553	3.40671	0.286	0.345	0.0321	0.111	0.502	0.00984	FALSE	YES	0	Endoplasmic reticulum (GO:0005783)
PIGK	GPI-anchor transamidase	4.43	-4.78	-5.22	0.349	-0.439	0.789	3.30803	3.55909	3.86328	0.154282	0.201349	0.406714	0.000183	1.99e-06	9.4e-07	0.00179	0.762	0.000716	TRUE	YES	3	Endoplasmic reticulum (GO:0005783)
PIGN	GPI ethanolamine phosphate transferase 1	3.61	-3.97	-5	0.361	-1.03	1.39	6.14509	6.5391	7.50864	0.510042	1.92445	2.70333	1.08e-06	0.0336	0.0814	6.15e-05	0.872	4.72e-05	TRUE	YES	4	Endoplasmic reticulum (GO:0005783)
PIGO	GPI ethanolamine phosphate transferase 3	2.23	-2.33	-4.45	0.102	-2.12	2.23	3.41117	3.56067	6.01055	0.0877779	3.25649	3.41005	1.12e-06	9.3e-07	5.24e-07	0.864	0.835	0.466	FALSE	YES	0	Endoplasmic reticulum (GO:0005783)
PIGQ	Phosphatidylinositol glycan anchor biosynthesis class Q	3.95	-3.46	-5.47	-0.494	-2.02	1.52	4.84466	4.34294	6.14327	0.447332	2.57512	1.86646	1.36e-05	2.13e-05	5.73e-06	0.824	0.584	0.491	FALSE	YES	0	Endoplasmic reticulum (GO:0005783)
PIGS	Phosphatidylinositol glycan anchor biosynthesis class S	4.06	-4.48	-5.5	0.419	-1.02	1.44	7.04624	7.46092	8.3363	0.69897	2.12726	3.09637	0.00173	0.000851	0.000253	0.699	0.762	0.23	FALSE	YES	0	Endoplasmic reticulum (GO:0005783)
PIGT	Phosphatidylinositol glycan anchor biosynthesis class T	3.96	-4.69	-5.71	0.73	-1.03	1.76	4.5867	5.23807	6.03198	0.67162	1.04335	2.03245	0.0337	0.352	0.445	0.315	0.964	0.209	TRUE	YES	4	Endoplasmic reticulum (GO:0005783)
PIGU	Phosphatidylinositol glycan anchor biosynthesis class U	1.88	-2.96	-3.81	1.07	-0.848	1.92	1.23657	2.14691	2.83565	0.600326	0.444906	1.26841	0.00012	0.0725	0.497	0.00525	0.571	0.00107	TRUE	NO	2
PIGW	Phosphatidylinositol-glycan biosynthesis class W protein	4.25	-3.94	-5.33	-0.318	-1.39	1.07	5.767	5.45469	6.69037	0.316053	2.02228	1.47625	0.00404	0.45	0.147	0.0376	0.774	0.105	TRUE	YES	1	Endoplasmic reticulum (GO:0005783)
PIGX	Phosphatidylinositol-glycan biosynthesis class X protein	2.22	-4.08	-4.65	1.86	-0.569	2.43	2.32057	4.25414	4.74232	1.88606	0.420216	2.56225	1.45e-05	1.09e-06	1.06e-06	0.0144	0.94	0.0187	FALSE	YES	0
PIK3C2A	Phosphatidylinositol-4-phosphate 3-kinase	4.06	-2.26	-2.04	-1.8	0.22	-2.02	7.19654	4.81816	4.43063	3.97881	0.326058	4.39903	1.56e-05	5.05e-06	1.24e-06	0.317	0.419	0.0222	TRUE	YES	3
PIKFYVE	1-phosphatidylinositol-3-phosphate 5-kinase	3.19	-2.99	-3.77	-0.202	-0.789	0.587	2.48545	2.3098	2.97881	0.0899095	0.436519	0.302771	0.00016	0.0783	0.0105	0.00701	0.614	0.0347	TRUE	YES	8
PITHD1	PITH domain containing 1	8.23	-7.76	-8.01	-0.476	-0.253	-0.223	7.70774	7.45469	7.59176	0.408935	0.191789	0.165579	4.39e-06	0.187	0.0156	0.000113	0.502	0.000328	TRUE	YES	9
PITRM1	Pitrilysin metalloproteinase 1	-1.5	1.16	1.25	0.345	0.0967	0.248	4.0716	3.18575	3.44612	0.744727	0.158015	0.489455	0.00315	0.328	0.266	0.0428	0.971	0.0455	TRUE	NO	8
PKM	Pyruvate kinase	-0.475	0.142	0.0703	0.333	-0.0719	0.405	0.943095	0.209715	0.094744	0.596879	0.0974532	0.767004	6.34e-05	0.00744	0.0939	0.0162	0.489	0.00204	TRUE	NO	8
PKMYT1	Protein kinase, membrane associated tyrosine/threonine 1	4.19	-2.92	-5.15	-1.28	-2.23	0.957	2.13549	1.37572	2.68613	0.476254	0.978811	0.334419	4.82e-07	6e-07	6.06e-08	0.76	0.0272	0.00736	FALSE	YES	0
PKN1	Protein kinase C	5.01	-3.56	-2.97	-1.45	0.593	-2.04	7.93181	6.4908	5.74473	3.12436	1.09259	4.30016	7.09e-05	0.000116	1.15e-05	0.871	0.303	0.15	TRUE	YES	2
PKN2	Protein kinase C	4.16	-1.54	-1.85	-2.62	-0.308	-2.31	3.28316	1.02549	1.29414	1.98297	0.142668	1.70774	0.006	0.0158	0.00389	0.786	0.762	0.782	TRUE	YES	4
PKP2	Plakophilin 2	1.89	-2.01	-2.6	0.118	-0.589	0.707	4.32698	4.55129	5.54821	0.165579	1.20412	1.51713	0.000186	6.22e-06	3.23e-05	0.0131	0.355	0.194	TRUE	YES	3
PKP3	Plakophilin 3	2.53	-2.73	-3.25	0.199	-0.514	0.713	3.61439	3.87615	4.50169	0.170696	0.537602	0.818156	0.0343	0.00146	0.00109	0.118	0.966	0.0768	TRUE	YES	1
PKP4	Plakophilin 4	-0.923	0.173	-0.284	0.75	-0.457	1.21	1.79317	0.221849	0.401209	1.38828	0.735182	2.44855	0.000917	0.00362	0.00444	0.628	0.973	0.473	TRUE	NO	2
PLA2G4A	Phospholipase A2	4.98	-2.52	-2.5	-2.45	0.0239	-2.48	4.90309	2.59688	2.57025	2.51856	0.0127808	2.54516	0.156	0.00236	0.00726	0.051	0.794	0.13	TRUE	YES	7	Endoplasmic reticulum (GO:0005783)
PLAU	Urokinase-type plasminogen activator	0.528	1.18	0.383	-1.7	-0.792	-0.911	0.278189	0.756962	0.19044	1.21896	0.457175	0.545155	0.000557	0.000347	0.000431	0.762	0.953	0.833	TRUE	NO	2
PLCB3	1-phosphatidylinositol 4,5-bisphosphate phosphodiesterase	1.69	-1.42	-2.27	-0.27	-0.852	0.582	2.44009	2	3.32514	0.250264	1.05899	0.647817	0.00379	3.28e-05	0.000264	0.00774	0.354	0.119	FALSE	YES	0
PLD1	Phospholipase	1.4	-1.3	-1.71	-0.0991	-0.407	0.308	2.36957	2.1798	2.9393	0.09691	0.50724	0.358526	0.00416	0.00059	0.00226	0.281	0.722	0.705	TRUE	YES	1
PLEC	Plectin	0.738	0.471	0.369	-1.21	-0.102	-1.11	2.13371	1.23062	0.899629	3.59007	0.183759	3.29843	0.0422	0.00168	0.00501	0.115	0.794	0.27	TRUE	YES	2
PLEK2	Pleckstrin 2	2.16	-3.96	-4.27	1.8	-0.311	2.11	1.64397	3.2426	3.4908	1.31247	0.150581	1.60033	0.049	0.323	0.138	0.437	0.847	0.704	TRUE	YES	2
PLEKHA1	Pleckstrin homology domain containing A1	1.95	-1.19	-1.97	-0.753	-0.78	0.0269	4.07831	2.51004	4.12784	1.45593	1.52143	0.0305841	0.000417	0.00168	0.000388	0.585	0.701	0.915	FALSE	YES	0
PLEKHA3	Pleckstrin homology domain containing A3	5.2	-4.47	-3.59	-0.728	0.884	-1.61	2.45717	2.06956	1.58838	0.216096	0.271646	0.571865	0.0466	0.00352	0.0148	0.215	0.74	0.555	TRUE	YES	5	Golgi apparatus (GO:0005794)
PLEKHA5	Pleckstrin homology domain containing A5	4.16	-3.7	-4.04	-0.458	-0.335	-0.122	3.2668	2.90309	3.1707	0.223299	0.156145	0.0520764	2.4e-05	3e-05	1.87e-05	0.97	0.923	0.865	TRUE	YES	3	Cytosol (GO:0005829)
PLEKHA6	Pleckstrin homology domain containing A6	3.47	-1.22	-1.51	-2.26	-0.291	-1.96	2.97469	0.844664	1.1107	1.83565	0.14691	1.54975	0.000343	0.00328	0.0105	0.298	0.794	0.0871	FALSE	YES	0
PLEKHA8	Pleckstrin homology domain-containing family A member 8	5.54	-5.33	-4.88	-0.208	0.455	-0.663	2.92445	2.81248	2.5544	0.0599818	0.140862	0.217527	0.00369	0.00545	0.00522	0.96	0.999	0.947	FALSE	YES	0	Cytosol (GO:0005829)
PLEKHG1	Pleckstrin homology and RhoGEF domain containing G1	3	-2.03	-1.81	-0.963	0.225	-1.19	2.07935	1.29499	1.11464	0.496209	0.0909791	0.649752	0.000296	0.00131	0.000382	0.536	0.762	0.959	FALSE	YES	0
PLEKHG3	Pleckstrin homology and RhoGEF domain containing G3	6.36	-3.03	-1.73	-3.32	1.31	-4.63	6.46092	3.62342	1.98716	3.9393	1.4168	5.18111	0.000697	0.00315	5.12e-05	0.566	0.106	0.0831	TRUE	YES	4
PLEKHH2	Pleckstrin homology, MyTH4 and FERM domain containing H2	2.53	0.803	0.457	-3.33	-0.346	-2.99	2.53313	0.610834	0.301899	3.37059	0.216811	3.02136	1.28e-06	1.5e-06	4.39e-07	0.898	0.419	0.241	FALSE	YES	0
PLEKHN1	Pleckstrin homology domain containing N1	3.73	-3.95	-4.78	0.211	-0.835	1.05	4.9431	5.15802	5.92445	0.177832	0.974694	1.29843	7.55e-05	7.19e-05	9.76e-07	0.91	0.0187	0.00169	FALSE	YES	0
PLEKHO2	Pleckstrin homology domain containing O2	1.76	-2.18	-2.95	0.423	-0.768	1.19	3.11805	3.83565	4.95078	0.551294	1.18376	2.03433	0.006	0.00244	0.00342	0.661	0.947	0.734	TRUE	YES	2
PLIN2	Perilipin	0.822	-1.48	-0.882	0.657	0.597	0.0602	0.527244	1.12033	0.576754	0.39794	0.353596	0.0282604	0.00377	0.0651	0.0463	0.238	0.957	0.264	TRUE	NO	1
PLIN3	Perilipin	4.95	-2.5	-2.4	-2.45	0.104	-2.55	6.6925	4.01592	3.86646	3.9393	0.0958256	4.08831	1.07e-06	5.4e-07	4.75e-07	0.391	0.962	0.427	TRUE	YES	1	Cytosol (GO:0005829)
PLK1	Serine/threonine-protein kinase PLK	1.72	-1.57	-1.8	-0.155	-0.229	0.0745	1.66354	1.48149	1.75203	0.0899095	0.139063	0.0414361	0.000812	0.0772	0.14	0.0442	0.917	0.0219	TRUE	YES	8
PLPP3	Phospholipid phosphatase 3	2.21	-3.83	-4.09	1.61	-0.264	1.88	1.0575	2.08407	2.25026	0.705534	0.08302	0.856985	0.0393	0.062	0.211	0.928	0.788	0.461	TRUE	NO	1
PLPP6	Phospholipid phosphatase 6	5.38	-5.53	-6.1	0.149	-0.566	0.716	9.27246	9.39147	9.81816	0.260428	1.39577	1.86012	1.47e-05	0.0572	0.0244	0.000645	0.874	0.000908	TRUE	YES	2
PLS3	Plastin 3	1.97	0.266	0.0472	-2.23	-0.219	-2.02	2.79048	0.237321	0.0357404	3.17849	0.189096	2.86012	5.77e-05	0.975	0.499	0.000398	0.805	0.000575	TRUE	YES	4
PLXNA1	Plexin A1	1.87	-3.63	-4.86	1.76	-1.22	2.98	0.815309	1.87615	2.61439	0.74958	0.47237	1.47366	1.88e-06	0.00116	0.000247	0.000574	0.657	0.00134	TRUE	NO	3
PLXNB2	Plexin B2	2.45	-3.09	-3.83	0.636	-0.745	1.38	2.49214	3.17653	3.90309	0.463442	0.565431	1.25026	0.0453	0.0206	0.0432	0.745	0.897	0.931	FALSE	YES	0
PMPCB	Beta-MPP	0.183	-2	-0.91	1.82	1.09	0.726	0.0579919	0.966576	0.354578	0.853872	0.444906	0.270026	9.48e-08	0.143	0.0246	5.64e-06	0.674	7.92e-06	FALSE	NO	0
PNN	Pinin	-0.969	0.914	0.812	0.055	-0.102	0.157	1.96658	1.83565	1.59007	0.0639892	0.12436	0.203426	7.64e-07	1.44e-05	1.89e-05	0.0059	0.901	0.00302	TRUE	NO	1
PNP	Purine nucleoside phosphorylase	-0.0334	1.32	0.427	-1.28	-0.89	-0.394	0.0168249	1.08831	0.263603	1.05306	0.657577	0.239578	1.76e-06	3.04e-06	1.06e-06	0.634	0.614	0.755	TRUE	NO	3
PNPT1	Polynucleotide phosphorylase 1	-1.76	1.39	1.98	0.372	0.593	-0.221	1.76955	1.31876	2.03763	0.251037	0.444906	0.138466	0.0394	0.663	0.999	0.171	0.887	0.072	TRUE	NO	2
PODXL	Podocalyxin	2.04	-4.13	-5.22	2.09	-1.09	3.18	2.74473	5.20273	6.14569	2.81248	1.31336	4.21325	1.67e-05	0.000566	0.000443	0.0274	0.973	0.0285	TRUE	YES	2
POLDIP3	DNA polymerase delta interacting protein 3	-0.609	1.66	0.224	-1.05	-1.44	0.385	0.327902	1.16941	0.103474	0.649752	0.970616	0.189767	1.03e-05	0.0102	0.65	0.00117	0.159	0.000116	FALSE	NO	0
POLR1A	DNA-directed RNA polymerase subunit	3.02	-2.38	-1.93	-0.636	0.448	-1.08	1.88941	1.41229	1.08355	0.267606	0.177178	0.5157	2.42e-07	0.711	0.222	5.64e-06	0.731	5.2e-06	FALSE	YES	0
POLR1C	DNA-directed RNA polymerases I and III subunit RPAC1	2.36	-2.55	-2.79	0.194	-0.237	0.431	1.2644	1.39686	1.56067	0.0644927	0.080399	0.154902	2.28e-07	1.78e-06	2.93e-06	0.0073	0.722	0.00205	TRUE	NO	2
POLR2A	DNA-directed RNA polymerase subunit	3.35	-2.07	-1.94	-1.28	0.132	-1.41	3.32239	1.97062	1.82102	1.08355	0.0721166	1.22768	2.29e-08	6.63e-08	3.51e-08	0.00192	0.76	0.00473	TRUE	YES	3
POMGNT1	Protein O-linked-mannose beta-1,2-N-acetylglucosaminyltransferase 1	3.36	-6.73	-5.99	3.37	0.74	2.63	4.85699	7.70115	7.20691	4.86967	0.928118	3.95078	0.00184	0.03	0.0133	0.236	0.88	0.378	FALSE	YES	0	Golgi apparatus (GO:0005794)
POMP	Uncharacterized protein	2.97	-1.56	-1.28	-1.4	0.281	-1.68	3.23958	1.57512	1.22841	1.37572	0.186419	1.72584	0.00114	0.00681	0.00107	0.485	0.617	0.908	TRUE	YES	4
PON2	Serum paraoxonase/arylesterase 2	2.04	-1.59	-2.74	-0.444	-1.14	0.7	1.27984	0.931814	1.84466	0.192465	0.610834	0.329754	0.0025	0.0167	0.0168	0.47	0.998	0.404	TRUE	NO	5
POR	NADPH--cytochrome P450 reductase	3.5	-3.47	-5.67	-0.037	-2.2	2.17	3.11691	3.08355	4.81248	0.0172766	1.86646	1.82974	2.79e-05	0.126	0.0166	0.0008	0.607	0.00253	TRUE	YES	5	Cytosol (GO:0005829)
PORCN	EXPERA domain-containing protein	6.98	-7.24	-8.1	0.268	-0.853	1.12	5.24033	5.38934	5.83565	0.124939	0.49485	0.701147	0.00523	0.000411	0.000351	0.16	0.988	0.12	TRUE	YES	5	Endoplasmic reticulum (GO:0005783)
PPAN	Brix domain-containing protein	0.095	-0.728	-0.49	0.633	0.238	0.395	0.119186	1.43652	0.866461	1.20343	0.346787	0.655608	7.64e-07	6.84e-07	4.57e-08	0.942	0.0144	0.00109	TRUE	NO	3
PPAT	Amidophosphoribosyltransferase	4.23	-3.22	-2.53	-1.01	0.696	-1.7	3.58503	2.72584	2.07727	0.651695	0.408935	1.2815	0.0028	0.00588	0.000103	0.853	0.135	0.0505	TRUE	YES	1
PPFIA1	PTPRF interacting protein alpha 1	1.03	-1.2	-1.2	0.169	0.00129	0.168	0.735182	0.896196	0.89279	0.0867161	0.000434512	0.0861861	0.000203	0.000266	1.5e-05	0.98	0.208	0.0572	TRUE	NO	1
PPFIBP1	PPFIA binding protein 1	3.73	-4.14	-4.64	0.405	-0.497	0.902	4.66555	5.06048	5.50724	0.354578	0.455932	0.978811	0.00156	0.00989	9.03e-05	0.482	0.0849	0.0752	TRUE	YES	1
PPID	Peptidylprolyl isomerase D	3.65	-2.04	-2.5	-1.6	-0.455	-1.15	3.05061	1.5784	2.011	1.16368	0.239578	0.756962	0.000812	0.0107	0.00133	0.259	0.564	0.872	TRUE	YES	4
PPIG	Peptidylprolyl isomerase G	-0.818	0.944	1.13	-0.126	0.182	-0.308	2.17005	2.54975	3.06956	0.21254	0.327902	0.634512	0.00284	0.00278	0.00325	0.937	0.975	0.978	TRUE	NO	6
PPIL2	Peptidylprolyl isomerase like 2	-0.197	-0.0532	-0.482	0.251	-0.429	0.68	0.134304	0.0329203	0.383	0.175874	0.332547	0.590067	4.36e-05	1.65e-05	5.73e-06	0.429	0.695	0.0921	TRUE	NO	3
PPIL4	Peptidyl-prolyl cis-trans isomerase	-0.697	0.606	0.769	0.0912	0.163	-0.0716	1.35853	1.13668	1.53462	0.114074	0.219683	0.0872467	0.0179	0.00763	0.137	0.712	0.411	0.379	TRUE	NO	1
PPIP5K2	Inositol hexakisphosphate and diphosphoinositol-pentakisphosphate kinase	2.92	-0.722	-0.721	-2.2	0.00131	-2.2	5.57512	1.35952	1.35655	4.47366	0.00130484	4.47496	7.95e-07	9.82e-07	1.5e-06	0.808	0.74	0.287	TRUE	YES	2	Cytosol (GO:0005829)
PPL	Periplakin	8.1	-6.59	-6.67	-1.51	-0.0788	-1.43	11.0506	10.1469	10.1986	4.05601	0.12436	3.86646	1.6e-07	5.02e-08	7.61e-08	0.0774	0.378	0.701	TRUE	YES	3
PPME1	Protein phosphatase methylesterase 1	0.925	-0.411	-0.657	-0.514	-0.247	-0.268	1.9431	0.696804	1.27654	0.931814	0.366532	0.405607	0.000229	0.00238	0.0733	0.257	0.303	0.0097	TRUE	YES	5
PPP1CA	Serine/threonine-protein phosphatase	-0.852	1.07	0.132	-0.221	-0.942	0.721	0.455932	0.610834	0.0540393	0.0942041	0.5157	0.369572	2.79e-05	0.011	0.00938	0.00368	0.985	0.00365	FALSE	NO	0
PPP1CB	Serine/threonine-protein phosphatase PP1-beta catalytic subunit	1.03	-0.812	2.07	-0.218	2.88	-3.1	0.404504	0.301899	0.982967	0.0685421	1.49757	1.63827	0.000504	0.0152	0.144	0.116	0.557	0.0126	TRUE	NO	4
PPP1R12A	Protein phosphatase 1 regulatory subunit	6.8	-0.663	-1.7	-6.14	-1.04	-5.1	4.44612	0.289883	0.950782	4.07109	0.504456	3.42946	0.0978	0.0475	0.0563	0.76	0.98	0.769	TRUE	YES	4
PPP1R13L	Protein phosphatase 1 regulatory subunit 13 like	6.43	-3.19	-0.934	-3.24	2.26	-5.5	5.38934	2.8962	0.645892	2.94692	1.96658	4.77989	0.00133	7.41e-06	3.04e-05	0.00247	0.441	0.0196	TRUE	YES	4
PPP1R15B	Protein phosphatase 1 regulatory subunit 15B	7.15	-3.68	-1.76	-3.47	1.91	-5.38	7.79317	5.05601	2.55284	4.83268	2.78516	6.59517	5.98e-05	0.918	0.0224	0.000431	0.183	0.00494	TRUE	YES	8	Endoplasmic reticulum (GO:0005783)
PPP1R18	Protein phosphatase 1 regulatory subunit 18	3.85	-0.566	-0.93	-3.28	-0.364	-2.92	5.05404	0.58838	1.1152	4.44733	0.338187	4.01909	5.36e-06	0.00123	0.00542	0.00219	0.701	0.00072	TRUE	YES	4
PPP1R2	Uncharacterized protein	7.41	-4.72	-4.27	-2.69	0.455	-3.14	8.22841	6.32514	5.91009	4.12321	0.514279	4.70333	0.00217	6.21e-07	2.71e-06	7.74e-05	0.187	0.000548	TRUE	YES	2
PPP1R9A	Protein phosphatase 1 regulatory subunit 9A	-0.833	-0.672	-0.333	1.51	0.339	1.17	0.369572	0.283997	0.126679	0.779892	0.128427	0.562249	0.00418	0.00123	0.00792	0.521	0.599	0.84	FALSE	NO	0
PPP2R2A	Serine/threonine-protein phosphatase 2A 55 kDa regulatory subunit B	0.977	-0.202	-0.316	-0.775	-0.114	-0.661	0.573489	0.0899095	0.14813	0.428291	0.0486625	0.35164	8.64e-07	8.02e-07	3.39e-07	0.976	0.607	0.305	TRUE	NO	3
PPP6R1	Protein phosphatase 6 regulatory subunit 1	4.94	-1.16	-0.457	-3.78	0.703	-4.49	5.4828	1.23433	0.376751	4.451	0.647817	5.10127	9.66e-07	7.89e-07	2.29e-07	0.855	0.366	0.0829	TRUE	YES	2	Cytosol (GO:0005829)
PPP6R2	Protein phosphatase 6 regulatory subunit 2	2.54	-0.0707	-0.272	-2.47	-0.201	-2.27	2.42022	0.0366845	0.156145	2.34486	0.111259	2.12843	8.83e-05	1.06e-05	4.47e-06	0.091	0.762	0.0205	TRUE	YES	3	Cytosol (GO:0005829)
PPP6R3	Protein phosphatase 6 regulatory subunit 3	5.38	-2.12	-1.31	-3.26	0.804	-4.07	5.22621	2.14509	1.19382	3.4023	0.636388	4.16749	7.92e-05	0.00125	0.000589	0.131	0.88	0.219	FALSE	YES	0	Cytosol (GO:0005829)
PRAG1	PEAK1 related, kinase-activating pseudokinase 1	7.19	-0.926	-0.67	-6.26	0.256	-6.52	5.02045	0.492144	0.329754	4.49485	0.107905	4.64589	3.53e-06	3.82e-05	0.0001	0.0515	0.711	0.0102	TRUE	YES	3
PRDX1	Peroxiredoxin-1	-0.951	0.884	1.1	0.0667	0.217	-0.151	2.60033	2.40121	3.03716	0.104577	0.415669	0.266001	0.00292	4.87e-05	1.37e-05	0.0176	0.633	0.00324	FALSE	NO	0
PRDX2	Peroxiredoxin 2	0.689	-0.807	-0.779	0.119	0.0281	0.0907	0.251037	0.304518	0.291579	0.0366845	0.00833099	0.0277972	0.000263	2.77e-07	3.66e-07	7.74e-05	0.705	0.000153	TRUE	NO	3
PREB	Prolactin regulatory element binding	1.36	-1.85	-2.54	0.49	-0.69	1.18	3.36151	4.44009	5.66756	1.01682	1.57025	2.90658	0.00281	0.196	0.738	0.0663	0.679	0.0116	TRUE	YES	2	Endoplasmic reticulum (GO:0005783)
PRICKLE1	Prickle planar cell polarity protein 1	3.73	-1.52	-2.57	-2.21	-1.05	-1.16	4.6968	1.89963	3.37263	2.89963	1.20901	1.36452	0.00164	0.00255	0.00139	0.941	0.912	0.866	FALSE	YES	0
PRICKLE2	26S proteasome non-ATPase regulatory subunit 6	4.85	-4.92	-5.24	0.0684	-0.322	0.39	7.9393	8	8.27084	0.0851282	0.519993	0.66354	0.383	0.962	0.0524	0.519	0.278	0.0199	FALSE	YES	0
PRKAA1	Acetyl-CoA carboxylase kinase	4.69	-2.45	-2.39	-2.24	0.06	-2.3	3.73283	1.86646	1.81248	1.67162	0.0254883	1.72584	0.0156	0.226	0.214	0.26	0.998	0.23	FALSE	YES	0
PRKCA	Protein kinase C	2.19	-2.89	-3.1	0.704	-0.209	0.913	3.70997	4.72125	4.9914	1.007	0.221849	1.4034	0.0374	0.463	0.196	0.256	0.269	0.00823	FALSE	YES	0
PRKCI	Protein kinase C	2.35	-2.91	-1.44	0.563	1.47	-0.903	1.10458	1.451	0.59176	0.187755	0.60206	0.328827	0.0331	0.462	0.00493	0.234	0.136	0.322	TRUE	NO	10
PRKD2	Protein kinase C	1.53	-3.32	-3.33	1.79	-0.00713	1.79	1.7122	3.91721	3.92445	2.05899	0.00436481	2.06854	8.12e-07	0.000131	0.00019	0.000695	0.912	0.000429	FALSE	YES	0
PRKD3	Serine/threonine-protein kinase	2.81	-3.7	-4.73	0.893	-1.03	1.92	3.4828	4.45967	5.4034	0.910095	1.09044	2.34008	5.82e-07	0.00242	0.000737	7.74e-05	0.785	0.000119	FALSE	YES	0
PRMT1	Protein arginine methyltransferase 1	2.49	-2.44	-1.21	-0.046	1.24	-1.28	1.95861	1.91721	0.787812	0.0199966	0.812479	0.850781	0.0445	0.0812	0.0104	0.885	0.601	0.454	TRUE	YES	1
PRMT7	Protein arginine N-methyltransferase	4.19	-1.51	-1.95	-2.67	-0.436	-2.24	5.43415	2.06349	2.73993	3.75696	0.430626	3.16431	0.00349	0.0196	0.0155	0.534	0.973	0.538	TRUE	YES	5
PRPF19	PRP19/PSO4 homolog	1.2	-0.201	0.143	-0.995	0.344	-1.34	0.375718	0.0501223	0.0352691	0.300162	0.0893756	0.432974	0.00156	0.000291	0.00469	0.317	0.345	0.663	FALSE	NO	0
PRPF3	Pre-mRNA-splicing factor 3	4.81	-2.65	-3.34	-2.16	-0.689	-1.47	3.37779	1.75449	2.30016	1.35754	0.318759	0.829738	7.93e-06	0.00296	0.000509	0.00194	0.62	0.00734	FALSE	YES	0
PRPF38A	Pre-mRNA-splicing factor 38A	-1.2	0.949	1.36	0.251	0.409	-0.158	2.54975	1.95078	2.91009	0.363512	0.673664	0.209012	3.24e-07	2.43e-08	2.82e-08	0.0003	0.51	0.000846	TRUE	NO	3
PRPF4	Pre-mRNA processing factor 4	0.292	-1.38	-0.333	1.09	1.05	0.0413	0.0788339	0.480172	0.0909791	0.357535	0.341035	0.0105502	8.61e-05	3.08e-05	4.41e-05	0.422	0.887	0.611	TRUE	NO	2
PRPF40A	Pre-mRNA processing factor 40 homolog A	-1.26	1.45	1.68	-0.187	0.232	-0.42	3.83565	4.33536	4.8962	0.394695	0.517126	1.10568	0.00769	7.71e-05	3.16e-05	0.0136	0.8	0.0043	TRUE	NO	2
PRPF4B	Pre-mRNA processing factor 4B	-1.66	1.55	1.38	0.103	-0.172	0.275	4.34008	4.10513	3.6925	0.166216	0.30103	0.540608	6.9e-08	7.61e-09	7.2e-09	0.000106	0.684	0.000214	TRUE	NO	3
PRPF6	PRP6 homolog	0.441	-0.865	-0.15	0.424	0.715	-0.291	0.199283	0.449772	0.0604807	0.19044	0.355561	0.12436	9.64e-05	0.000428	0.000152	0.465	0.785	0.837	TRUE	NO	2
PRPF8	Pre-mRNA processing factor 8	0.0512	-0.0764	-0.588	0.0252	-0.511	0.536	0.0329203	0.0496351	0.512862	0.015923	0.430626	0.457175	7.16e-07	2.36e-06	6.93e-07	0.137	0.467	0.765	TRUE	NO	3
PRPS2	Ribose-phosphate diphosphokinase	2.79	-3.4	-3.2	0.608	0.196	0.412	1.7167	2.16877	2.02365	0.253366	0.0710923	0.161151	4.57e-07	4.04e-06	9.2e-08	0.0125	0.00926	0.0329	FALSE	YES	0
PRR11	Proline rich 11	4.77	-5	-5.67	0.227	-0.677	0.904	7.13136	7.3279	7.86967	0.273273	1.08407	1.56225	0.00147	0.00115	1.55e-05	0.853	0.0678	0.0069	TRUE	YES	4
PRRC1	Proline rich coiled-coil 1	5.49	-2.19	-1.61	-3.3	0.577	-3.88	4.23062	1.59176	1.08092	2.57349	0.294992	3.05061	6.65e-06	1.19e-05	1.53e-06	0.749	0.234	0.145	TRUE	YES	3
PRRC2A	Proline rich coiled-coil 2A	6.23	-1.2	-0.849	-5.02	0.355	-5.38	7.30452	1.68403	1.0846	6.4034	0.357535	6.68825	0.178	0.329	0.0032	0.835	0.135	0.0519	FALSE	YES	0
PRRC2B	Proline rich coiled-coil 2B	4.41	-0.963	-0.978	-3.45	-0.0158	-3.43	4.70997	0.872895	0.88941	3.80967	0.00921731	3.79588	4.29e-05	3.06e-05	5e-06	0.773	0.39	0.0721	TRUE	YES	2
PRRC2C	Proline rich coiled-coil 2C	0.411	0.987	0.75	-1.4	-0.238	-1.16	0.950782	2.73518	2.00745	3.86012	0.471083	3.23284	5.39e-05	0.000182	1.55e-06	0.527	0.0176	0.00535	FALSE	NO	0
PRUNE1	Prune exopolyphosphatase 1	3.27	-1.37	-0.398	-1.9	0.971	-2.87	3.67778	1.39362	0.29243	2.07624	0.899629	3.24565	7.95e-07	9.08e-07	1.89e-07	0.893	0.191	0.0706	FALSE	YES	0
PSEN1	Presenilin	5.32	-7.04	-6.46	1.73	0.581	1.15	7.5157	8.72584	8.3536	3.18442	0.869666	2.0381	7.64e-07	4.56e-07	1.82e-07	0.535	0.555	0.0721	TRUE	YES	1	Endoplasmic reticulum (GO:0005783)
PSIP1	PC4 and SFRS1 interacting protein 1	-0.694	0.626	0.891	0.0679	0.266	-0.198	1.23062	1.07831	1.68403	0.076238	0.36251	0.253366	0.00106	1.37e-05	8.56e-05	0.00726	0.359	0.103	TRUE	NO	3
PSMA1	Proteasome subunit alpha type	1.08	-0.408	-0.395	-0.674	0.0132	-0.687	0.696804	0.209715	0.20204	0.383	0.00568285	0.392545	0.00197	1.19e-05	1.92e-05	0.00329	0.817	0.00717	TRUE	NO	3
PSMA2	Proteasome subunit alpha type	3.91	-3.19	-3	-0.719	0.19	-0.908	2.83565	2.26922	2.1152	0.350665	0.076756	0.4698	0.000367	0.000236	5.14e-05	0.77	0.601	0.168	TRUE	YES	2
PSMA3	Proteasome subunit alpha type	-0.275	0.991	1.11	-0.715	0.116	-0.831	0.478862	2.37469	2.68194	1.61798	0.169411	1.9393	0.000717	0.000958	0.000171	0.98	0.593	0.34	TRUE	NO	1
PSMA6	Proteasome endopeptidase complex	2.19	-0.997	-1.06	-1.19	-0.0636	-1.13	1.37986	0.50307	0.543634	0.632644	0.02365	0.590067	0.000766	0.00649	0.0062	0.362	0.998	0.317	TRUE	YES	2	Cytosol (GO:0005829)
PSMB6	Proteasome subunit beta	-0.872	3.01	1.93	-2.14	-1.08	-1.06	0.316053	1.51999	0.866461	0.982967	0.41005	0.403403	2.08e-07	9.88e-08	2.18e-08	0.343	0.0403	0.00122	TRUE	NO	3
PSMC1	Proteasome 26S subunit, ATPase 1	4.84	-5.63	-5.59	0.791	0.0491	0.742	5.09205	5.69037	5.65561	0.681937	0.0291884	0.627088	3.53e-06	9.47e-07	2.33e-06	0.134	0.445	0.787	TRUE	YES	3
PSMC2	26S proteasome AAA-ATPase subunit RPT1	0.53	-0.382	-0.548	-0.148	-0.166	0.0179	1.01011	0.661544	1.05453	0.20621	0.235824	0.0213631	6.25e-05	4.15e-06	6.89e-06	0.0262	0.765	0.0766	TRUE	NO	3
PSMC3	AAA domain-containing protein	0.0912	-0.0326	-0.427	-0.0585	-0.394	0.335	0.0942041	0.0315171	0.580044	0.0584886	0.524329	0.428291	7.33e-05	1.87e-05	7.09e-07	0.273	0.0378	0.000977	TRUE	NO	2
PSMC4	26S proteasome AAA-ATPase subunit RPT3	1.19	-0.968	-1.44	-0.226	-0.471	0.245	1.02733	0.782516	1.30364	0.134304	0.316053	0.14691	3.58e-05	7.28e-06	6.14e-06	0.172	0.998	0.139	TRUE	NO	3
PSMC5	Proteasome 26S subunit, ATPase 5	2.02	-1.22	-1.23	-0.805	-0.0132	-0.791	3.6968	2.17587	2.20273	1.31785	0.0127808	1.29073	1.69e-07	1.13e-07	5.67e-08	0.818	0.66	0.231	TRUE	YES	2
PSMC6	AAA domain-containing protein	-0.373	-0.252	-0.403	0.625	-0.151	0.776	0.530178	0.325139	0.583359	1.02872	0.177178	1.35458	0.00419	8.94e-06	1.03e-06	0.00141	0.174	0.000136	FALSE	NO	0
PSMD12	Proteasome 26S subunit, non-ATPase 12	-0.234	0.101	0.236	0.133	0.135	-0.00144	0.348722	0.130182	0.35164	0.179142	0.181115	0.00174066	0.0117	0.214	0.0134	0.218	0.426	0.991	TRUE	NO	8
PSMD14	26S proteasome regulatory subunit RPN11	0.0872	0.571	-0.205	-0.659	-0.777	0.118	0.119758	1.18642	0.324222	1.42022	1.74232	0.16877	5.55e-06	2.6e-07	4.75e-07	0.00171	0.428	0.0125	TRUE	NO	2
PSMD2	26S proteasome non-ATPase regulatory subunit 2	-0.288	0.759	0.302	-0.471	-0.457	-0.0141	0.412289	1.41794	0.436519	0.769551	0.739929	0.0150229	0.212	0.404	0.0135	0.82	0.299	0.168	FALSE	NO	0
PSMD3	Proteasome 26S subunit, non-ATPase 3	0.941	-1.2	-1.19	0.259	0.0124	0.247	1.17653	1.59688	1.57675	0.233587	0.00921731	0.220404	0.0136	0.0159	0.00461	0.998	0.79	0.559	TRUE	NO	1
PSMD4	26S proteasome non-ATPase regulatory subunit 4	2.48	-1.53	-0.624	-0.956	0.901	-1.86	1.18243	0.632644	0.211125	0.35164	0.326979	0.815309	3.47e-06	4.66e-06	1.01e-06	0.827	0.359	0.222	FALSE	NO	0
PSME3	Proteasome activator subunit 3	2.59	-1.04	0.346	-1.54	1.39	-2.93	1.84164	0.581699	0.153663	0.962574	0.838632	2.13608	5.55e-06	1.07e-06	9.96e-07	0.076	0.964	0.0813	TRUE	YES	3
PTBP1	Polypyrimidine tract-binding protein 1	-0.636	0.553	0.377	0.0827	-0.177	0.259	0.982967	0.821023	0.501689	0.0856568	0.199971	0.316053	0.348	0.239	0.00412	0.0931	0.209	0.00245	FALSE	NO	0
PTCD3	Pentatricopeptide repeat domain 3	-0.136	0.551	0.228	-0.415	-0.324	-0.0913	0.231362	1.3363	0.431798	0.928118	0.673664	0.145694	0.000251	8.87e-06	3.09e-05	0.0173	0.532	0.13	FALSE	NO	0
PTDSS1	L-serine-phosphatidylethanolamine phosphatidyltransferase	2.49	-2.05	-4.44	-0.44	-2.39	1.95	4.97469	4.24336	7.34008	0.725842	4.82391	4.06956	3.87e-08	2.43e-08	1.61e-08	0.29	0.951	0.181	TRUE	YES	3
PTDSS2	L-serine-phosphatidylethanolamine phosphatidyltransferase	4.53	-4.89	-5.08	0.362	-0.188	0.551	5.62709	5.9393	6.09259	0.329754	0.153045	0.555955	2.12e-05	2.64e-05	5.73e-06	0.953	0.508	0.271	TRUE	YES	3
PTGFRN	Prostaglandin F2 receptor inhibitor	3.52	-5.68	-6.16	2.16	-0.484	2.64	4.31158	6.18376	6.52143	2.69037	0.421361	3.31336	3.88e-06	2.65e-07	6.72e-07	0.00323	0.299	0.0593	TRUE	YES	3
PTGS2	Cyclooxygenase-2	2.62	0.157	-1.04	-2.77	-1.2	-1.57	0.860121	0.0338583	0.270835	0.928118	0.321482	0.449772	0.000116	3.51e-06	3.48e-06	0.00804	0.962	0.00925	FALSE	NO	0
PTK7	Protein tyrosine kinase 7 (inactive)	5.02	-4.52	-4.89	-0.494	-0.361	-0.133	8.38828	7.9431	8.27246	0.987163	0.659556	0.19382	2.64e-05	0.114	0.0367	0.0008	0.815	0.00139	TRUE	YES	1
PTMA	Uncharacterized protein	-1.65	1.6	1.2	0.0591	-0.395	0.454	2.3279	2.23359	1.59176	0.0457575	0.387216	0.460924	1.25e-05	2.64e-06	3.62e-07	0.125	0.135	0.00201	FALSE	NO	0
PTPN1	Tyrosine-protein phosphatase non-receptor type	4.28	-4.05	-4.78	-0.229	-0.727	0.498	5.81531	5.59346	6.2652	0.215383	0.906578	0.559091	0.000168	0.000879	0.0411	0.437	0.22	0.011	TRUE	YES	5
PTPN11	Tyrosine-protein phosphatase non-receptor type	0.814	-0.683	-1.44	-0.131	-0.76	0.629	1.62342	1.30452	3.10127	0.16877	1.4908	1.17393	0.0444	0.0191	0.00055	0.727	0.257	0.0299	TRUE	YES	6
PTPN12	Tyrosine-protein phosphatase non-receptor type 12	7.62	-3.86	-3.45	-3.76	0.416	-4.17	9.59688	6.68613	6.21396	6.56864	0.66354	7.00789	1.69e-07	1.11e-07	2.97e-08	0.795	0.0879	0.00898	TRUE	YES	3
PTPN13	Tyrosine-protein phosphatase non-receptor type 13	5.21	-2.75	-3.08	-2.46	-0.334	-2.12	6.94692	4.39903	4.83268	3.9914	0.372634	3.48545	0.238	0.0438	4.22e-05	0.436	0.0186	0.000662	FALSE	YES	0
PTPN14	Tyrosine-protein phosphatase non-receptor type	4.19	-2.76	-3.44	-1.43	-0.68	-0.748	5.48545	3.91009	4.71897	1.95861	0.769551	0.869666	2.37e-05	3.31e-05	1.69e-05	0.904	0.867	0.826	TRUE	YES	2
PTPN2	Tyrosine-protein phosphatase non-receptor type	-0.613	1.2	0.756	-0.582	-0.439	-0.143	0.79588	1.85078	1.04239	0.744727	0.518557	0.136083	0.00573	0.000364	0.206	0.128	0.0378	0.103	TRUE	NO	5
PTPN23	Protein tyrosine phosphatase non-receptor type 23	3.66	-2.17	-1.51	-1.49	0.66	-2.15	4.36552	2.64207	1.74232	1.70333	0.605548	2.60555	1.66e-07	1.81e-07	3.31e-07	0.627	0.419	0.055	TRUE	YES	2
PTPRJ	Protein-tyrosine-phosphatase	4.11	-6.17	-7.26	2.05	-1.09	3.14	5.4828	7.14813	7.84164	2.98297	1.44129	4.4437	7.84e-08	2.2e-07	1.02e-07	0.0334	0.622	0.164	FALSE	YES	0
PTRH2	Aminoacyl-tRNA hydrolase	-0.738	0.184	0.0936	0.554	-0.0902	0.644	0.812479	0.149354	0.0710923	0.563837	0.0685421	0.68403	0.0318	0.00419	0.000539	0.332	0.557	0.0389	TRUE	NO	8
PTTG1	Uncharacterized protein	5.36	-2.7	-3.19	-2.66	-0.493	-2.17	3.88273	1.87943	2.28567	1.84771	0.224754	1.43771	0.000469	0.0283	0.0834	0.000187	0.825	0.000258	FALSE	YES	0
PUF60	60 kDa poly(U)-binding-splicing factor	4.36	-0.903	-0.587	-3.46	0.315	-3.77	5.2321	0.970616	0.55752	4.34679	0.258848	4.67366	1.48e-06	0.124	0.0894	1.62e-05	0.0633	6.01e-05	FALSE	YES	0
PUM1	Pumilio RNA binding family member 1	1.14	1.86	0.824	-3	-1.03	-1.97	0.815309	1.5157	0.537602	2.65365	0.714443	1.62709	2.58e-05	0.0648	0.015	0.00105	0.758	0.0025	FALSE	NO	0
PUM2	Pumilio RNA binding family member 2	2.37	-0.863	-0.143	-1.5	0.72	-2.22	1.42366	0.393619	0.051587	0.79588	0.315155	1.31515	2.03e-06	0.00121	0.000505	0.000593	0.849	0.000857	TRUE	YES	3	Cytosol (GO:0005829)
PURA	Purine rich element binding protein A	1.72	-1.27	0.917	-0.449	2.19	-2.64	1	0.675718	0.446117	0.188425	1.35754	1.70997	0.00133	0.0597	0.142	0.0984	0.872	0.0366	FALSE	NO	0
PWP2	Uncharacterized protein	0.406	0.264	-0.498	-0.67	-0.762	0.0928	0.787812	0.455932	1.02872	1.49621	1.75449	0.131944	0.0348	0.000135	0.0161	0.0077	0.0836	0.684	TRUE	NO	4
PXN	Paxillin	8.72	-5.46	-5.57	-3.26	-0.114	-3.14	9.14935	7.14086	7.22841	5.03621	0.106793	4.89963	0.0406	0.0618	0.0357	0.937	0.92	0.905	TRUE	YES	1
PYCR1	Pyrroline-5-carboxylate reductase	-0.678	0.208	0.137	0.47	-0.0705	0.54	0.747147	0.175874	0.110138	0.468521	0.0535477	0.559091	0.0218	0.0232	0.0119	0.978	0.907	0.742	FALSE	NO	0
PYCR2	Pyrroline-5-carboxylate reductase	-0.988	0.578	0.429	0.41	-0.149	0.559	2.69897	1.44009	0.982967	0.928118	0.261219	1.38091	0.000321	0.000215	0.000775	0.786	0.692	0.688	FALSE	NO	0
PYM1	PYM homolog 1, exon junction complex associated factor	4.18	-2.13	-2.64	-2.05	-0.501	-1.55	3.66154	1.76955	2.266	1.68194	0.284833	1.18442	0.0295	0.133	0.368	0.606	0.815	0.23	TRUE	YES	1
QARS1	Glutaminyl-tRNA synthetase	-0.136	-0.111	-0.229	0.247	-0.117	0.365	0.116339	0.093665	0.210419	0.230623	0.0990869	0.367543	2.34e-07	2.91e-07	3.51e-08	0.641	0.0204	0.00659	TRUE	NO	1
RAB10	Ras-related protein Rab-10	-0.343	0.446	0.47	-0.102	0.0238	-0.126	0.590067	0.823909	0.882729	0.137869	0.0291884	0.175224	8.18e-05	0.015	0.13	0.0122	0.575	0.00211	TRUE	NO	8
RAB11A	Ras-related protein Rab-11A	4.34	-5.48	-6	1.14	-0.522	1.66	2.88941	3.63827	3.95468	0.559091	0.215383	0.906578	0.00194	6.32e-06	5.73e-06	0.00152	0.989	0.00149	TRUE	YES	4
RAB11FIP1	RAB11 family interacting protein 1	7.93	-6.12	-6.43	-1.81	-0.31	-1.5	8.00349	6.90309	7.11126	2.47366	0.275724	1.99568	0.00103	1.29e-07	9.05e-08	3.03e-05	0.911	2.18e-05	FALSE	YES	0
RAB11FIP5	RAB11 family interacting protein 5	4.85	-4.11	-3.69	-0.735	0.42	-1.15	6.14752	5.4828	5.05849	0.869666	0.425969	1.54668	0.027	0.0103	0.0274	0.671	0.842	0.952	FALSE	YES	0
RAB13	Ras-related protein Rab-13	2.4	-3.45	-3.14	1.05	0.312	0.742	1.05453	1.66959	1.48413	0.37059	0.0909791	0.242604	6.08e-05	0.0807	0.161	0.00225	0.903	0.0013	FALSE	NO	0
RAB14	Ras-related protein Rab-14	-0.339	1.05	-0.445	-0.711	-1.49	0.784	0.137869	0.533132	0.188425	0.327902	0.838632	0.369572	0.000842	0.00192	4.75e-05	0.813	0.139	0.0603	FALSE	NO	0
RAB18	RAB18, member RAS oncogene family	2.64	-3.42	-2.94	0.775	0.475	0.3	2.07263	2.76195	2.34486	0.441291	0.242604	0.143271	0.027	0.122	0.0203	0.609	0.665	0.848	TRUE	YES	9	Golgi apparatus (GO:0005794)
RAB1A	Ras-related protein Rab-1A	0.0675	-0.808	-0.773	0.74	0.0347	0.706	0.0942041	1.90658	1.80967	1.7167	0.0462403	1.61798	3.76e-06	4.64e-07	9.84e-07	0.015	0.418	0.169	TRUE	NO	3
RAB1B	RAB1B, member RAS oncogene family	2.79	-2.91	-3.17	0.114	-0.267	0.381	1.52578	1.60206	1.78516	0.0362122	0.0893756	0.131944	0.0216	0.00353	0.000695	0.383	0.675	0.0748	FALSE	YES	0
RAB21	Ras-related protein Rab-21	2.67	-3.52	-3.23	0.847	0.284	0.562	1.24718	1.75696	1.58503	0.291579	0.0846002	0.180456	0.00233	0.0112	0.00132	0.58	0.557	0.719	FALSE	NO	0
RAB23	RAB23, member RAS oncogene family	3.32	-5.84	-6.68	2.53	-0.838	3.37	4.33536	6.57675	7.13847	3.38722	0.924453	4.39147	2.21e-05	0.000174	0.000157	0.174	0.998	0.154	FALSE	YES	0
RAB29	RAB29, member RAS oncogene family	4.44	-6.03	-6.07	1.58	-0.0476	1.63	8.16304	9.48413	9.51856	4.011	0.0670192	4.11691	0.000151	0.00266	0.00253	0.146	0.998	0.127	TRUE	YES	2	Golgi apparatus (GO:0005794)
RAB2A	Ras-related protein Rab-2A	0.492	-1.08	-0.206	0.584	0.871	-0.286	0.383	1.03716	0.137272	0.473661	0.787812	0.199971	0.0127	0.744	0.493	0.0531	0.907	0.081	TRUE	NO	7
RAB3D	RAB3D, member RAS oncogene family	0.533	-1.96	-1.88	1.43	0.0781	1.35	0.328827	1.70997	1.62709	1.14874	0.0390538	1.06905	0.014	0.0146	0.00764	0.968	0.912	0.742	TRUE	NO	1
RAB3GAP1	Rab3 GTPase-activating protein catalytic subunit	5.78	-5.04	-4.48	-0.737	0.557	-1.29	7.6968	7.11748	6.62709	1.1209	0.779892	2.23284	3.38e-06	0.00664	0.00713	0.00044	0.989	0.000346	TRUE	YES	9
RAB3GAP2	RAB3 GTPase activating non-catalytic protein subunit 2	3.36	-3.83	-3.07	0.469	0.764	-0.295	1.88606	2.19723	1.68825	0.164944	0.29243	0.0985417	1.5e-06	7.94e-07	2.15e-07	0.471	0.327	0.0221	TRUE	YES	3
RAB5A	Ras-related protein Rab-5A	2.71	-2.07	-3.16	-0.641	-1.1	0.455	1.40012	0.9914	1.6968	0.229885	0.441291	0.154902	0.0479	0.00134	0.00103	0.0827	0.971	0.0538	TRUE	YES	5
RAB5B	RAB5B, member RAS oncogene family	-0.144	0.0702	0.0933	0.0739	0.0231	0.0508	0.278189	0.121478	0.167491	0.129011	0.0371573	0.0851282	6.28e-06	6.24e-06	2.82e-06	0.96	0.764	0.469	TRUE	NO	3
RAB5C	Ras-related protein Rab-5C	-0.64	0.451	0.161	0.189	-0.29	0.479	1.57675	1.01278	0.277366	0.335358	0.573489	1.09259	6.57e-07	1.32e-07	4.45e-08	0.0265	0.286	0.00139	TRUE	NO	2
RAB6A	RAB6A, member RAS oncogene family	0.466	-1.38	-1.64	0.916	-0.257	1.17	0.769551	2.87943	3.41794	1.80967	0.361511	2.41005	0.000142	0.00267	0.00626	0.132	0.856	0.0468	TRUE	NO	2
RAB7A	Ras-related protein Rab-7a	0.183	-1.75	-1.29	1.56	0.459	1.1	0.266001	3.93554	2.92812	3.55284	0.844664	2.48545	3.13e-08	1.28e-07	1.02e-07	0.00152	0.998	0.00141	TRUE	NO	3
RAB8A	Ras-related protein Rab-8A	-0.0909	-0.0287	-0.359	0.12	-0.33	0.449	0.120904	0.0352691	0.625252	0.164944	0.562249	0.835647	0.0153	0.794	0.189	0.0559	0.625	0.255	TRUE	NO	4
RABGAP1	RAB GTPase activating protein 1	5.66	-3.06	-2.42	-2.6	0.644	-3.24	4.71897	2.64397	2.02503	2.20273	0.381952	2.81248	1.66e-07	1.23e-06	1.27e-06	0.00415	0.917	0.00252	TRUE	YES	2
RABGAP1L	RAB GTPase activating protein 1 like	4.49	-2.09	-2.01	-2.39	0.0773	-2.47	4.41229	2.04001	1.95078	2.38195	0.0419142	2.46725	7.11e-07	4.15e-06	5.26e-06	0.0379	0.885	0.0155	TRUE	YES	3
RABGAP1L.1	RAB GTPase activating protein 1 like	3.55	-1.54	-2.31	-2.02	-0.77	-1.25	4.49621	1.91721	3.01144	2.61261	0.801343	1.48545	0.0436	0.00853	0.501	0.451	0.187	0.223	FALSE	YES	0
RABGEF1	RAB guanine nucleotide exchange factor 1	0.681	-3.68	-0.734	3	2.95	0.0529	0.595166	4.22257	0.655608	3.50585	3.44612	0.0329203	0.0119	0.174	0.327	0.265	0.903	0.125	FALSE	NO	0
RAC1	Ras-related C3 botulinum toxin substrate 1	-0.179	-0.195	-0.054	0.374	0.141	0.233	0.122053	0.134304	0.0338583	0.286509	0.0942041	0.164309	0.176	0.409	0.0175	0.754	0.339	0.244	FALSE	NO	0
RACK1	Receptor for activated C kinase 1	-0.547	0.413	0.708	0.133	0.295	-0.162	1.4168	0.9914	1.94692	0.240332	0.642065	0.303644	0.00244	0.0139	0.00349	0.524	0.762	0.943	FALSE	NO	0
RAD51	DNA repair protein RAD51 homolog 1	-0.138	0.332	0.513	-0.194	0.181	-0.374	0.122629	0.339135	0.583359	0.179142	0.165579	0.393619	0.00481	0.15	0.358	0.143	0.845	0.0493	TRUE	NO	5
RAF1	Non-specific serine/threonine protein kinase	5.4	-5.06	-3.69	-0.338	1.38	-1.71	4.59517	4.3536	3.25259	0.179799	1.02365	1.35458	0.000168	1.29e-05	5.05e-06	0.0528	0.74	0.0114	TRUE	YES	4	Cytosol (GO:0005829)
RAI14	Retinoic acid induced 14	1.61	-0.938	-0.295	-0.671	0.643	-1.31	1.89279	0.962574	0.226945	0.625252	0.59176	1.47886	0.0247	0.837	0.542	0.0806	0.896	0.129	FALSE	YES	0
RALA	Small monomeric GTPase	1.18	-1.8	-2.91	0.617	-1.11	1.73	0.723538	1.24336	2.23508	0.320572	0.67162	1.18442	0.00645	0.0602	0.0814	0.384	0.964	0.264	TRUE	NO	1
RALY	RNA-binding protein Raly short isoform	0.0816	-0.505	-0.789	0.423	-0.284	0.707	0.102373	0.917215	1.61798	0.730487	0.440093	1.41229	0.0892	0.0283	0.424	0.631	0.413	0.453	TRUE	NO	1
RAN	GTP-binding nuclear protein Ran	-0.075	-0.079	-0.245	0.154	-0.166	0.32	0.111821	0.118045	0.44855	0.254145	0.278189	0.628932	0.00066	0.00153	0.00123	0.8	0.975	0.82	FALSE	NO	0
RANBP1	RAN binding protein 1	-0.584	2	0.745	-1.41	-1.25	-0.161	0.393619	1.86646	0.534617	1.21467	1.04048	0.0888424	0.000692	0.153	0.00304	0.0193	0.234	0.496	TRUE	NO	6
RANBP2	RAN binding protein 2	7.35	-2.81	-2.39	-4.54	0.421	-4.96	7.6968	3.8729	3.32331	5.68825	0.403403	6.04866	0.000108	0.000169	8.96e-05	0.906	0.887	0.861	TRUE	YES	3
RANGAP1	Ran GTPase activating protein 1	2.12	0.0382	-0.286	-2.16	-0.324	-1.83	1.25571	0.0132283	0.109579	1.284	0.126098	1.04335	0.0109	0.00465	0.000462	0.699	0.486	0.0861	TRUE	NO	1
RAP1A	RAP1A, member of RAS oncogene family	-0.849	0.598	0.262	0.251	-0.336	0.588	2.41117	1.59346	0.554396	0.527244	0.764472	1.56067	1.49e-05	3.54e-05	0.00456	0.609	0.0531	0.0028	TRUE	NO	4
RAP2B	RAP2B, member of RAS oncogene family	2.33	-2.83	-0.651	0.508	2.18	-1.67	1.73049	2.18575	0.344862	0.255707	1.60033	1.14752	0.000117	0.295	0.759	0.000255	0.771	0.000391	FALSE	YES	0
RAPGEF2	Cyclic nucleotide ras GEF	4.08	-4.54	-3.22	0.454	1.32	-0.863	4.00436	4.38828	3.19997	0.293282	1.12726	0.653647	0.0866	0.000151	0.000227	0.000138	0.907	0.000172	FALSE	YES	0
RAPGEF6	Uncharacterized protein	2.85	-0.107	-0.431	-2.75	-0.324	-2.42	2.97062	0.0609802	0.291579	2.85387	0.208309	2.49349	0.00245	0.271	0.26	0.0412	0.998	0.0363	TRUE	YES	8
RARS1	Arginine--tRNA ligase, cytoplasmic	1.4	-1.97	-2.24	0.572	-0.27	0.842	0.826814	1.28483	1.50864	0.269218	0.113509	0.431798	0.000725	0.0111	0.268	0.224	0.346	0.0103	TRUE	NO	7
RASAL1	RAS protein activator like 1	5.1	-3.06	-4.02	-2.03	-0.953	-1.08	2.95861	1.65956	2.28567	0.987163	0.376751	0.440093	0.00041	0.0042	7.6e-05	0.283	0.128	0.241	FALSE	YES	0
RBBP4	RB binding protein 4, chromatin remodeling factor	3.37	-1.61	-0.976	-1.76	0.634	-2.39	3.12378	1.33255	0.701147	1.48812	0.405607	2.15552	0.0029	0.00142	0.0111	0.712	0.557	0.588	TRUE	YES	4
RBBP6	RB binding protein 6, ubiquitin ligase	-1.3	1.32	1.11	-0.0201	-0.213	0.193	3.24795	3.29757	2.75449	0.0264104	0.358526	0.317855	0.0153	0.0066	0.00306	0.712	0.885	0.384	TRUE	NO	2
RBBP7	RB binding protein 7, chromatin remodeling factor	2.49	-1.56	-0.0121	-0.932	1.55	-2.48	2.6517	1.53462	0.00656377	0.79588	1.51999	2.63639	1.06e-05	4.07e-06	5e-06	0.371	0.896	0.535	TRUE	YES	3
RBM12	RNA binding motif protein 12	-1	0.907	0.65	0.0957	-0.256	0.352	1.80134	1.59346	1.04769	0.103474	0.321482	0.476254	0.00703	0.158	0.194	0.19	0.973	0.132	TRUE	NO	1
RBM14	RNA binding motif protein 14	-1.26	1.16	0.843	0.102	-0.317	0.419	3.26201	2.99568	2.1107	0.157391	0.616185	0.882729	6.18e-06	0.0101	0.0012	0.000695	0.557	0.00251	TRUE	NO	9
RBM14.1	RNA binding motif protein 14	0.778	-2.04	1.02	1.26	3.06	-1.79	0.186419	0.603801	0.254925	0.331614	1.01682	0.512862	0.000504	0.0218	0.0538	0.0841	0.864	0.0309	TRUE	NO	1
RBM15	RNA binding motif protein 15	-0.188	0.373	0.266	-0.185	-0.107	-0.0785	0.211125	0.486782	0.320572	0.207608	0.111259	0.0798767	0.0144	0.0059	0.0344	0.69	0.665	0.769	TRUE	NO	4
RBM17	RNA binding motif protein 17	-1.81	1.91	1.56	-0.099	-0.353	0.254	3.46852	3.64782	2.98297	0.108463	0.484126	0.321482	0.0444	0.33	0.627	0.405	0.867	0.173	FALSE	NO	0
RBM25	RNA binding motif protein 25	-0.367	1.32	1.08	-0.953	-0.237	-0.716	0.560667	2.71897	2.18243	1.87943	0.325139	1.31966	0.0269	0.24	0.0463	0.371	0.688	0.875	FALSE	NO	0
RBM28	RNA binding motif protein 28	-0.941	0.638	0.61	0.303	-0.0279	0.331	1.80967	1.11351	1.05159	0.430626	0.0301184	0.480172	0.00552	0.0159	0.0303	0.757	0.911	0.478	TRUE	NO	2
RBM39	RNA binding motif protein 39	-1.37	1.04	1.26	0.329	0.219	0.11	3.27327	2.45593	3.01011	0.581699	0.349692	0.154902	8.31e-05	0.5	0.0381	0.000856	0.419	0.00492	FALSE	NO	0
RBM44	RNA binding motif protein 44	5.84	-1.73	-0.462	-4.12	1.27	-5.38	5.56703	1.69037	0.318759	4.22257	1.14448	5.24033	0.000142	0.0124	0.00501	0.0299	0.861	0.0587	TRUE	YES	6
RBM47	RNA-binding protein 47	2.7	-2.75	-2.02	0.0549	0.734	-0.679	1.74715	1.79048	1.2161	0.0199966	0.336299	0.306273	0.00135	0.0585	0.163	0.102	0.834	0.0324	TRUE	YES	2
RBMX	RNA binding motif protein X-linked	-0.382	0.238	-0.233	0.144	-0.471	0.615	0.60206	0.333482	0.324222	0.183096	0.787812	1.1107	0.00138	4.37e-05	0.000203	0.0313	0.533	0.221	TRUE	NO	1
RBP3	Retinol binding protein 3	-0.441	0.703	0.654	-0.262	-0.0487	-0.213	0.320572	0.573489	0.524329	0.173925	0.0282604	0.137272	0.0405	0.0522	0.0886	0.98	0.928	0.794	TRUE	NO	2
RBSN	Rabenosyn, RAB effector	4.07	-3.97	-2.33	-0.103	1.64	-1.74	4.06803	3.97469	2.31426	0.0570004	1.52578	1.64589	1.04e-05	0.000837	0.0196	0.00848	0.322	0.000728	TRUE	YES	3
RC3H1	RING-type E3 ubiquitin transferase	3.93	-1.06	-0.254	-2.87	0.805	-3.68	3.92812	0.869666	0.151811	2.89279	0.609065	3.6925	0.000502	0.000452	2.03e-05	0.904	0.185	0.0318	TRUE	YES	5
RC3H2	RING-type E3 ubiquitin transferase	3.63	-0.563	-1.38	-3.07	-0.817	-2.25	2.83268	0.284833	0.879426	2.35754	0.449772	1.63639	0.000687	0.00318	0.00914	0.556	0.815	0.206	TRUE	YES	6
RCC1	Regulator of chromosome condensation 1	1.95	-0.918	-0.617	-1.03	0.301	-1.33	0.882729	0.341035	0.211832	0.391474	0.094744	0.540608	3.52e-06	7.89e-07	1.53e-06	0.0872	0.557	0.454	TRUE	NO	3
RCC2	Regulator of chromosome condensation 2	3.56	-1.6	-0.245	-1.96	1.36	-3.32	1.41794	0.508638	0.0584886	0.659556	0.413413	1.29671	0.000571	0.462	0.874	0.00519	0.836	0.00229	TRUE	YES	3
RCN3	Reticulocalbin 3	2.82	-0.867	-0.181	-1.96	0.686	-2.64	1.99568	0.44855	0.0736576	1.27084	0.335358	1.84466	0.193	0.0291	0.016	0.388	0.917	0.208	TRUE	YES	3	Endoplasmic reticulum (GO:0005783)
RDH11	Retinol dehydrogenase 11	3.92	-6.99	-5.94	3.06	1.05	2.02	6.94692	9.42481	8.71897	5.92445	2.23136	4.29671	0.0216	0.304	0.191	0.257	0.926	0.331	TRUE	YES	1
RDH11.1	Retinol dehydrogenase 11	1.8	-4.85	-3.75	3.05	1.1	1.95	0.774691	2.61798	1.95078	1.52288	0.416801	0.860121	0.000242	1.64e-06	2e-06	0.00105	0.856	0.00178	FALSE	NO	0
RDX	Radixin	1.27	0.0961	-0.0653	-1.37	-0.161	-1.21	1.60555	0.0721166	0.048177	1.75449	0.127261	1.50446	8.91e-07	1.74e-07	3.53e-07	0.0226	0.358	0.318	TRUE	YES	3
REEP4	Receptor expression-enhancing protein	4.6	-4.96	-5.72	0.361	-0.762	1.12	4.96257	5.25885	5.82974	0.262807	0.665546	1.09691	0.0121	4.15e-05	2.02e-06	0.00416	0.0867	0.000172	FALSE	YES	0	Endoplasmic reticulum (GO:0005783)
RELCH	RAB11 binding and LisH domain, coiled-coil and HEAT repeat containing	2.97	-1.93	-2.38	-1.04	-0.447	-0.593	1.37986	0.793174	1.03905	0.36251	0.134896	0.185752	0.321	0.00748	0.124	0.00368	0.421	0.0361	TRUE	YES	2	Golgi apparatus (GO:0005794)
RELL1	RELT like 1	2.71	-6.23	-5.67	3.52	0.563	2.96	2.03152	4.66154	4.30803	2.72816	0.283162	2.25026	0.000106	1.79e-06	3.54e-06	0.00255	0.62	0.0107	TRUE	YES	2
REPS1	RALBP1 associated Eps domain containing 1	6.43	-1.32	-2.5	-5.11	-1.19	-3.93	5.06148	0.90309	2.01637	4.19654	0.787812	3.28735	0.00123	0.000188	9.5e-05	0.252	0.874	0.102	TRUE	YES	2
RERE	Arginine-glutamic acid dipeptide repeats	-0.746	0.837	-0.228	-0.0912	-1.07	0.974	0.264401	0.303644	0.0695604	0.0268721	0.407823	0.365523	0.00133	0.00201	0.000132	0.949	0.344	0.142	TRUE	NO	2
RETREG3	Reticulophagy regulator family member 3	1.13	-1.02	-2.6	-0.111	-1.57	1.46	0.709965	0.619789	2.01457	0.0486625	1.08355	0.987163	4.23e-08	3.9e-08	2.03e-08	0.948	0.382	0.172	FALSE	NO	0
RFT1	Protein RFT1 homolog	-0.188	-0.0106	-1.95	0.198	-1.94	2.14	0.0731433	0.00392635	1.1986	0.0772745	1.18977	1.34679	1.8e-07	1.35e-07	5.08e-08	0.962	0.378	0.123	FALSE	NO	0
RHBDD2	Rhomboid domain containing 2	4.11	-5.74	-6.82	1.62	-1.08	2.71	4.45842	5.75449	6.46218	1.6968	1.01909	3.02273	0.00123	1.4e-05	5.66e-06	0.00662	0.762	0.0021	TRUE	YES	4	Endoplasmic reticulum (GO:0005783)
RHBDD3	Rhomboid domain containing 3	4.55	-5.69	-7.11	1.14	-1.42	2.56	5.28988	6.19111	7.11919	1.26201	1.65956	3.21183	0.000833	0.00877	0.00761	0.311	0.989	0.287	TRUE	YES	2
RHBDF1	Rhomboid 5 homolog 1	1.8	-2.68	-2.72	0.877	-0.0405	0.918	1.93554	3.01055	3.0575	0.785156	0.0241089	0.829738	7.72e-05	0.0154	0.319	0.011	0.369	0.00101	TRUE	YES	4	Endoplasmic reticulum (GO:0005783)
RHBDF2	Inactive rhomboid protein 2	0.627	-2.56	-3.89	1.93	-1.33	3.26	0.443697	2.55909	3.88606	1.85387	1.15989	3.28988	0.00106	0.000462	0.00227	0.639	0.633	0.788	FALSE	NO	0
RHEB	Ras homolog, mTORC1 binding	2.35	-1.06	-1.46	-1.29	-0.402	-0.89	4.74715	2.16941	3.0804	2.71444	0.645892	1.77211	0.00122	0.000332	0.0041	0.435	0.4	0.614	FALSE	YES	0
RHOA	Transforming protein RhoA	1.14	-0.854	-1.04	-0.281	-0.184	-0.0973	2.13906	1.51856	1.92445	0.369572	0.221849	0.107905	0.00357	0.000702	0.000333	0.371	0.874	0.161	FALSE	YES	0
RHOC	Uncharacterized protein	1.09	-1.42	-1.45	0.339	-0.022	0.361	0.782516	1.1107	1.13253	0.186419	0.0105502	0.200659	2.87e-05	0.00029	5.91e-05	0.152	0.588	0.62	TRUE	NO	3
RHPN2	Rhophilin-2	2.52	-2.79	-3.39	0.275	-0.596	0.871	4.64016	5.03716	5.8041	0.354578	0.943095	1.53018	0.00155	0.353	0.294	0.0193	0.973	0.0204	TRUE	YES	1
RICTOR	RPTOR independent companion of MTOR complex 2	4.29	-3.12	-3.54	-1.17	-0.425	-0.747	6.11577	4.84771	5.34486	1.81248	0.498941	1.03012	8.34e-05	0.0748	0.07	0.00331	0.991	0.00317	FALSE	YES	0
RIN2	Ras and Rab interactor 2	3.08	-1.6	-1.6	-1.48	0.00327	-1.48	3.31247	1.59176	1.5867	1.4437	0.00174066	1.44855	1.16e-06	9.55e-07	1.3e-07	0.871	0.078	0.00847	TRUE	YES	3	Cytosol (GO:0005829)
RIOK1	Serine/threonine-protein kinase RIO1	3.44	-1.1	-1.91	-2.34	-0.811	-1.53	1.49214	0.350665	0.703335	0.91364	0.243364	0.528708	3.24e-06	3.49e-06	4.22e-07	0.971	0.119	0.0287	TRUE	YES	3
RIOX1	Bifunctional lysine-specific demethylase and histidyl-hydroxylase	0.425	-1.45	-1.76	1.03	-0.306	1.33	0.178486	0.809668	1.03527	0.519993	0.123205	0.725842	0.456	2.96e-05	0.0444	0.000371	0.0144	0.208	FALSE	NO	0
RIPK1	Receptor interacting serine/threonine kinase 1	4.87	-1.59	-1.21	-3.27	0.377	-3.65	4.50446	1.36452	0.966576	3.13077	0.224026	3.48413	4.09e-08	2.43e-06	2.59e-06	7.74e-05	0.915	7.07e-05	TRUE	YES	1
RIPK2	Receptor interacting serine/threonine kinase 2	3.57	-1.33	-1.56	-2.24	-0.225	-2.01	5.48017	2.1707	2.5867	3.73049	0.237321	3.37366	6.29e-05	7.58e-05	0.000383	0.998	0.54	0.256	TRUE	YES	4
RIPK3	Protein kinase domain-containing protein	1.99	-1.08	-0.372	-0.918	0.705	-1.62	0.872895	0.39794	0.114639	0.326979	0.238072	0.669586	3.99e-05	0.000259	0.00661	0.266	0.259	0.00796	TRUE	NO	2
RIPOR1	RHO family interacting cell polarization regulator 1	0.246	-0.747	-0.75	0.501	-0.00302	0.504	0.232102	0.931814	0.935542	0.55752	0.00217692	0.562249	0.128	0.00559	0.0501	0.139	0.557	0.626	FALSE	NO	0
RNF121	Ring finger protein 121	8.56	-8.71	-9.35	0.15	-0.635	0.785	11.2104	11.2865	11.5969	0.254145	1.56703	2.02365	0.0374	0.643	0.69	0.171	0.989	0.132	TRUE	YES	9	Endoplasmic reticulum (GO:0005783)
RNF170	E3 ubiquitin-protein ligase RNF170	5.39	-4.08	-7.26	-1.32	-3.18	1.87	3.81248	2.89963	4.90658	0.732828	2.21042	1.14935	0.0156	0.0147	0.0765	0.941	0.705	0.517	TRUE	YES	1
RNF214	Ring finger protein 214	4.07	-1.38	-1.13	-2.69	0.245	-2.94	4.03858	1.21396	0.943095	2.6925	0.145087	2.95078	0.0222	0.00628	0.000822	0.566	0.564	0.086	TRUE	YES	3
RNFT1	Ring finger protein, transmembrane 1	4.23	-5.32	-4.21	1.09	1.11	-0.0204	2.78252	3.50585	2.767	0.522879	0.534617	0.0070049	0.08	0.000837	0.00382	0.0302	0.679	0.127	TRUE	YES	4
RNPEP	Arginyl aminopeptidase	0.105	1.65	0.499	-1.76	-1.15	-0.604	0.0268721	0.60206	0.142668	0.651695	0.383	0.177178	0.0289	0.0235	0.00146	0.904	0.413	0.121	FALSE	NO	0
ROCK2	Rho-associated protein kinase 2	4.61	-2.36	-2.51	-2.25	-0.141	-2.11	4.47756	2.32057	2.47496	2.19314	0.0783135	2.03433	1.64e-07	4.37e-06	0.000104	0.00058	0.0808	5.36e-05	FALSE	YES	0
RP9	RP9 pre-mRNA splicing factor	-0.886	1.02	0.536	-0.136	-0.486	0.35	1.86967	2.21112	0.995679	0.182435	0.879426	0.576754	1.47e-07	8.47e-07	2.84e-07	0.00485	0.458	0.0429	FALSE	NO	0
RPA1	Replication protein A subunit	0.91	-0.67	-0.586	-0.241	0.0838	-0.324	1.97469	1.35655	1.14448	0.368556	0.107905	0.536107	0.0723	0.6	0.59	0.0614	0.998	0.0493	TRUE	YES	3
RPAP3	RNA polymerase II associated protein 3	4.1	-3.37	-1.55	-0.735	1.82	-2.55	3.22185	2.62342	1.02503	0.396856	1.26043	1.91721	0.0414	0.115	0.115	0.758	0.998	0.714	TRUE	YES	6
RPF1	Ribosome production factor 1 homolog	-0.593	1.09	0.0404	-0.5	-1.05	0.552	0.408935	0.89279	0.0213631	0.331614	0.850781	0.374688	0.172	0.00153	0.000178	0.0293	0.475	0.00299	TRUE	NO	2
RPL10	Riboso	-0.546	0.26	-0.112	0.286	-0.372	0.658	0.853872	0.334419	0.125518	0.375718	0.522879	1.08725	0.000747	0.34	0.02	0.00957	0.401	0.116	TRUE	NO	7
RPL10A	Ribosomal protein	-0.472	-0.936	-1.07	1.41	-0.137	1.55	0.101824	0.221849	0.260428	0.361511	0.0277972	0.405607	0.00966	0.00247	0.00292	0.504	0.974	0.502	TRUE	NO	2
RPL11	60S ribosomal protein L11	-0.212	-0.321	-0.0014	0.533	0.32	0.213	0.319664	0.536107	0.00174066	1.02826	0.533132	0.322393	0.0229	0.131	0.136	0.523	0.998	0.453	TRUE	NO	4
RPL12	60S ribosomal protein L12	-0.586	0.159	0.175	0.427	0.0164	0.411	0.931814	0.185752	0.208309	0.619789	0.0163737	0.590067	0.000524	0.000148	0.000958	0.417	0.513	0.819	TRUE	NO	4
RPL13	60S ribosomal protein L13	-1.16	0.73	0.71	0.434	-0.0195	0.454	3.20343	1.91721	1.85699	1.00305	0.0282604	1.06148	0.0143	0.0281	0.03	0.87	0.998	0.81	TRUE	NO	7
RPL13A	60S ribosomal protein L13a	0.363	-1.11	-1.33	0.744	-0.218	0.962	0.823909	3.12726	3.72125	2.02319	0.429457	2.70115	0.000356	0.000355	2.2e-05	0.935	0.243	0.0521	TRUE	NO	1
RPL14	60S ribosomal protein L14	-0.321	0.088	-0.301	0.233	-0.389	0.622	0.628932	0.133122	0.580044	0.419075	0.806875	1.46852	3.03e-05	0.000452	0.000725	0.0997	0.909	0.0455	TRUE	NO	2
RPL15	60S ribosomal protein L15	1.49	-1.73	-1.15	0.244	0.59	-0.346	1.91364	2.284	1.38616	0.200659	0.59176	0.304518	3.8e-06	0.0923	0.315	0.000137	0.774	7.98e-05	TRUE	YES	4	Cytosol (GO:0005829)
RPL17-C18orf32	60S ribosomal protein L17	-0.881	0.519	0.755	0.362	0.236	0.126	1.40894	0.714443	1.15864	0.452225	0.268411	0.129596	9.78e-05	0.0683	0.0631	0.00433	0.991	0.00406	TRUE	NO	9
RPL18	Ribosomal protein L18	-0.627	-0.207	0.151	0.834	0.358	0.477	1.12843	0.279014	0.191789	1.61618	0.548214	0.793174	0.0143	0.0114	0.00896	0.894	0.973	0.787	TRUE	NO	4
RPL18A	60S ribosomal protein L18a	0.398	-0.78	-0.788	0.382	-0.00849	0.39	0.962574	2.21538	2.2426	0.91364	0.0127808	0.939302	0.0152	0.0806	0.0291	0.556	0.84	0.839	TRUE	NO	4
RPL19	60S ribosomal protein L19	-0.451	-0.485	-0.391	0.936	0.0944	0.842	1.05849	1.16431	0.882729	2.56384	0.154902	2.27819	0.00138	0.827	0.732	0.00577	0.836	0.00246	TRUE	NO	7
RPL21	60S ribosomal protein L21	-0.208	-0.125	0.399	0.332	0.524	-0.192	0.250264	0.139063	0.560667	0.444906	0.79588	0.227678	6.18e-05	0.518	0.00388	0.000658	0.103	0.0243	TRUE	NO	7
RPL22	Ribosomal protein L22	-0.53	0.54	0.545	-0.00983	0.00543	-0.0153	1.09366	1.11976	1.1343	0.0123337	0.00656377	0.0190881	0.014	0.00052	0.000678	0.0898	0.946	0.106	TRUE	NO	4
RPL23	60S ribosomal protein L23	0.182	-0.133	-0.85	-0.0484	-0.717	0.669	0.238824	0.166216	1.65561	0.0550241	1.34008	1.22621	0.0173	0.000166	0.00013	0.018	0.973	0.0127	FALSE	NO	0
RPL24	Ribosomal protein L24	-1.01	0.398	0.766	0.614	0.368	0.245	2.1152	0.655608	1.51428	1.14267	0.59176	0.356547	2.32e-06	0.00234	0.00681	0.000491	0.803	0.000227	TRUE	NO	3
RPL26	KOW domain-containing protein	-0.367	0.244	0.38	0.123	0.136	-0.0132	0.548214	0.330683	0.573489	0.14691	0.164944	0.0141246	3.13e-08	1.04e-07	1.04e-07	0.00332	0.846	0.00159	FALSE	NO	0
RPL27	60S ribosomal protein L27	-1.39	0.461	1.58	0.929	1.12	-0.193	3.05799	0.809668	3.47756	1.95861	2.43297	0.272459	0.036	0.0133	0.12	0.667	0.561	0.642	TRUE	NO	7
RPL27A	60S ribosomal protein L27a	-1.09	0.296	1.49	0.799	1.2	-0.399	2.20551	0.425969	3.08884	1.51145	2.44249	0.623423	0.000873	0.000333	9.23e-06	0.572	0.0936	0.00524	TRUE	NO	4
RPL28	60S ribosomal protein L28	-0.418	0.0355	-0.282	0.383	-0.317	0.7	0.995679	0.0550241	0.598599	0.88941	0.696804	1.8962	5.54e-05	0.0475	0.00409	0.00291	0.509	0.0196	FALSE	NO	0
RPL29	60S ribosomal protein L29	-1.39	1.21	1.62	0.183	0.413	-0.23	2.68403	2.29671	3.14691	0.221126	0.598599	0.289037	3.45e-06	0.000207	0.000363	0.00501	0.885	0.00253	TRUE	NO	2
RPL3	Uncharacterized protein	0.684	-1.1	-1.09	0.414	0.00901	0.405	1.4698	2.56543	2.54212	0.772113	0.0109954	0.752027	0.00938	0.0161	0.0694	0.91	0.76	0.397	FALSE	YES	0	Cytosol (GO:0005829)
RPL30	60S ribosomal protein L30	-0.00117	0.0995	-0.0895	-0.0984	-0.189	0.0907	0.00130484	0.126098	0.112383	0.12436	0.264401	0.114074	0.00101	0.00742	0.00489	0.417	0.946	0.474	FALSE	NO	0
RPL31	60S ribosomal protein L31	-0.921	0.569	1.08	0.352	0.515	-0.163	1.383	0.744727	1.6925	0.405607	0.655608	0.161781	0.00572	0.0265	0.0605	0.608	0.88	0.303	FALSE	NO	0
RPL32	60S ribosomal protein L32	-1.19	0.718	1.13	0.473	0.413	0.0604	2.40561	1.30892	2.26841	0.767004	0.643974	0.0680339	0.0499	0.00108	0.000319	0.0625	0.762	0.0144	TRUE	NO	1
RPL34	60S ribosomal protein L34	-0.273	0.155	-0.191	0.118	-0.346	0.464	0.525784	0.261219	0.337242	0.19044	0.712198	1.03905	2.72e-07	2.47e-07	3.51e-08	0.98	0.0294	0.0037	FALSE	NO	0
RPL35	60S ribosomal protein L35	-1.48	1.07	2.56	0.406	1.49	-1.09	1.97881	1.33536	3.56703	0.387216	2	1.35655	1.07e-06	7.89e-07	3.23e-07	0.76	0.594	0.16	TRUE	NO	3
RPL35A	60S ribosomal protein L35a	0.246	-0.218	-0.483	-0.0277	-0.265	0.237	0.437707	0.376751	1.03668	0.0376307	0.478862	0.417937	1.21e-06	2.77e-07	2.04e-07	0.0476	0.964	0.0305	TRUE	NO	3
RPL37	Ribosomal protein L37	-0.689	-0.406	0.671	1.1	1.08	0.0186	0.69897	0.358526	0.675718	1.27003	1.2426	0.0127808	2.23e-07	2.79e-08	2.82e-08	0.00158	0.88	0.00252	TRUE	NO	3
RPL4	60S ribosomal protein L4	-0.21	-0.71	-0.955	0.92	-0.245	1.16	0.411168	1.92082	2.68825	2.5817	0.498941	3.29843	3.21e-05	7.28e-06	6.7e-06	0.202	0.988	0.189	TRUE	NO	3
RPL5	Ribosomal protein L5	-0.255	0.021	-0.226	0.234	-0.247	0.481	0.381952	0.0241089	0.327902	0.343902	0.365523	0.853872	8e-05	5.71e-05	2.26e-05	0.79	0.788	0.332	TRUE	NO	2
RPL6	60S ribosomal protein L6	0.182	-0.786	-0.989	0.603	-0.203	0.806	0.324222	2.0348	2.63639	1.47756	0.368556	2.09637	2.96e-07	4.59e-08	3.51e-08	0.00365	0.998	0.00317	TRUE	NO	3
RPL7	Uncharacterized protein	0.735	-1.58	-1.73	0.846	-0.153	0.999	1.27819	3.10846	3.40671	1.52578	0.182435	1.86967	0.0206	0.946	0.39	0.0532	0.761	0.163	TRUE	NO	2
RPL7A	60S ribosomal protein L7a	-0.411	-0.21	0.16	0.622	0.37	0.251	0.962574	0.408935	0.29243	1.62342	0.838632	0.511449	0.0446	0.0657	0.0579	0.942	0.987	0.972	TRUE	NO	1
RPL7L1	Uncharacterized protein	1.15	-1.68	-1.94	0.527	-0.259	0.786	0.524329	0.850781	1.02411	0.202732	0.091515	0.326058	0.102	0.0147	0.343	0.374	0.345	0.582	FALSE	NO	0
RPL8	60S ribosomal protein L8	-0.962	0.498	0.45	0.464	-0.0482	0.512	2.39254	1.07263	0.939302	0.978811	0.0670192	1.1107	0.0112	0.0252	0.0708	0.829	0.84	0.44	FALSE	NO	0
RPL9	60S ribosomal protein L9	-0.623	-0.0867	0.291	0.709	0.377	0.332	1.23582	0.112383	0.465974	1.45717	0.647817	0.551294	0.000488	0.000471	0.0125	0.932	0.276	0.11	FALSE	NO	0
RPLP0	60S acidic ribosomal protein P0	-0.441	0.566	0.294	-0.125	-0.272	0.147	0.821023	1.13253	0.489455	0.174574	0.443697	0.211125	0.000841	0.14	0.229	0.0262	0.923	0.0138	TRUE	NO	8
RPLP2	Uncharacterized protein	0.724	-0.376	0.991	-0.347	1.37	-1.72	0.308919	0.143876	0.455932	0.131356	0.686133	0.917215	0.207	0.0707	0.1	0.0162	0.96	0.0191	TRUE	NO	1
RPN1	Dolichyl-diphosphooligosaccharide--protein glycosyltransferase subunit 1	4.13	-4.23	-5.81	0.0996	-1.58	1.68	7.04818	7.14874	8.50446	0.122053	3.34969	3.55284	0.0277	0.435	0.768	0.218	0.872	0.0861	FALSE	YES	0	Endoplasmic reticulum (GO:0005783)
RPN2	Dolichyl-diphosphooligosaccharide--protein glycosyltransferase subunit 2	6.33	-6.32	-7.84	-0.00703	-1.52	1.51	5.1463	5.14206	6.0013	0.00305075	1.13608	1.1296	0.0106	0.405	0.23	0.106	0.906	0.16	TRUE	YES	4	Endoplasmic reticulum (GO:0005783)
RPS10		-0.526	0.383	0.965	0.143	0.582	-0.439	0.754487	0.50307	1.63451	0.154902	0.860121	0.598599	0.00128	0.00744	0.000569	0.503	0.426	0.604	FALSE	NO	0
RPS11	40S ribosomal protein S11	-0.263	-0.0569	0.0345	0.32	0.0913	0.228	0.595166	0.0974532	0.0570004	0.767004	0.165579	0.498941	4.67e-05	7.68e-06	2.04e-06	0.131	0.507	0.0117	TRUE	NO	3
RPS12	40S ribosomal protein S12	0.959	-1.01	-0.875	0.0497	0.133	-0.0837	0.422508	0.450997	0.377786	0.0163737	0.0457575	0.0282604	2.23e-07	2.43e-08	3.26e-08	0.000605	0.334	0.00428	TRUE	NO	3
RPS13	40S ribosomal protein S13	-0.831	0.926	0.925	-0.0949	-0.000708	-0.0942	0.709965	0.815309	0.815309	0.0570004	0.000434512	0.0565055	0.0013	9.65e-08	5.32e-08	1.94e-05	0.762	1.79e-05	TRUE	NO	6
rpS14	Uncharacterized protein	-0.932	0.495	0.506	0.437	0.0106	0.426	1.96257	0.886057	0.910095	0.754487	0.0118872	0.730487	2.96e-07	8.86e-08	3.51e-08	0.0533	0.393	0.00343	TRUE	NO	2
RPS15	40S ribosomal protein S15	-0.43	0.846	-0.16	-0.416	-1.01	0.59	0.665546	1.58004	0.197911	0.638272	1.94692	1.00087	0.000914	7.16e-06	2.27e-05	0.00319	0.54	0.0196	TRUE	NO	3
RPS15A	40S ribosomal protein S15a	0.12	-0.853	-0.71	0.733	0.143	0.59	0.146302	1.64207	1.30715	1.35952	0.178486	1.03152	3.43e-05	0.0218	0.167	0.00293	0.601	0.000739	TRUE	NO	8
RPS17	40S ribosomal protein S17	-0.533	0.402	0.395	0.132	-0.0067	0.138	0.8041	0.55752	0.546682	0.146302	0.00656377	0.154902	2.35e-06	2.14e-05	2.22e-05	0.05	0.962	0.0315	TRUE	NO	3
RPS18	40S ribosomal protein S18	-1.53	1.63	1.16	-0.0992	-0.465	0.366	3.47108	3.68403	2.62342	0.131356	0.856985	0.628932	0.000255	7.47e-05	0.0728	0.382	0.0191	0.0111	TRUE	NO	3
RPS20	40S ribosomal protein S20	-0.803	0.729	0.911	0.0743	0.182	-0.108	1.86646	1.65758	2.16304	0.102923	0.288193	0.156145	0.000881	0.0346	0.109	0.103	0.818	0.0304	TRUE	NO	6
RPS21	40S ribosomal protein S21	1.29	-0.917	-1.11	-0.373	-0.189	-0.184	2.31605	1.54363	1.9393	0.489455	0.213959	0.207608	2.38e-05	1.56e-05	5.73e-06	0.749	0.719	0.223	TRUE	YES	3	Cytosol (GO:0005829)
RPS23	40S ribosomal protein S23	0.195	-0.403	-0.309	0.208	0.0946	0.113	0.279841	0.692504	0.492144	0.302771	0.121478	0.148742	0.0866	0.000751	0.544	0.0255	0.0294	0.347	TRUE	NO	3
RPS24	40S ribosomal protein S24	-0.996	0.184	0.726	0.812	0.543	0.27	1.58004	0.192465	1.05948	1.2233	0.728158	0.302771	5.05e-07	1.34e-06	1e-07	0.178	0.0204	0.0324	FALSE	NO	0
RPS25	40S ribosomal protein S25	-0.963	0.822	0.746	0.14	-0.0758	0.216	2.23882	1.86328	1.65561	0.205512	0.102373	0.344862	0.0287	0.219	0.378	0.421	0.91	0.219	TRUE	NO	8
RPS26	40S ribosomal protein S26	-1.18	0.906	1.07	0.27	0.168	0.102	2.16813	1.5867	1.95078	0.341989	0.195179	0.110138	7.09e-05	0.117	0.26	0.00205	0.874	0.00107	TRUE	NO	5
RPS27	40S ribosomal protein S27	0.257	-0.308	-0.182	0.0512	0.126	-0.0752	0.440093	0.552842	0.28735	0.069051	0.187087	0.104577	0.000102	0.00201	0.0389	0.116	0.378	0.00625	TRUE	NO	4
RPS27A	40S ribosomal protein S27a	0.255	-2.09	-0.739	1.83	1.35	0.484	0.464706	5.06349	1.7986	4.56703	3.47496	1.05998	0.0236	0.00896	0.00121	0.671	0.584	0.12	TRUE	NO	2
RPS28	40S ribosomal protein S28	-0.765	0.556	0.2	0.209	-0.355	0.565	0.946922	0.627088	0.181115	0.19044	0.357535	0.640165	0.00902	0.0398	0.0327	0.628	0.975	0.62	TRUE	NO	2
RPS29	40S ribosomal protein S29	1.56	-1.61	1.3	0.0476	2.9	-2.85	0.625252	0.649752	0.49485	0.0132283	1.38934	1.36051	1.46e-06	0.625	0.636	3.65e-05	0.998	2.83e-05	TRUE	NO	2
RPS3	40S ribosomal protein S3	0.0154	-0.356	-0.175	0.341	0.182	0.159	0.0195421	0.661544	0.272459	0.625252	0.284833	0.244125	0.000184	0.311	0.451	0.000364	0.936	0.000362	FALSE	NO	0
RPS3A	40S ribosomal protein S3a	-0.507	0.514	0.378	-0.00652	-0.135	0.129	1.05651	1.07417	0.723538	0.00833099	0.203426	0.192465	0.111	0.551	0.665	0.081	0.964	0.0861	TRUE	NO	1
RPS4X	40S ribosomal protein S4	-0.000891	-0.607	-0.138	0.608	0.469	0.138	0.000869459	1.08092	0.172631	1.08302	0.777284	0.173925	0.11	0.335	0.779	0.0428	0.557	0.262	FALSE	NO	0
RPS5	Ribosomal protein S5	-0.632	0.329	0.0187	0.303	-0.31	0.613	0.946922	0.411168	0.0177288	0.371611	0.381952	0.910095	0.172	0.353	0.366	0.802	0.998	0.742	TRUE	NO	1
RPS6	40S ribosomal protein S6	-0.15	-0.619	-0.356	0.769	0.263	0.506	0.223299	1.31785	0.647817	1.72584	0.441291	1.01818	0.468	0.853	0.646	0.754	0.933	0.861	TRUE	NO	1
RPS7	40S ribosomal protein S7	0.711	-1.64	-1.24	0.925	0.393	0.532	0.403403	1.17134	0.821023	0.562249	0.198596	0.283997	0.793	0.715	0.631	0.953	0.973	0.861	FALSE	NO	0
RPS8	40S ribosomal protein S8	0.0636	-0.555	0.188	0.492	0.743	-0.252	0.0619809	0.782516	0.205512	0.669586	1.14086	0.29073	0.781	0.756	0.715	0.983	0.794	0.592	FALSE	NO	0
RPSA		-1.66	1.69	1.3	-0.0282	-0.389	0.361	3.02273	3.0752	2.32057	0.0273344	0.512862	0.465974	0.0856	0.128	0.0515	0.932	0.856	0.782	FALSE	NO	0
RRAS2	RAS related 2	1.34	-1.76	-1.99	0.419	-0.232	0.65	0.856985	1.21325	1.41908	0.202732	0.104025	0.342944	0.493	0.891	0.745	0.748	0.874	0.398	FALSE	NO	0
RRBP1	Ribosome-binding protein 1	0.779	0.0717	-0.237	-0.851	-0.308	-0.542	1.92812	0.105684	0.427128	2.13847	0.596879	1.23284	0.696	0.333	0.136	0.282	0.84	0.101	FALSE	YES	0	Endoplasmic reticulum (GO:0005783)
RRM2	Ribonucleotide reductase regulatory subunit M2	3.44	-1.35	-0.956	-2.09	0.393	-2.49	2.62893	0.835647	0.537602	1.46597	0.183096	1.80967	0.269	0.699	0.997	0.65	0.903	0.361	TRUE	YES	7	Cytosol (GO:0005829)
RRP1	Ribosomal RNA processing 1	-1.04	1.12	1.01	-0.0811	-0.112	0.0306	2.31515	2.51713	2.23807	0.10513	0.149967	0.0371573	0.489	0.778	0.153	0.482	0.359	0.497	TRUE	NO	2
RRP12	Ribosomal RNA processing 12 homolog	-0.337	-0.654	-0.659	0.992	-0.00484	0.996	0.442493	1.03292	1.04287	1.74232	0.00480371	1.75203	0.0325	0.0412	0.303	0.983	0.595	0.305	FALSE	NO	0
RRP1B	Ribosomal RNA processing 1B	-1.07	0.866	0.54	0.201	-0.327	0.527	2.065	1.6073	0.882729	0.255707	0.463442	0.853872	0.251	0.154	0.0997	0.828	0.936	0.617	TRUE	NO	1
RRP8	Ribosomal RNA-processing protein 8	1.23	-3.03	-2.56	1.79	0.463	1.33	0.386158	1.21396	0.982967	0.619789	0.122629	0.424812	0.194	0.886	0.759	0.391	0.876	0.173	FALSE	NO	0
RRS1	Ribosome biogenesis regulatory protein	-0.36	0.222	0.159	0.138	-0.0627	0.2	0.552842	0.302771	0.20412	0.173277	0.0726296	0.268411	0.0258	0.0683	0.263	0.78	0.762	0.288	FALSE	NO	0
RSAD2	Radical S-adenosyl methionine domain containing 2	1.53	-1.49	-2.48	-0.0399	-0.991	0.952	2.7986	2.72125	4.42481	0.0390538	1.70115	1.61798	0.893	0.712	0.322	0.753	0.509	0.466	TRUE	YES	7
RSL1D1	Ribosomal L1 domain containing 1	-0.764	0.297	0.477	0.467	0.181	0.286	1.83268	0.551294	1.01728	0.9914	0.298432	0.527244	0.133	0.766	0.769	0.151	0.821	0.313	TRUE	NO	1
RSRC2	Arginine and serine rich coiled-coil 2	-1.2	2.79	1.36	-1.58	-1.43	-0.157	0.647817	1.87615	0.756962	0.920819	0.8041	0.0604807	0.0417	0.386	0.232	0.335	0.917	0.448	FALSE	NO	0
RTCB	RNA-splicing ligase RtcB homolog	0.0458	0.759	0.452	-0.805	-0.307	-0.498	0.0614803	1.76195	0.917215	1.88941	0.55752	1.03716	0.816	0.104	0.363	0.247	0.762	0.574	FALSE	NO	0
RTF2	Replication termination factor 2	-0.0478	-0.288	0.116	0.335	0.404	-0.0687	0.0555173	0.425969	0.145694	0.517126	0.655608	0.0814455	0.522	0.891	0.16	0.604	0.418	0.486	FALSE	NO	0
RTN3	Reticulon (Fragment)	5.85	-5.51	-6.26	-0.341	-0.752	0.411	4.03105	3.81816	4.27737	0.139063	0.352617	0.172631	0.0975	0.426	0.803	0.543	0.629	0.103	TRUE	YES	6
RTN4	Reticulon	5.06	-3.79	-4.92	-1.27	-1.13	-0.133	7.96658	6.74715	7.85387	2.7122	2.4023	0.17134	0.646	0.0721	0.541	0.25	0.555	0.893	TRUE	YES	3
RUFY1	RUN and FYVE domain containing 1	3.5	-2.42	-2.58	-1.08	-0.156	-0.924	3.04866	2.03245	2.18509	0.735182	0.075204	0.60206	0.603	0.64	0.619	0.984	0.998	0.999	TRUE	YES	1
RUSF1	Chromosome 6 C16orf58 homolog	2.64	-2.51	-3.59	-0.128	-1.08	0.954	0.769551	0.721246	1.14509	0.025028	0.253366	0.218245	0.935	0.727	0.139	0.871	0.584	0.208	FALSE	NO	0
RUVBL1	RuvB-like helicase	3.54	-2.29	-2.34	-1.24	-0.0488	-1.2	2.89279	1.77211	1.81531	0.818156	0.0209071	0.777284	0.808	0.331	0.979	0.342	0.688	0.836	TRUE	YES	2
RUVBL2	RuvB-like helicase	2.51	-2.51	-2.31	0.00675	0.199	-0.192	1.86012	1.86646	1.68825	0.00261362	0.0872467	0.0835461	0.0813	0.235	0.397	0.731	0.912	0.452	TRUE	YES	1
S100A11	Protein S100	0.63	0.0423	-0.265	-0.672	-0.307	-0.365	1.04001	0.0443122	0.345823	1.13018	0.415669	0.5157	0.864	0.872	0.667	0.832	0.821	0.838	TRUE	NO	1
SACM1L	SAC1 like phosphatidylinositide phosphatase	2.13	-0.938	-1.74	-1.19	-0.806	-0.384	2.15614	0.774691	1.70333	1.05306	0.638272	0.254145	0.0207	0.0839	0.0738	0.644	0.985	0.621	FALSE	YES	0	Endoplasmic reticulum (GO:0005783)
SAE1	SUMO1 activating enzyme subunit 1	-0.684	1.54	0.0836	-0.854	-1.45	0.601	0.480172	1.35556	0.0443122	0.636388	1.2636	0.408935	0.918	0.637	0.264	0.717	0.803	0.289	FALSE	NO	0
SAFB	Scaffold attachment factor B	-0.0268	0.637	0.742	-0.61	0.105	-0.715	0.0245682	0.899629	1.09745	0.850781	0.103474	1.04672	0.632	0.485	0.773	0.892	0.665	0.526	TRUE	NO	2
SAMM50	SAMM50 sorting and assembly machinery component	2.72	-3.44	-2.95	0.72	0.492	0.227	1.27572	1.70997	1.41229	0.240332	0.154902	0.0665127	0.427	0.635	0.299	0.864	0.835	0.82	TRUE	NO	2
SARAF	Store-operated calcium entry-associated regulatory factor	1.13	-0.429	-3.77	-0.701	-3.34	2.64	1.13966	0.333482	4.30803	0.616185	3.8729	3.09044	0.424	0.624	0.47	0.87	0.942	0.979	TRUE	NO	1
SART3	Spliceosome associated factor 3, U4/U6 recycling protein	0.735	-0.32	-0.705	-0.415	-0.385	-0.0298	1.76447	0.614394	1.67778	0.856985	0.777284	0.0404816	0.0699	0.0527	0.771	0.893	0.358	0.185	TRUE	YES	4
SASS6	Spindle assembly abnormal protein 6 homolog	5.39	-0.459	0.238	-4.93	0.698	-5.63	7.05849	0.549751	0.245652	6.68613	0.939302	7.24109	0.911	0.21	0.136	0.273	0.933	0.155	FALSE	YES	0
SBDS	Ribosome maturation protein SBDS	0.24	-0.299	-0.272	0.0588	0.0271	0.0317	0.324222	0.424812	0.377786	0.0660068	0.0291884	0.034328	0.594	0.162	0.0458	0.117	0.785	0.0302	FALSE	NO	0
SBNO1	Strawberry notch homolog 1	3.24	-2.72	-1.91	-0.517	0.811	-1.33	3.66555	3.09259	2.10127	0.405607	0.718967	1.35262	0.917	0.881	0.993	0.98	0.964	0.934	TRUE	YES	4
SCAF1	SR-related CTD associated factor 1	-1.23	0.869	1.01	0.359	0.138	0.221	2.73518	1.84771	2.19586	0.60206	0.187087	0.327902	0.0695	0.476	0.14	0.39	0.757	0.811	FALSE	NO	0
SCAMP1	Secretory carrier-associated membrane protein	4.92	-7.49	-7.02	2.57	0.475	2.09	5.18376	6.89279	6.61979	2.89279	0.361511	2.31605	0.419	0.642	0.202	0.333	0.359	0.681	TRUE	YES	3	Golgi apparatus (GO:0005794)
SCAMP2	Secretory carrier-associated membrane protein	3.2	-6.02	-5.86	2.81	0.161	2.65	2.88273	5.0942	4.98716	2.50864	0.080399	2.35067	0.375	0.072	0.0248	0.43	0.828	0.162	FALSE	YES	0	Golgi apparatus (GO:0005794)
SCAMP3	Secretory carrier-associated membrane protein	4.34	-5.9	-4.87	1.56	1.03	0.53	3.66555	4.78252	4.07007	1.14206	0.669586	0.291579	0.422	0.329	0.178	0.904	0.903	0.621	TRUE	YES	1	Golgi apparatus (GO:0005794)
SCAMP4	Secretory carrier-associated membrane protein	4.13	-5.71	-5.43	1.58	0.281	1.3	7.27327	8.66354	8.44612	3.5391	0.441291	2.91364	0.452	0.709	0.363	0.829	0.846	0.88	TRUE	YES	1	Golgi apparatus (GO:0005794)
SCD	Stearoyl-CoA desaturase	3.97	-4.47	-5.33	0.508	-0.86	1.37	5.18111	5.65956	6.37779	0.5157	1.01278	1.81248	0.241	0.203	0.993	0.931	0.551	0.335	FALSE	YES	0
SCEL	Sciellin	5.34	-1.76	-2.03	-3.57	-0.269	-3.3	5.83565	2.09044	2.45717	4.27984	0.20204	3.99568	0.352	0.133	0.211	0.665	0.933	0.775	FALSE	YES	0
SCFD1	Sec1 family domain containing 1	3.55	-3.71	-4.12	0.157	-0.419	0.576	2.38828	2.50585	2.81248	0.0589858	0.171985	0.249492	0.504	0.573	0.885	0.348	0.896	0.509	FALSE	YES	0	Golgi apparatus (GO:0005794), Cytosol (GO:0005829)
SCFD2	Sec1 family domain containing 2	3.41	-1.73	-1.87	-1.68	-0.145	-1.53	3.12494	1.43652	1.58838	1.3851	0.0731433	1.23582	0.0691	0.151	0.0171	0.821	0.564	0.475	FALSE	YES	0
SCRIB	Scribble planar cell polarity protein	2.83	-0.873	-0.42	-1.96	0.453	-2.41	1.73993	0.391474	0.164309	1.09637	0.179142	1.42829	0.371	0.972	0.469	0.563	0.793	0.925	TRUE	YES	2
SCYL1	SCY1 like pseudokinase 1	4.99	-4.2	-4.44	-0.791	-0.24	-0.551	6.76195	6.04915	6.27737	1.11577	0.249492	0.69897	0.159	0.589	0.172	0.546	0.732	0.991	FALSE	YES	0
SCYL2	SCY1 like pseudokinase 2	3.19	-2.01	-1.97	-1.18	0.0413	-1.22	2.41794	1.39577	1.35952	0.701147	0.0168249	0.732828	0.234	0.274	0.906	0.98	0.672	0.378	FALSE	YES	0
SDAD1	Protein SDA1	0.248	-1.87	-1.92	1.62	-0.0463	1.67	0.0629839	0.661544	0.68403	0.551294	0.0109954	0.571865	0.875	0.91	0.0979	0.983	0.411	0.175	TRUE	NO	3
SDC4	Syndecan 4	2.9	-6.93	-7.66	4.03	-0.727	4.76	2.61618	5.68613	6.09205	3.64975	0.4698	4.23657	0.136	0.274	0.245	0.822	0.988	0.82	TRUE	YES	3
SDCBP	Uncharacterized protein	3.99	-4.42	-3.94	0.43	0.483	-0.0537	3.08938	3.41908	3.04721	0.20412	0.234331	0.0218195	0.258	0.555	0.303	0.754	0.88	0.974	TRUE	YES	1
SDHA	Succinate dehydrogenase [ubiquinone] flavoprotein subunit, mitochondrial	-1.17	1.1	1.15	0.069	0.0484	0.0206	1.82391	1.69465	1.78516	0.0619809	0.0428718	0.0177288	0.324	0.0823	0.718	0.532	0.472	0.639	TRUE	NO	3
SEC11A	Signal peptidase complex catalytic subunit SEC11	3.6	-3.73	-5.02	0.135	-1.28	1.42	4.67985	4.82102	5.9914	0.104025	1.61083	1.81816	0.0617	0.79	0.526	0.082	0.906	0.0365	FALSE	YES	0	Endoplasmic reticulum (GO:0005783)
SEC14L2	CRAL-TRIO domain-containing protein	2.03	-1.81	-0.149	-0.212	1.66	-1.88	0.920819	0.798603	0.0443122	0.0644927	0.714443	0.835647	0.377	0.944	0.43	0.592	0.782	0.972	FALSE	NO	0
SEC16A	Protein transport protein sec16	5.68	-0.618	-2.06	-5.06	-1.44	-3.62	6.32883	0.600326	2.65561	5.85699	1.76195	4.54516	0.00879	0.0107	0.136	0.998	0.489	0.221	FALSE	YES	0	Endoplasmic reticulum (GO:0005783)
SEC22B	SEC22 homolog B, vesicle trafficking protein (gene/pseudogene)	6.15	-6.05	-8.42	-0.104	-2.38	2.27	7.16178	7.08991	8.50585	0.0851282	3.47625	3.32883	0.0888	0.737	0.373	0.281	0.842	0.502	FALSE	YES	0	Endoplasmic reticulum (GO:0005783)
SEC23A	Protein transport protein SEC23	4.62	-0.625	-4.99	-3.99	-4.37	0.374	3.55129	0.316953	3.81816	3.07779	3.36452	0.173277	0.259	0.547	0.105	0.758	0.62	0.622	TRUE	YES	1	Endoplasmic reticulum (GO:0005783)
SEC23B	Protein transport protein SEC23	-0.165	0.29	-0.00637	-0.125	-0.297	0.171	0.29243	0.590067	0.00877392	0.210419	0.607303	0.306273	0.7	0.871	0.932	0.733	0.985	0.718	TRUE	NO	2
SEC23IP	SEC23 interacting protein	3.21	-3.76	-2.8	0.558	0.962	-0.404	1.83565	2.21538	1.55752	0.207608	0.399027	0.143271	0.263	0.609	0.815	0.719	0.933	0.478	TRUE	YES	5
SEC24B	SEC24 homolog B, COPII coat complex component	0.998	0.303	0.233	-1.3	-0.0703	-1.23	1.93554	0.428291	0.309804	2.61798	0.079355	2.46344	0.445	0.362	0.473	0.913	0.4	0.206	TRUE	YES	5	Endoplasmic reticulum (GO:0005783)
SEC24C	SEC24 homolog C, COPII coat complex component	0.311	-0.58	-1.66	0.268	-1.08	1.35	0.121478	0.247952	0.924453	0.102923	0.533132	0.707744	0.493	0.245	0.381	0.747	0.924	0.862	TRUE	NO	1
SEC61A1	Protein transport protein Sec61 subunit alpha isoform 1	-0.32	0.434	-0.38	-0.114	-0.814	0.7	0.387216	0.567031	0.478862	0.116339	1.27165	1.04818	0.755	0.851	0.972	0.754	0.966	0.789	FALSE	NO	0
SEC61B	Protein transport protein Sec61 subunit beta	-0.935	0.587	-0.113	0.348	-0.7	1.05	1.95468	1.09528	0.145087	0.559091	1.37059	2.23136	0.242	0.19	0.575	0.907	0.763	0.647	FALSE	NO	0
SEC62	Translocation protein SEC62	3	-3.23	-4.48	0.235	-1.24	1.48	3.4045	3.65758	4.84164	0.158641	1.24109	1.54212	0.354	0.894	0.75	0.605	0.956	0.65	FALSE	YES	0	Endoplasmic reticulum (GO:0005783)
SELENOI	Selenoprotein I	7.5	-8.19	-8.74	0.694	-0.548	1.24	8.35853	8.74232	9.02228	0.906578	0.667562	1.88273	0.0634	0.431	0.636	0.405	0.917	0.222	TRUE	YES	10
SEMA3C	Semaphorin-3C	1.74	-0.657	0.373	-1.08	1.03	-2.11	1.46344	0.423659	0.213959	0.79588	0.74958	1.85699	0.528	0.924	0.825	0.754	0.973	0.771	TRUE	YES	1
SEMA4C	Semaphorin 4C	2.65	-5.55	-5.45	2.9	0.0994	2.8	2.63078	5.17914	5.10846	2.89279	0.0540393	2.78781	0.649	0.684	0.852	0.985	0.821	0.604	FALSE	YES	0
SEMA5A	Semaphorin 5A	3.59	-3.41	-4.37	-0.179	-0.967	0.788	5.19791	5	5.9914	0.166853	1.3439	1.0348	0.0681	0.0436	0.167	0.842	0.764	0.737	FALSE	YES	0
SEMA7A	Semaphorin 7A	3.77	-2.63	-2.69	-1.14	-0.0566	-1.08	1.79317	1.14569	1.17718	0.393619	0.0150229	0.369572	0.14	0.122	0.423	0.937	0.762	0.597	TRUE	YES	3
SENP3	RNA helicase	4.58	-4.96	-4.97	0.378	-0.0143	0.392	6.15677	6.48413	6.49485	0.402305	0.011441	0.421361	0.0924	0.244	0.461	0.754	0.887	0.431	FALSE	YES	0
SENP3.1	RNA helicase	-0.141	-0.291	0.128	0.432	0.419	0.0126	0.115205	0.264401	0.104025	0.429457	0.413413	0.00921731	0.454	0.0954	0.199	0.443	0.887	0.636	FALSE	NO	0
SEPTIN10	Septin 10	2.84	-1.89	-3.51	-0.948	-1.62	0.671	5.98716	4.39469	6.86646	2.21396	3.84466	1.46092	0.0558	0.53	0.0961	0.299	0.615	0.871	TRUE	YES	5
SEPTIN2	Septin-2	3.21	-2.43	-2.19	-0.784	0.23	-1.01	2.89963	2.1296	1.89279	0.512862	0.120331	0.712198	0.889	0.837	0.306	0.828	0.746	0.312	TRUE	YES	5
SEPTIN7	Septin-7	0.419	-0.266	-0.708	-0.153	-0.442	0.288	0.946922	0.527244	1.82681	0.267606	1.01189	0.585027	0.843	0.585	0.748	0.612	0.722	0.921	FALSE	NO	0
SEPTIN9	Septin 9	2.4	-1.46	-1.7	-0.937	-0.246	-0.691	5.56225	3.70115	4.25493	2.34679	0.440093	1.63827	0.119	0.454	0.0846	0.58	0.63	0.837	FALSE	YES	0
SERBP1	SERPINE1 mRNA binding protein 1	-0.27	0.82	0.96	-0.55	0.14	-0.69	0.306273	1.25181	1.52724	0.74958	0.142668	1.00436	0.338	0.0155	0.206	0.141	0.466	0.781	FALSE	NO	0
SERINC1	Serine incorporator 1	5.69	-6.9	-7	1.21	-0.102	1.31	7.04431	7.86328	7.92445	1.74958	0.0877779	1.92812	0.773	0.746	0.624	0.69	0.962	0.513	TRUE	YES	2
SERINC3	Serine incorporator 3	2.66	-4.32	-4.28	1.66	0.0398	1.62	4.75449	6.69897	6.66154	3.09691	0.0400052	3.02136	0.702	0.24	0.762	0.213	0.722	0.575	FALSE	YES	0
SERPINB6	Serpin family B member 6	2.42	-0.654	-2.79	-1.76	-2.13	0.37	1.01368	0.199283	1.21681	0.675718	0.863279	0.10513	0.108	0.787	0.178	0.299	0.617	0.866	TRUE	NO	8
SERPINE1	Serpin family E member 1	-0.04	0.823	1.14	-0.783	0.319	-1.1	0.0530567	1.91364	2.77211	1.8041	0.576754	2.66756	0.29	0.169	0.158	0.812	0.991	0.737	TRUE	NO	1
SERPINH1	Collagen-binding protein	0.225	-0.301	-0.514	0.0758	-0.213	0.289	0.178486	0.250264	0.482804	0.0540393	0.167491	0.238824	0.911	0.522	0.609	0.605	0.973	0.607	FALSE	NO	0
SETDB1	SET domain bifurcated histone lysine methyltransferase 1	4.77	-1.45	-1.38	-3.32	0.0659	-3.39	5.4828	1.70115	1.6073	4.10568	0.0447935	4.17653	0.0941	0.379	0.82	0.584	0.61	0.104	FALSE	YES	0
SF1	Splicing factor 1	0.723	-0.129	-0.268	-0.594	-0.139	-0.454	1.3279	0.157391	0.375718	1.03339	0.172631	0.732828	0.899	0.658	0.597	0.717	0.98	0.586	FALSE	YES	0
SF3A2	Splicing factor 3a subunit 2	-0.8	0.475	0.516	0.326	0.041	0.285	1.77211	0.917215	1.02045	0.565431	0.0520764	0.476254	0.236	0.799	0.92	0.517	0.91	0.28	FALSE	NO	0
SF3A3	Matrin-type domain-containing protein	4.07	-1.67	-1.61	-2.4	0.0689	-2.47	2.65956	0.90309	0.853872	1.42713	0.02365	1.47886	0.147	0.993	0.847	0.254	0.952	0.289	FALSE	YES	0
SF3B1	Splicing factor 3b subunit 1	0.565	-0.632	-0.592	0.0673	0.0396	0.0277	0.79588	0.920819	0.844664	0.0655015	0.0371573	0.0259491	0.227	0.967	0.785	0.386	0.917	0.208	FALSE	NO	0
SF3B2	Splicing factor 3b subunit 2	2.6	-1.41	-1.36	-1.19	0.0422	-1.24	1.5784	0.721246	0.692504	0.585027	0.0145735	0.610834	0.251	0.552	0.87	0.753	0.762	0.27	FALSE	YES	0
SF3B3	Splicing factor 3b subunit 3	2.94	-0.124	-0.341	-2.81	-0.217	-2.6	2.78252	0.0649968	0.198596	2.65758	0.119186	2.43297	0.717	0.49	0.21	0.426	0.835	0.163	FALSE	YES	0
SFN	Stratifin	-0.682	0.828	0.43	-0.146	-0.398	0.252	1.12901	1.44249	0.623423	0.167491	0.563837	0.319664	0.127	0.149	0.0979	0.987	0.94	0.863	TRUE	NO	1
SFPQ	Splicing factor proline and glutamine rich	-0.842	0.947	0.641	-0.105	-0.306	0.201	2.31876	2.63827	1.67985	0.176526	0.655608	0.386158	0.24	0.992	0.389	0.374	0.732	0.0873	TRUE	NO	7
SFXN1	Sidoreflexin	-0.0418	-0.633	-0.435	0.675	0.198	0.476	0.0452752	1.08145	0.665546	1.17393	0.251812	0.74958	0.52	0.555	0.63	0.989	0.975	0.923	FALSE	NO	0
SFXN3	Sidoreflexin	0.0755	-0.949	-0.309	0.873	0.64	0.233	0.0329203	0.580044	0.149967	0.521434	0.353596	0.109579	0.108	0.426	0.579	0.578	0.942	0.378	FALSE	NO	0
SGMS1	Sphingomyelin synthase 1	1.2	-3.13	-2.53	1.93	0.604	1.33	0.958607	3.0013	2.38405	1.73993	0.39794	1.08513	0.208	0.173	0.0985	0.924	0.915	0.691	TRUE	NO	6
SGPL1	Sphingosine-1-phosphate lyase 1	4.06	-4.06	-3.79	-0.00692	0.268	-0.275	4.61261	4.60555	4.35067	0.00436481	0.192465	0.198596	0.517	0.531	0.0775	0.328	0.169	0.287	FALSE	YES	0
SGPP1	Sphingosine-1-phosphate phosphatase 1	5.34	-5.34	-6.72	3.87e-06	-1.37	1.37	3.95078	3.95078	4.79588	0	0.823909	0.823909	0.432	0.215	0.53	0.754	0.322	0.227	FALSE	YES	0	Endoplasmic reticulum (GO:0005783)
SGSM3	RUN and TBC1 domain-containing protein 3	2.98	-2.04	-2.11	-0.938	-0.0684	-0.87	5.54821	4.10513	4.22475	1.81531	0.0777937	1.65561	0.143	0.0619	0.0524	0.737	0.979	0.604	TRUE	YES	1
SH3BP4	SH3 domain binding protein 4	5.14	-5.29	-6.39	0.152	-1.1	1.25	6.14206	6.26122	7.04624	0.119758	1.34582	1.5817	0.103	0.0339	0.447	0.642	0.428	0.473	FALSE	YES	0
SH3D21	SH3 domain containing 21	3.24	-1.65	-1.5	-1.59	0.149	-1.74	5.15243	2.79317	2.52143	2.69037	0.149354	2.95468	0.228	0.354	0.154	0.893	0.849	0.818	FALSE	YES	0
SH3GL1	SH3 domain containing GRB2 like 1, endophilin A2	3.08	-2.3	-2.55	-0.782	-0.247	-0.534	3.18509	2.33255	2.61083	0.605548	0.151195	0.374688	0.519	0.555	0.528	0.345	0.558	0.987	FALSE	YES	0
SH3GLB2	SH3 domain containing GRB2 like, endophilin B2	3.48	-1.63	-2.37	-1.85	-0.747	-1.11	2.15243	0.835647	1.3536	0.987163	0.312471	0.508638	0.133	0.452	0.0776	0.624	0.617	0.773	TRUE	YES	9
SH3KBP1	SH3 domain containing kinase binding protein 1	2.29	-2.36	-0.532	0.0757	1.83	-1.76	0.653647	0.681937	0.114074	0.0145735	0.492144	0.467246	0.395	0.309	0.303	0.904	0.998	0.861	TRUE	NO	1
SH3PXD2A	SH3 and PX domains 2A	3.97	-3.18	-3.6	-0.787	-0.419	-0.368	4.63078	3.82681	4.26841	0.74958	0.338187	0.289037	0.51	0.0653	0.463	0.301	0.569	0.935	FALSE	YES	0
SH3PXD2B	SH3 and PX domains 2B	4.92	-3.16	-3.25	-1.77	-0.0948	-1.67	8.47237	6.58336	6.70553	4.29585	0.137869	4.09528	0.873	0.762	0.812	0.937	0.844	0.757	TRUE	YES	4
SHARPIN	SHANK associated RH domain interactor	3.52	-3.49	-2.4	-0.0333	1.08	-1.12	2.74958	2.72125	1.77989	0.0136762	0.645892	0.67162	0.348	0.757	0.894	0.706	0.88	0.378	FALSE	YES	0
SHC1	SHC-transforming protein 1	3.39	-2.85	-0.656	-0.538	2.19	-2.73	1.34679	1.07988	0.175224	0.140261	0.769551	1.02273	0.832	0.443	0.982	0.722	0.767	0.886	TRUE	YES	3
SHCBP1	SHC binding and spindle associated 1	5.24	-1.6	-2.35	-3.65	-0.758	-2.89	5.79048	1.8729	2.89963	4.38091	0.730487	3.5544	0.559	0.978	0.23	0.74	0.557	0.129	FALSE	YES	0
SHMT2	Serine hydroxymethyltransferase	-1.84	1.42	1.79	0.414	0.362	0.0523	4.33161	3.43533	4.22548	0.79588	0.669586	0.0695604	0.447	0.416	0.145	0.962	0.794	0.519	FALSE	NO	0
SHROOM2	Shroom family member 2	7.13	-2.39	-2.11	-4.74	0.283	-5.02	6.25806	2.39362	2.07314	4.63827	0.172631	4.85699	0.523	0.39	0.869	0.239	0.641	0.734	FALSE	YES	0
SHROOM3	Shroom family member 3	6.86	0.181	0.403	-7.04	0.222	-7.26	8.13194	0.180456	0.47237	8.24336	0.228413	8.37779	0.454	0.637	0.321	0.356	0.458	0.821	TRUE	YES	1
SHROOM4	Shroom family member 4	4.7	0.123	-0.14	-4.82	-0.263	-4.56	3.4389	0.0486625	0.0560111	3.52578	0.110138	3.34008	0.744	0.96	0.787	0.818	0.917	0.974	FALSE	YES	0
SHTN1	Shootin-1	6.08	-2.44	-2.63	-3.65	-0.194	-3.45	5.16813	2.15304	2.34969	3.31426	0.100179	3.13847	0.0655	0.426	0.639	0.419	0.553	0.0508	TRUE	YES	3
SIK2	Non-specific serine/threonine protein kinase	4.91	-1.58	-1.44	-3.33	0.143	-3.47	6.74715	2.61083	2.35067	5.16558	0.139063	5.33161	0.281	0.0799	0.121	0.578	0.946	0.642	TRUE	YES	1
SIKE1	Suppressor of IKBKE 1	4.74	-2.37	-2.2	-2.38	0.164	-2.54	5.80967	3.2426	3.01637	3.25571	0.130768	3.47496	0.0398	0.169	0.579	0.62	0.74	0.175	FALSE	YES	0
SIPA1L1	Signal induced proliferation associated 1 like 1	6.37	-3.27	-2.85	-3.1	0.423	-3.53	6.27165	3.71444	3.25104	3.53313	0.318759	3.97469	0.363	0.27	0.331	0.891	0.973	0.934	TRUE	YES	6
SIPA1L3	Signal induced proliferation associated 1 like 3	3.27	-0.682	-1.26	-2.59	-0.579	-2.01	4.38195	0.732828	1.60555	3.5544	0.595166	2.75449	0.854	0.552	0.365	0.795	0.917	0.545	FALSE	YES	0	Golgi apparatus (GO:0005794)
SIRPA	Uncharacterized protein	0.706	-0.506	-2.41	-0.2	-1.9	1.7	0.217527	0.148742	1.00305	0.0540393	0.739929	0.640165	0.0772	0.277	0.763	0.649	0.493	0.0776	TRUE	NO	3
SKA3	Spindle and kinetochore-associated protein 3	4.56	-1.45	-0.856	-3.11	0.597	-3.7	5.08831	1.5986	0.815309	3.67572	0.514279	4.30016	0.944	0.583	0.653	0.758	0.98	0.765	FALSE	YES	0
SLAIN2	SLAIN motif family member 2	6.71	-2.29	-2.18	-4.41	0.117	-4.53	7.59176	3.40671	3.23582	5.84771	0.0985417	5.95468	0.155	0.462	0.54	0.664	0.515	0.0861	FALSE	YES	0
SLC12A2	Solute carrier family 12 member 2	5.23	-6.96	-7.94	1.74	-0.97	2.71	6.16115	7.36151	7.91721	2.31069	1.1343	3.65758	0.133	0.338	0.82	0.75	0.774	0.282	FALSE	YES	0
SLC12A4	K-Cl cotransporter	4.71	-6.52	-6.62	1.81	-0.0973	1.91	7.15739	8.54516	8.60906	3.44855	0.105684	3.62525	0.937	0.606	0.152	0.78	0.684	0.224	TRUE	YES	5
SLC12A6	Solute carrier family 12 member 6	2.59	-3.21	-4.04	0.616	-0.833	1.45	1.4908	1.93181	2.51856	0.244888	0.352617	0.707744	0.897	0.553	0.174	0.766	0.762	0.277	FALSE	YES	0
SLC12A7	Solute carrier family 12 member 7	6.64	-7.91	-8.48	1.26	-0.574	1.84	10.2233	10.9872	11.2958	3.47756	1.43297	4.82681	0.675	0.317	0.158	0.697	0.885	0.375	FALSE	YES	0
SLC12A9	Solute carrier family 12 member 9	4.34	-6.37	-5.35	2.03	1.02	1.01	3.80967	5.24109	4.57187	1.67572	0.694649	0.69037	0.663	0.601	0.0637	0.956	0.472	0.182	TRUE	YES	6
SLC16A1	Monocarboxylate transporter 1	1.89	-2.8	-3.28	0.915	-0.478	1.39	3.83863	5.31785	5.95078	1.767	0.777284	2.84771	0.316	0.496	0.219	0.868	0.842	0.826	FALSE	YES	0
SLC19A1	Solute carrier family 19 member 1	5.44	-7	-7.6	1.56	-0.604	2.16	8.27327	9.36452	9.72584	3.34775	1.11464	4.50031	0.296	0.0571	0.915	0.443	0.316	0.449	TRUE	YES	1
SLC1A4	Solute carrier family 1 member 4	2.19	-4.24	-4.59	2.05	-0.353	2.41	2.01728	4.00745	4.29671	1.86967	0.207608	2.24949	0.528	0.886	0.358	0.773	0.762	0.803	TRUE	YES	1
SLC1A5	Amino acid transporter	5.28	-6.32	-6.16	1.04	0.163	0.873	5.79317	6.52724	6.41908	1.08197	0.114074	0.869666	0.187	0.165	0.303	0.942	0.906	0.852	FALSE	YES	0
SLC20A1	Phosphate transporter	4.49	-6.61	-6.81	2.11	-0.202	2.31	4.02549	5.48812	5.60906	1.81531	0.104577	2.02273	0.0784	0.192	0.881	0.78	0.458	0.101	FALSE	YES	0
SLC22A18	Solute carrier family 22 member 18	3.6	-3.58	-5.79	-0.0242	-2.22	2.19	4.29243	4.26841	6.15243	0.0154727	2.68825	2.65758	0.395	0.278	0.108	0.871	0.83	0.468	FALSE	YES	0
SLC25A1	Solute carrier family 25 member 1	3.71	-4.16	-3.18	0.451	0.981	-0.53	1.8729	2.14267	1.55129	0.140261	0.348722	0.16813	0.202	0.565	0.419	0.658	0.943	0.742	FALSE	YES	0
SLC25A11	Solute carrier family 25 member 11	-0.915	1.02	0.231	-0.109	-0.794	0.685	1.24185	1.4318	0.221126	0.0952845	1.03574	0.856985	0.193	0.0974	0.0607	0.776	0.933	0.55	TRUE	NO	1
SLC25A12	Solute carrier family 25 member 12	2.13	-3.65	-2.55	1.53	1.11	0.421	1.78252	3.24718	2.20691	1.18046	0.779892	0.235077	0.294	0.522	0.294	0.822	0.893	0.969	FALSE	YES	0
SLC25A13	Solute carrier family 25 member 13	3.31	-4.04	-4.02	0.73	0.0163	0.714	2.19654	2.73993	2.72816	0.330683	0.00568285	0.321482	0.596	0.583	0.402	0.422	0.5	0.796	FALSE	YES	0
SLC25A3	Uncharacterized protein	-0.58	0.11	-0.418	0.47	-0.528	0.998	1.25885	0.161151	0.826814	0.962574	1.11691	2.41908	0.184	0.968	0.311	0.327	0.625	0.0519	FALSE	NO	0
SLC25A5	Solute carrier family 25 member 5	-0.81	0.622	0.385	0.188	-0.237	0.425	1.56703	1.12263	0.605548	0.249492	0.330683	0.688246	0.0754	0.32	0.407	0.581	0.964	0.42	FALSE	NO	0
SLC26A2	Sulfate transporter	1.65	-3.87	-4.21	2.22	-0.341	2.57	0.732828	2.14026	2.35655	1.0804	0.111259	1.29671	0.0603	0.358	0.643	0.462	0.879	0.212	FALSE	NO	0
SLC26A6	Solute carrier family 26 member 6	3.36	-3.97	-5.17	0.609	-1.2	1.81	6.40012	7.09583	8.21896	1.1831	2.65561	3.98297	0.322	0.495	0.418	0.876	0.973	0.921	FALSE	YES	0
SLC26A6.1	Solute carrier family 26 member 6	4.56	-5.58	-6.97	1.02	-1.39	2.41	3.22915	3.91364	4.73049	0.527244	0.782516	1.58004	0.194	0.99	0.358	0.329	0.692	0.0654	FALSE	YES	0
SLC27A4	Solute carrier family 27 member 4	4.25	-4.62	-5.02	0.364	-0.405	0.769	6.02687	6.36351	6.71444	0.404504	0.462181	1.0511	0.449	0.251	0.728	0.786	0.44	0.355	TRUE	YES	6	Endoplasmic reticulum (GO:0005783)
SLC2A1	Glucose transporter type 1, erythrocyte/brain	1.97	-3.82	-3.75	1.85	0.0646	1.78	2.88941	5.22185	5.15428	2.69465	0.051587	2.59346	0.269	0.571	0.26	0.754	0.836	0.958	TRUE	YES	2
SLC2A13	Solute carrier family 2 member 13	2.12	-3.93	-3.28	1.81	0.646	1.16	2.86012	5.011	4.33161	2.40782	0.669586	1.42251	0.307	0.22	0.116	0.88	0.903	0.592	TRUE	YES	1
SLC30A1	Solute carrier family 30 member 1	1.2	-3.41	-4.16	2.21	-0.751	2.96	1.3536	4.20971	4.95861	2.77211	0.739929	3.70774	0.238	0.185	0.311	0.905	0.917	0.931	TRUE	YES	1	Endoplasmic reticulum (GO:0005783)
SLC30A5	Solute carrier family 30 member 5	3.71	-3.99	-4.43	0.284	-0.437	0.721	4.12263	4.39254	4.78252	0.195861	0.326979	0.61261	0.0686	0.613	0.363	0.29	0.896	0.435	TRUE	YES	5	Golgi apparatus (GO:0005794)
SLC30A6	Solute carrier family 30 member 6	5.21	-4.79	-6.69	-0.426	-1.9	1.48	3.91364	3.61798	4.83268	0.197911	1.27737	0.924453	0.0888	0.219	0.415	0.773	0.892	0.459	FALSE	YES	0
SLC30A7	Solute carrier family 30 member 7	1.4	-1.77	-1.32	0.378	0.456	-0.0785	0.669586	0.910095	0.621602	0.137869	0.17134	0.0259491	0.00992	0.987	0.496	0.0254	0.797	0.0654	FALSE	NO	0
SLC33A1	Solute carrier family 33 member 1	1.39	-1.6	-1.85	0.205	-0.253	0.459	2.10958	2.46597	2.88941	0.196543	0.251037	0.521434	0.304	0.812	0.24	0.607	0.688	0.879	FALSE	YES	0
SLC35A1	CMP-sialic acid transporter	4.72	-6.58	-5.68	1.87	0.905	0.961	6.15366	7.54821	6.92445	2.78516	1.17849	1.27327	0.0636	0.108	0.148	0.899	0.962	0.764	FALSE	YES	0	Golgi apparatus (GO:0005794)
SLC35A2	UDP-galactose translocator	2.42	-6	-4.11	3.57	1.89	1.69	1.10182	3.18177	2.11238	1.79048	0.798603	0.69037	0.131	0.663	0.182	0.424	0.701	0.925	FALSE	NO	0
SLC35B1	Solute carrier family 35 member B1	3.44	-4.59	-4.96	1.15	-0.367	1.52	5.37572	6.54516	6.86646	1.84466	0.434152	2.5391	0.432	0.454	0.506	1	0.986	0.956	FALSE	YES	0	Endoplasmic reticulum (GO:0005783)
SLC35B2	Solute carrier family 35 member B2	7.96	-9.66	-9.6	1.69	0.0531	1.64	9.46471	10.3072	10.2832	3.27165	0.0560111	3.16941	0.51	0.433	0.845	0.259	0.825	0.484	TRUE	YES	4	Endoplasmic reticulum (GO:0005783)
SLC35C1	Solute carrier family 35 member C1	2.9	-3.96	-3.74	1.05	0.218	0.836	1.41117	2.05601	1.92445	0.388277	0.0644927	0.29243	0.237	0.962	0.0605	0.353	0.27	0.474	TRUE	YES	5	Golgi apparatus (GO:0005794)
SLC35E1	Solute carrier family 35 member E1	3.98	-4.26	-4.96	0.281	-0.694	0.975	3.82681	4.06702	4.62342	0.162412	0.478862	0.739929	0.6	0.993	0.613	0.754	0.862	0.995	FALSE	YES	0	Golgi apparatus (GO:0005794)
SLC35F2	Solute carrier family 35 member F2	4.39	-4.51	-3.37	0.12	1.14	-1.02	2.29243	2.36351	1.67985	0.034328	0.422508	0.367543	0.0479	0.0716	0.0144	0.938	0.719	0.536	FALSE	YES	0
SLC35F5	Solute carrier family 35 member F5	3.67	-5.81	-6.05	2.15	-0.238	2.39	3.1798	4.80688	4.96257	1.75203	0.118615	1.98716	0.466	0.5	0.252	0.992	0.872	0.72	FALSE	YES	0
SLC38A1	Solute carrier family 38 member 1	6.31	-7.78	-7.55	1.48	0.237	1.24	6.78781	7.67985	7.54668	1.83268	0.188425	1.47756	0.897	0.143	0.0732	0.189	0.903	0.0861	FALSE	YES	0
SLC38A10	Solute carrier family 38 member 10	6.29	-6.16	-8.81	-0.129	-2.65	2.52	5.75449	5.67162	7.14935	0.0726296	2.68403	2.54363	0.285	0.555	0.536	0.193	0.998	0.154	FALSE	YES	0
SLC38A2	Solute carrier family 38 member 2	2.98	-4.3	-4.22	1.31	0.0797	1.23	3.44733	4.75696	4.68613	1.36351	0.0501223	1.25964	0.687	0.125	0.751	0.113	0.557	0.551	TRUE	YES	1
SLC38A5	Solute carrier family 38 member 5	-0.101	-0.61	-0.912	0.711	-0.302	1.01	0.111821	0.982967	1.63639	1.19791	0.401209	1.86012	0.0332	0.526	0.187	0.202	0.789	0.454	FALSE	NO	0
SLC38A9	Solute carrier family 38 member 9	0.56	-5.03	-3.17	4.47	1.86	2.61	0.127844	1.88273	1.057	1.63078	0.533132	0.821023	0.309	0.232	0.294	0.894	0.971	0.95	TRUE	NO	1
SLC39A14	Solute carrier family 39 member 14	1.6	-4.52	-4	2.91	0.517	2.39	1.81816	5.07883	4.61261	3.48017	0.431798	2.86012	0.919	0.996	0.961	0.96	0.991	0.974	TRUE	YES	3
SLC39A4	Solute carrier family 39 member 4	1.22	-3.04	-2.8	1.82	0.236	1.58	1.82391	4.62709	4.32422	2.8729	0.234331	2.47237	0.87	0.699	0.765	0.894	0.79	0.711	FALSE	YES	0
SLC39A6	Uncharacterized protein	0.968	-2.37	-4.17	1.4	-1.8	3.2	0.568636	1.76955	3.30715	0.910095	1.26043	2.51004	0.696	0.719	0.872	0.612	0.855	0.867	FALSE	NO	0
SLC4A2	Anion exchange protein	2.81	-4.74	-5.28	1.93	-0.538	2.47	2.81816	4.59688	5.00789	1.84164	0.365523	2.44612	0.757	0.271	0.559	0.26	0.856	0.449	FALSE	YES	0
SLC4A7	Anion exchange protein	5.21	-6.86	-7.56	1.65	-0.702	2.35	2.86646	3.75945	4.10458	0.705534	0.244125	1.11407	0.188	0.405	0.35	0.776	0.975	0.793	TRUE	YES	1
SLC5A3	Sodium/myo-inositol cotransporter	4.9	-6.11	-7.12	1.21	-1.01	2.23	6.05306	6.97062	7.6216	1.57675	1.26122	3.13906	0.164	0.293	0.521	0.855	0.378	0.0861	TRUE	YES	2
SLC5A6	Solute carrier family 5 member 6	4.54	-6.36	-7.33	1.82	-0.976	2.8	5.35262	6.73049	7.33068	2.28067	1.05899	3.56703	0.168	0.52	0.69	0.636	0.942	0.425	FALSE	YES	0
SLC6A6	Sodium- and chloride-dependent taurine transporter	5.41	-7.11	-8.26	1.7	-1.15	2.85	5.35458	6.46218	7.08725	1.70553	1.03858	3.04866	0.55	0.62	0.521	0.419	0.599	0.956	FALSE	YES	0
SLC6A8	Sodium- and chloride-dependent creatine transporter 1	1.03	-3.4	-3.8	2.37	-0.397	2.77	0.798603	3.30277	3.67162	2.24872	0.243364	2.66959	0.728	0.417	0.435	0.371	0.998	0.334	FALSE	NO	0
SLC7A1	Cationic amino acid transporter 1	3.2	-4.88	-5.46	1.68	-0.581	2.26	1.48812	2.451	2.76955	0.649752	0.178486	0.954677	0.349	0.353	0.156	0.983	0.856	0.65	FALSE	YES	0
SLC7A6	Solute carrier family 7 member 6	3.87	-5.69	-5.7	1.81	-0.00799	1.82	3.02595	4.3363	4.34104	1.24795	0.00305075	1.25493	0.895	0.476	0.417	0.542	0.976	0.42	FALSE	YES	0
SLC7A6OS	Probable RNA polymerase II nuclear localization protein SLC7A6OS	4.03	-0.322	-1.64	-3.7	-1.32	-2.39	5.2993	0.298432	2.27984	4.97469	1.76447	3.38722	0.0724	0.52	0.317	0.368	0.907	0.505	TRUE	YES	1
SLC9A1	Sodium/hydrogen exchanger	3.57	-5.96	-6.6	2.39	-0.644	3.03	3.55284	5.45469	5.86646	2.34199	0.453457	3.0278	0.626	0.756	0.163	0.932	0.613	0.417	FALSE	YES	0
SLC9A3R1	Na(+)/H(+) exchange regulatory cofactor NHE-RF	0.412	-0.709	-1.25	0.297	-0.541	0.837	0.562249	1.12843	2.25727	0.371611	0.79588	1.39362	0.33	0.955	0.385	0.525	0.752	0.967	TRUE	NO	2
SLC9A6	Sodium/hydrogen exchanger	3.64	-5.07	-5.57	1.44	-0.501	1.94	2.97469	4.08831	4.43297	0.982967	0.261219	1.43652	0.635	0.684	0.128	0.98	0.291	0.0842	FALSE	YES	0
SLC9A7	Sodium/hydrogen exchanger	4.84	-6.98	-7.11	2.14	-0.131	2.27	5.56703	7.07469	7.15304	2.68825	0.0931265	2.86328	0.25	0.635	0.852	0.676	0.8	0.259	TRUE	YES	3
SLC9A8	Sodium/hydrogen exchanger	3.78	-3.64	-4.78	-0.136	-1.14	1	2.93181	2.82102	3.6968	0.0574959	0.679854	0.578396	0.907	0.732	0.902	0.894	0.946	0.995	FALSE	YES	0
SLCO4A1	Solute carrier organic anion transporter family member	4.43	-6.32	-6.85	1.89	-0.529	2.42	7.97469	9.51145	9.86328	4.50307	1.12033	5.45842	0.639	0.222	0.127	0.583	0.912	0.334	FALSE	YES	0
SLIRP	SRA stem-loop interacting RNA binding protein	-1.86	2.04	2.03	-0.182	-0.0049	-0.177	2.54821	2.81531	2.80967	0.148742	0.00348833	0.143876	0.782	0.441	0.081	0.754	0.629	0.178	TRUE	NO	1
SLK	Non-specific serine/threonine protein kinase	4.2	-4.57	-5.13	0.374	-0.559	0.932	4.42022	4.73993	5.18642	0.257275	0.420216	0.806875	0.935	0.656	0.839	0.744	0.803	0.923	TRUE	YES	5
SLMAP	Sarcolemma associated protein	3.13	-2.32	-4.39	-0.807	-2.06	1.26	5.15428	4.03527	6.51856	1.25026	3.61979	2.14813	0.927	0.0171	0.015	0.0293	0.988	0.0223	FALSE	YES	0
SLTM	SAFB like transcription modulator	-0.696	0.133	-0.154	0.563	-0.287	0.85	1.04287	0.138466	0.162412	0.793174	0.339135	1.34582	0.186	0.469	0.103	0.721	0.678	0.755	TRUE	NO	1
SMAD3	Mothers against decapentaplegic homolog	0.229	-0.0142	-0.398	-0.215	-0.384	0.169	0.273273	0.0136762	0.540608	0.252588	0.517126	0.191114	0.0956	0.962	0.467	0.197	0.794	0.435	TRUE	NO	2
SMAP1	SMAP1 protein	3.8	-3.44	-2.84	-0.362	0.6	-0.962	1.52143	1.34294	1.05159	0.0883098	0.154902	0.268411	0.281	0.202	0.344	0.88	0.912	0.954	TRUE	YES	1
SMAP2	Small ArfGAP2	-1.29	1.22	0.96	0.0704	-0.265	0.335	2.76447	2.60206	1.97469	0.0846002	0.388277	0.521434	0.886	0.0591	0.112	0.0843	0.912	0.124	TRUE	NO	6
SMARCA4	SWI/SNF related, matrix associated, actin dependent regulator of chromatin, subfamily a, member 4	-0.205	0.251	-0.247	-0.0452	-0.498	0.452	0.211125	0.266803	0.262807	0.0404816	0.627088	0.554396	0.177	0.685	0.183	0.505	0.688	0.98	FALSE	NO	0
SMARCA5	SWI/SNF related, matrix associated, actin dependent regulator of chromatin, subfamily a, member 5	-0.231	0.333	0.134	-0.102	-0.199	0.0962	0.224754	0.349692	0.121478	0.0899095	0.189096	0.0840728	0.713	0.0455	0.181	0.149	0.762	0.389	FALSE	NO	0
SMC1A	Structural maintenance of chromosomes protein	1.57	-1.64	-0.738	0.0696	0.903	-0.833	0.917215	0.970616	0.35164	0.0259491	0.452225	0.408935	0.41	0.299	0.157	0.88	0.897	0.586	TRUE	NO	1
SMC2	Structural maintenance of chromosomes protein	6.5	-8.82	-4.3	2.32	4.52	-2.2	3.59007	4.6925	2.33913	1.10458	2.47496	1.02733	0.117	0.44	0.0581	0.588	0.557	0.718	TRUE	YES	3
SMC4	Structural maintenance of chromosomes protein	2.43	-0.594	-1.13	-1.84	-0.54	-1.3	3.46725	0.643974	1.47625	2.60206	0.570248	1.73993	0.736	0.535	0.89	0.858	0.762	0.713	TRUE	YES	1
SMG7	SMG7 nonsense mediated mRNA decay factor	2.21	0.374	-0.247	-2.58	-0.621	-1.96	2.99568	0.338187	0.206908	3.49894	0.640165	2.64207	0.069	0.18	0.026	0.76	0.62	0.615	FALSE	YES	0
SMG9	Protein SMG9	6.06	-4.07	-3.3	-2	0.768	-2.76	6.3439	4.75203	3.97881	2.39794	0.732828	3.37263	0.183	0.347	0.107	0.826	0.774	0.773	TRUE	YES	1
SMN	Tudor domain-containing protein	3.25	-0.0294	-0.306	-3.22	-0.277	-2.94	1.4437	0.00744648	0.0835461	1.42829	0.075204	1.27491	0.79	0.488	0.481	0.786	0.998	0.727	FALSE	YES	0
SMPD4	Sphingomyelin phosphodiesterase 4	5.07	-4.21	-6.6	-0.86	-2.39	1.53	3.48149	2.88941	4.4168	0.408935	1.50864	0.853872	0.0228	0.273	0.0886	0.295	0.796	0.592	FALSE	YES	0
SMTN	Smoothelin	0.4	0.156	0.502	-0.556	0.346	-0.902	0.438899	0.143876	0.585027	0.667562	0.366532	1.24336	0.00461	0.712	0.808	0.00705	0.973	0.00725	FALSE	NO	0
SNAP23	Synaptosomal-associated protein	4.34	-5.37	-6.32	1.03	-0.953	1.98	3.20761	3.92445	4.51856	0.559091	0.508638	1.29757	0.225	0.982	0.267	0.372	0.617	0.971	FALSE	YES	0
SNAP29	Synaptosome associated protein 29	7.83	-8	-9.03	0.171	-1.03	1.2	6.37986	6.46852	6.97469	0.0920515	0.774691	0.946922	0.659	0.969	0.515	0.764	0.788	0.858	TRUE	YES	2
SNAP47	Synaptosome associated protein 47	5.09	-7.11	-6.48	2.02	0.634	1.38	8.2204	9.66756	9.26122	4.44129	1.26841	3.13787	0.119	0.072	0.218	0.828	0.81	0.82	FALSE	YES	0
[truncated: 480 more rows]
