# Supplementary material for: Lipid exchange at ER–trans-Golgi contact sites governs polarized cargo sorting
Source: J Cell Biol. 2023 Nov 22;223(1):e202307051. doi: 10.1083/jcb.202307051 (PMC10664280; doi:10.1083/jcb.202307051)
Supplement: Table S2 — contains data used to analyze the surface proteomics experiment. [file JCB_202307051_TableS2.xlsx]

## Sheet: Sheet1
gene_name	LFQ_Intensity.0h_1	LFQ_Intensity.0h_2	LFQ_Intensity.0h_3	LFQ_Intensity.6h_01	LFQ_Intensity.6h_02	LFQ_Intensity.6h_03	LFQ_Intensity.12h_01	LFQ_Intensity.12h_02	LFQ_Intensity.12h_03	Mean_0h	Mean_6h	Mean_12h	negLOG2(6h/0h)	negLOG2(12h/0h)	Welch_p_6h/0h	Welch_p_12h/0h	Significant_change	Plasma_membrane	kmeans_Cluster
ABCB1	1.0611e+07	5.9246e+06	1.0344e+07	4.2745e+06	508682	5.3568e+06	4.0045e+06	664882	1.14393e+06	8.95987e+06	3.37999e+06	1.93777e+06	-1.40646	-2.20908	0.0576584	0.0236462	YES	YES	Cluster 1
ACOT9	4.4536e+07	5.0124e+07	4.9247e+07	3.8694e+07	4.0501e+07	4.064e+07	3.2626e+07	3.5886e+07	3.8851e+07	4.7969e+07	3.9945e+07	3.57877e+07	-0.264087	-0.42264	0.0319726	0.00821257	YES	YES	Cluster 1
ADAM10	1.0228e+07	1.1317e+07	1.0538e+07	9.151e+06	7.3307e+06	7.3913e+06	8.6601e+06	9.8523e+06	7.6e+06	1.06943e+07	7.95767e+06	8.70413e+06	-0.426429	-0.297074	0.0260823	0.0732026	YES	YES	Cluster 1
ADAM17	1.4565e+07	1.2253e+07	1.624e+07	1.1077e+07	8.8452e+06	1.0066e+07	1.1496e+07	1.2528e+07	1.2629e+07	1.43527e+07	9.99607e+06	1.22177e+07	-0.521886	-0.23235	0.0431652	0.199108	YES	YES	Cluster 1
ADGRG1	3.508e+07	3.5942e+07	4.1262e+07	3.2848e+07	2.7919e+07	3.2639e+07	2.6673e+07	2.7334e+07	3.0681e+07	3.7428e+07	3.11353e+07	2.82293e+07	-0.265565	-0.406923	0.068684	0.0219346	YES	YES	Cluster 1
AGRN	1.7915e+07	1.4333e+07	1.6099e+07	1.0117e+07	9.9672e+06	1.1813e+07	8.6871e+06	6.9923e+06	7.3395e+06	1.61157e+07	1.06324e+07	7.67297e+06	-0.599997	-1.07061	0.0169226	0.00566951	YES	YES	Cluster 1
AIMP2	4.0006e+07	4.3832e+07	3.8104e+07	3.3715e+07	3.3059e+07	3.1902e+07	2.6923e+07	3.193e+07	2.9011e+07	4.06473e+07	3.2892e+07	2.9288e+07	-0.305424	-0.472851	0.0344249	0.00735398	YES	YES	Cluster 1
ALDH7A1	3.5659e+07	3.2371e+07	3.4758e+07	2.804e+07	1.7911e+07	1.8723e+07	1.9891e+07	2.8036e+07	2.4304e+07	3.42627e+07	2.1558e+07	2.4077e+07	-0.668414	-0.508982	0.0496157	0.034702	YES	YES	Cluster 1
ANO6	1.8687e+07	1.9982e+07	2.4092e+07	1.5446e+07	1.3072e+07	1.53e+07	1.4624e+07	1.1073e+07	1.1815e+07	2.09203e+07	1.4606e+07	1.2504e+07	-0.518345	-0.742516	0.0426869	0.0170284	YES	YES	Cluster 1
ARHGAP21	7.4881e+06	8.448e+06	8.5071e+06	6.3693e+06	6.0051e+06	5.9455e+06	7.0514e+06	6.7507e+06	7.4518e+06	8.14773e+06	6.10663e+06	7.08463e+06	-0.416022	-0.201706	0.0149725	0.0635603	YES	YES	Cluster 1
ATP11A	3.7467e+06	4.3842e+06	4.1321e+06	749291	730145	3.2535e+06	888441	1.11469e+06	859186	4.08767e+06	1.57765e+06	954106	-1.3735	-2.09906	0.0893585	0.000962603	YES	YES	Cluster 1
ATP1A1	1.6499e+08	1.7137e+08	2.0461e+08	1.4138e+08	1.1638e+08	1.2935e+08	1.3545e+08	1.2208e+08	1.2913e+08	1.80323e+08	1.29037e+08	1.28887e+08	-0.482805	-0.484483	0.0324914	0.0422943	YES	YES	Cluster 1
ATP1B3	1.8482e+07	1.6022e+07	1.9e+07	1.2126e+07	1.1052e+07	1.2196e+07	1.0243e+07	8.2668e+06	8.1444e+06	1.78347e+07	1.17913e+07	8.88473e+06	-0.596957	-1.00528	0.0127644	0.0019982	YES	YES	Cluster 1
ATP2B4	1.075e+07	1.2202e+07	1.1831e+07	8.0201e+06	6.6167e+06	6.6542e+06	6.7138e+06	7.5952e+06	7.5833e+06	1.15943e+07	7.097e+06	7.29743e+06	-0.708139	-0.667959	0.00212107	0.00211278	YES	YES	Cluster 1
BAIAP2L1	4.0119e+06	3.5921e+06	3.0698e+06	926469	261043	945912	4.6511e+06	3.8465e+06	3.9802e+06	3.55793e+06	711142	4.15927e+06	-2.32283	0.22529	0.00149391	0.179164	YES	YES	Cluster 1
BCAM	3.6773e+07	4.3932e+07	4.3673e+07	3.241e+07	2.7504e+07	2.7652e+07	2.9883e+07	2.761e+07	3.008e+07	4.14593e+07	2.91887e+07	2.9191e+07	-0.506289	-0.506173	0.0162234	0.0249815	YES	YES	Cluster 1
BSG	1.246e+08	1.3047e+08	1.5158e+08	9.4193e+07	7.0657e+07	7.2398e+07	7.6832e+07	6.1265e+07	6.3767e+07	1.3555e+08	7.90827e+07	6.7288e+07	-0.777392	-1.0104	0.00728926	0.00429221	YES	YES	Cluster 1
CADM1	1.8808e+07	2.0047e+07	1.697e+07	1.4051e+07	1.1342e+07	9.8464e+06	1.7049e+07	1.3387e+07	1.1725e+07	1.86083e+07	1.17465e+07	1.40537e+07	-0.663722	-0.405002	0.0132114	0.081835	YES	YES	Cluster 1
CD109	1.3869e+08	1.4141e+08	1.4453e+08	1.0603e+08	9.7765e+07	1.0558e+08	8.8963e+07	8.8042e+07	8.5317e+07	1.41543e+08	1.03125e+08	8.74407e+07	-0.45685	-0.694867	0.000678939	4.10976e-05	YES	YES	Cluster 1
CD58	3.9764e+06	3.2322e+06	3.4161e+06	996001	466402	1.50877e+06	3.9533e+06	1.24911e+06	333362	3.54157e+06	990390	1.84526e+06	-1.83832	-0.940567	0.0032389	0.256412	YES	YES	Cluster 1
CDH1	1.5354e+08	1.383e+08	1.6874e+08	1.2816e+08	1.1488e+08	1.1312e+08	1.2281e+08	8.8202e+07	1.1371e+08	1.53527e+08	1.1872e+08	1.08241e+08	-0.370926	-0.504247	0.038381	0.0301692	YES	YES	Cluster 1
CDH3	1.9116e+07	2.2276e+07	2.4353e+07	1.6983e+07	1.62e+07	1.5836e+07	1.2989e+07	1.3223e+07	1.3734e+07	2.1915e+07	1.63397e+07	1.33153e+07	-0.42354	-0.71883	0.0609578	0.0278497	YES	YES	Cluster 1
CHD1L	7.3571e+06	8.9749e+06	7.4378e+06	4.945e+06	4.9034e+06	6.2e+06	4.7456e+06	3.6917e+06	3.491e+06	7.92327e+06	5.34947e+06	3.9761e+06	-0.5667	-0.994741	0.0206149	0.00494894	YES	YES	Cluster 1
CHP1	5.1051e+06	5.7987e+06	6.1318e+06	4.8954e+06	4.3525e+06	3947900	4.9326e+06	4.9669e+06	5.8173e+06	5.67853e+06	4.3986e+06	5.23893e+06	-0.368474	-0.116245	0.0355	0.352948	YES	YES	Cluster 1
CKAP4	3.1383e+07	2.618e+07	2.5958e+07	2.0258e+07	1.6502e+07	1.4498e+07	9.8502e+06	1.4348e+07	1.4369e+07	2.78403e+07	1.7086e+07	1.28557e+07	-0.704362	-1.11476	0.0118132	0.00325859	YES	YES	Cluster 1
CNP	7.8661e+07	7.7116e+07	7.7662e+07	6.6163e+07	6.0547e+07	5.964e+07	6.1714e+07	5.6456e+07	6.0404e+07	7.7813e+07	6.21167e+07	5.95247e+07	-0.325031	-0.386524	0.013216	0.00455842	YES	YES	Cluster 1
CP	4.4299e+07	4.4828e+07	4.7654e+07	4.3931e+07	4.2252e+07	4.0252e+07	3.9998e+07	4.03e+07	4.0647e+07	4.55937e+07	4.2145e+07	4.0315e+07	-0.113472	-0.177517	0.0814307	0.0333191	YES	YES	Cluster 1
CSNK1G1	2.1752e+06	2.7332e+06	3.1279e+06	305429	1.17409e+06	531478	1.02353e+06	1.46295e+06	1.84526e+06	2.67877e+06	670334	1.44391e+06	-1.99862	-0.891589	0.00618554	0.0285219	YES	YES	Cluster 1
CTNNA1	6.5089e+07	6.6802e+07	7.2425e+07	5.5995e+07	5.4979e+07	5.8489e+07	5.639e+07	5.395e+07	6.4775e+07	6.81053e+07	5.64877e+07	5.83717e+07	-0.269832	-0.2225	0.0200119	0.0784877	YES	YES	Cluster 1
CXADR	4.1838e+07	4.426e+07	4.6446e+07	2.9116e+07	3.3389e+07	2.9289e+07	2.6623e+07	2.467e+07	2.8914e+07	4.41813e+07	3.0598e+07	2.67357e+07	-0.53	-0.724671	0.00216241	0.000668853	YES	YES	Cluster 1
DAG1	3.6697e+07	4.2956e+07	4.6053e+07	2.5245e+07	2.9581e+07	2.9731e+07	2.6162e+07	2.5975e+07	2.9373e+07	4.1902e+07	2.81857e+07	2.717e+07	-0.572057	-0.625005	0.0209834	0.0213024	YES	YES	Cluster 1
DDX1	1.1061e+08	1.1639e+08	1.1175e+08	9.6614e+07	1.103e+08	9.1226e+07	1.0074e+08	9.3123e+07	9.422e+07	1.12917e+08	9.938e+07	9.60277e+07	-0.184231	-0.233736	0.129891	0.0059371	YES	YES	Cluster 1
DLA-88	6.3313e+07	7.494e+07	8.1563e+07	5.0838e+07	4.652e+07	4.8142e+07	4.6265e+07	4.1638e+07	4.2169e+07	7.3272e+07	4.85e+07	4.33573e+07	-0.595277	-0.756986	0.0373542	0.0237906	YES	YES	Cluster 1
DLG5	2.5245e+09	2.3682e+09	2.4669e+09	2.0347e+09	1.9647e+09	2.192e+09	2.3402e+09	2.2946e+09	2.064e+09	2.4532e+09	2.0638e+09	2.23293e+09	-0.249362	-0.135725	0.0118713	0.106052	YES	YES	Cluster 1
DNAJA1	8.0938e+06	7.6948e+06	7.8226e+06	7.0018e+06	6.8194e+06	6.3888e+06	5.9462e+06	6.6438e+06	7.5914e+06	7.8704e+06	6.73667e+06	6.72713e+06	-0.224402	-0.226445	0.00964259	0.13157	YES	YES	Cluster 1
DNASE1L1	2.3804e+07	2.2522e+07	2.2776e+07	1.4553e+07	1.4054e+07	1.5658e+07	1.6026e+07	1.4917e+07	1.6161e+07	2.3034e+07	1.4755e+07	1.57013e+07	-0.642561	-0.552878	0.00021742	0.000190725	YES	YES	Cluster 1
DNM2	5.3299e+07	5.3509e+07	5.5593e+07	4.4443e+07	4.3329e+07	4.8017e+07	4.6256e+07	5.5693e+07	5.8298e+07	5.41337e+07	4.5263e+07	5.34157e+07	-0.258194	-0.0192632	0.0114109	0.863972	YES	YES	Cluster 1
ECHS1	1.6263e+07	1.5596e+07	1.6603e+07	8.8122e+06	1.3743e+07	1.4081e+07	9.8918e+06	8.8851e+06	11442000	1.6154e+07	1.22121e+07	1.0073e+07	-0.403584	-0.681403	0.142882	0.00748815	YES	YES	Cluster 1
EEF1D	1.5511e+07	1.3109e+07	1.2694e+07	1.1248e+07	1.0399e+07	9.5016e+06	1.4812e+07	1.0095e+07	1.0152e+07	1.37713e+07	1.03829e+07	1.16863e+07	-0.407463	-0.236846	0.0403225	0.325325	YES	YES	Cluster 1
EGFR	5.3873e+07	5.4092e+07	5.219e+07	4.2693e+07	3.7725e+07	3.7098e+07	4.6027e+07	4.0562e+07	4.4297e+07	5.3385e+07	3.9172e+07	4.36287e+07	-0.446612	-0.291158	0.00916792	0.016713	YES	YES	Cluster 1
EIF3G	4.9724e+06	4.4352e+06	4.488e+06	3.7756e+06	592626	1.24137e+06	1.3138e+06	926944	870014	4.63187e+06	1.86987e+06	1.03692e+06	-1.30866	-2.15929	0.10038	0.000108618	YES	YES	Cluster 1
EPHA1	2.6099e+07	3.5236e+07	2.942e+07	1.7621e+07	1.7191e+07	1.9194e+07	1.5898e+07	1.6265e+07	1.7115e+07	3.02517e+07	1.8002e+07	1.6426e+07	-0.748857	-0.881033	0.0386627	0.0333459	YES	YES	Cluster 1
ERBB2	1.5856e+07	1.585e+07	1.8195e+07	1.4589e+07	1.2835e+07	1.4058e+07	1.5136e+07	1.4343e+07	1.6315e+07	1.66337e+07	1.38273e+07	1.52647e+07	-0.266583	-0.12391	0.0480171	0.23637	YES	YES	Cluster 1
ERGIC2	1.0143e+07	9.8141e+06	1.0317e+07	8.264e+06	8.949e+06	8.86e+06	7.299e+06	8.0685e+06	9.6155e+06	1.00914e+07	8.691e+06	8.32767e+06	-0.215527	-0.277137	0.00815362	0.116454	YES	YES	Cluster 1
EZR	8.967e+06	9.8687e+06	1.0203e+07	867589	5.4781e+06	6.2929e+06	5.8989e+06	550788	1.01324e+06	9.67957e+06	4.21286e+06	2.48764e+06	-1.20014	-1.96016	0.0774592	0.0467024	YES	YES	Cluster 1
FANCD2	4.71e+06	4.691e+06	5.2444e+06	334604	4.683e+06	1.79913e+06	846362	1.41303e+06	1.80967e+06	4.8818e+06	2.27225e+06	1.35635e+06	-1.10329	-1.84768	0.175497	0.000973516	YES	YES	Cluster 1
FOLR2	2.1392e+07	2.2023e+07	2.3715e+07	1.608e+07	1.5548e+07	1.432e+07	1.9127e+07	1.7282e+07	1.9151e+07	2.23767e+07	1.5316e+07	1.852e+07	-0.546956	-0.272911	0.00169336	0.0146556	YES	YES	Cluster 1
FZD2	2.3175e+07	2.6445e+07	24634000	2.0534e+07	1.7685e+07	1.9664e+07	1.5767e+07	1.7099e+07	1.6741e+07	2.47513e+07	1.92943e+07	1.65357e+07	-0.359329	-0.581925	0.0129342	0.00599988	YES	YES	Cluster 1
GEMIN5	1.7151e+07	1.8083e+07	1.9125e+07	1.5962e+07	1.495e+07	1.4317e+07	1.7877e+07	1.7615e+07	1.9033e+07	1.81197e+07	1.50763e+07	1.8175e+07	-0.265271	0.00439895	0.0159308	0.942475	YES	YES	Cluster 1
GNAI2	8.2536e+06	8.5139e+06	9.4034e+06	6.9967e+06	5.4343e+06	5.2174e+06	5.3566e+06	6.6259e+06	6.829e+06	8.72363e+06	5.8828e+06	6.2705e+06	-0.568426	-0.476349	0.0184502	0.0153459	YES	YES	Cluster 1
GNAS	3.8269e+07	3.7948e+07	3.6837e+07	3.3089e+07	3.002e+07	3.0711e+07	2.8263e+07	3.3171e+07	3.0815e+07	3.76847e+07	3.12733e+07	3.07497e+07	-0.269045	-0.293407	0.00977775	0.0304898	YES	YES	Cluster 1
GPC1	4.0698e+07	3.2325e+07	3.0551e+07	1.2667e+07	1.1944e+07	1.2272e+07	1.3417e+07	1.3245e+07	1.2947e+07	3.45247e+07	1.22943e+07	1.3203e+07	-1.48963	-1.38676	0.0188687	0.0206938	YES	YES	Cluster 1
HEATR3	1.4115e+07	1.5719e+07	1.4367e+07	1.1675e+07	1.13e+07	1.1268e+07	8.3701e+06	9.8992e+06	1.1458e+07	1.47337e+07	1.14143e+07	9.9091e+06	-0.36827	-0.572291	0.0166752	0.0162265	YES	YES	Cluster 1
HSP90B1	3.7205e+07	2.9647e+07	3.3141e+07	1.7053e+07	1.7165e+07	2.4672e+07	1.5058e+07	1.7068e+07	1.2342e+07	3.3331e+07	1.963e+07	1.48227e+07	-0.763804	-1.16906	0.0153801	0.00376731	YES	YES	Cluster 1
HSPA2	1.4902e+06	2.1824e+06	1.958e+06	895496	658938	1.13973e+06	520481	1.12936e+06	684517	1.87687e+06	898054	778118	-1.06345	-1.27027	0.0211224	0.0162568	YES	YES	Cluster 1
HSPA8	8.8949e+08	9.1184e+08	8.5497e+08	7.979e+08	8.2597e+08	7.8497e+08	7.9528e+08	8.3269e+08	8.3951e+08	8.85433e+08	8.02947e+08	8.22493e+08	-0.14108	-0.10638	0.0187879	0.044746	YES	YES	Cluster 1
HYAL2	1.3363e+07	1.5243e+07	1.4778e+07	1.0923e+07	1.1546e+07	1.049e+07	1.6888e+07	1.1713e+07	1.0663e+07	1.44613e+07	1.09863e+07	1.3088e+07	-0.396491	-0.143956	0.0115832	0.554956	YES	YES	Cluster 1
HYOU1	1.8192e+07	1.7616e+07	1.6597e+07	1.31e+07	1.1956e+07	1.4309e+07	1.4567e+07	1.3404e+07	1.2334e+07	1.74683e+07	1.31217e+07	1.3435e+07	-0.412791	-0.378746	0.00862481	0.00912124	YES	YES	Cluster 1
IGSF5	8.0205e+06	6.7302e+06	8.41e+06	795377	1.475e+06	808356	7.5583e+06	5.7371e+06	1.19971e+06	7.72023e+06	1.02624e+06	4.8317e+06	-2.91127	-0.676112	0.00183186	0.262927	YES	YES	Cluster 1
IL6ST	1.0967e+07	1.0407e+07	1.1345e+07	8.1855e+06	6.7226e+06	7.1328e+06	7.0078e+06	5.809e+06	5.8121e+06	1.09063e+07	7.34697e+06	6.20963e+06	-0.569946	-0.812586	0.00424677	0.00113265	YES	YES	Cluster 1
ITGA2	1.2615e+08	1.4747e+08	1.8781e+08	7.6077e+07	6.6308e+07	101170000	8.6077e+07	7.5432e+07	8.4804e+07	1.5381e+08	8.1185e+07	8.21043e+07	-0.921864	-0.905619	0.036289	0.0537583	YES	YES	Cluster 1
ITGB6	1.1993e+08	1.2072e+08	1.451e+08	1.1117e+08	1.0918e+08	9.3623e+07	9.4922e+07	8.6406e+07	9.9837e+07	1.28583e+08	1.04658e+08	9.37217e+07	-0.297026	-0.456249	0.0832237	0.0345427	YES	YES	Cluster 1
ITM2C	5.578e+06	7.9798e+06	5.8708e+06	869701	687875	5.4694e+06	858455	1.03779e+06	611993	6.4762e+06	2.34233e+06	836079	-1.46721	-2.95344	0.101108	0.0155603	YES	YES	Cluster 1
LARP4	2.9322e+07	3.1298e+07	2.6875e+07	2.1537e+07	2.109e+07	2.0554e+07	2.1199e+07	20506000	1.8299e+07	2.9165e+07	2.10603e+07	2.00013e+07	-0.46971	-0.544142	0.0199384	0.00599491	YES	YES	Cluster 1
LAT1	2.4426e+07	2.1004e+07	2.6259e+07	2.0525e+07	1.6994e+07	1.6046e+07	1.8403e+07	1.5026e+07	1.4933e+07	2.38963e+07	1.7855e+07	1.61207e+07	-0.420461	-0.567878	0.0432536	0.0180974	YES	YES	Cluster 1
LGALS3	5.4041e+06	5.1926e+06	7.4556e+06	4.4179e+06	468316	5.1016e+06	3.6257e+06	724585	2.14274e+06	6.01743e+06	3.32927e+06	2.16434e+06	-0.853942	-1.47522	0.196303	0.0261302	YES	YES	Cluster 1
LMO7	1.6122e+07	1.6607e+07	1.3842e+07	1.1402e+07	9.7542e+06	9.582e+06	1.6908e+07	1.1276e+07	1.3273e+07	1.55237e+07	1.02461e+07	1.3819e+07	-0.599399	-0.167816	0.00961785	0.42613	YES	YES	Cluster 1
LRRC8A	1.1306e+07	1.3683e+07	1.5255e+07	1.0404e+07	8.5877e+06	7.9124e+06	6.3504e+06	7.7307e+06	5.653e+06	1.34147e+07	8.96803e+06	6.57803e+06	-0.580948	-1.02808	0.0391977	0.0128762	YES	YES	Cluster 1
LUZP1	4.2404e+06	4.9613e+06	5.8075e+06	3.7098e+06	2.8786e+06	3.6591e+06	2.7494e+06	2.8805e+06	3.8108e+06	5.00307e+06	3.41583e+06	3.1469e+06	-0.550575	-0.668881	0.0513908	0.0339349	YES	YES	Cluster 1
MAIP1	8.373e+06	6.7946e+06	7.1069e+06	413840	6.9553e+06	6.0528e+06	3.7023e+06	1.27326e+06	4.5378e+06	7.42483e+06	4.47398e+06	3.17112e+06	-0.7308	-1.22737	0.283971	0.0315222	YES	YES	Cluster 1
MAP4K4	2.4707e+07	2.544e+07	2.25e+07	1.9104e+07	2.2173e+07	2.3191e+07	2.2244e+07	1.9677e+07	2.0935e+07	2.42157e+07	2.14893e+07	2.0952e+07	-0.17232	-0.208853	0.153138	0.0490054	YES	YES	Cluster 1
MPZL1	2.1906e+07	2.1751e+07	2.4433e+07	1.4998e+07	1.2248e+07	1.4752e+07	1.8559e+07	1.6884e+07	2.0721e+07	2.26967e+07	1.39993e+07	1.87213e+07	-0.697122	-0.277797	0.00215011	0.0510921	YES	YES	Cluster 1
MSH2	6.9991e+07	7.489e+07	7.4136e+07	5.8527e+07	5.7899e+07	5.9861e+07	5.1242e+07	5.3358e+07	5.4522e+07	7.30057e+07	5.87623e+07	5.30407e+07	-0.313117	-0.46091	0.00563294	0.000903994	YES	YES	Cluster 1
MYL12B	5.1109e+07	6.096e+07	5.9607e+07	5.1625e+07	4.4797e+07	4.2585e+07	3.875e+07	4.0084e+07	4.1398e+07	5.72253e+07	4.63357e+07	4.00773e+07	-0.304531	-0.513867	0.0579899	0.0252262	YES	YES	Cluster 1
NCAPG	4.9558e+06	5.2566e+06	5.5286e+06	4.387e+06	4.0729e+06	3.5126e+06	4.1851e+06	3.9228e+06	4.5308e+06	5.247e+06	3.99083e+06	4.2129e+06	-0.394803	-0.316679	0.0199386	0.0129503	YES	YES	Cluster 1
NCL	1.2131e+07	8.6559e+06	1.4547e+07	6.9972e+06	5.1933e+06	5.2199e+06	4.3904e+06	3.9617e+06	5.0345e+06	1.1778e+07	5.80347e+06	4.4622e+06	-1.0211	-1.40026	0.0601006	0.0464994	YES	YES	Cluster 1
NCLN	3.103e+08	2.9706e+08	3.0147e+08	2.3868e+08	2.5569e+08	2.5662e+08	2.539e+08	2.1132e+08	2.1355e+08	3.02943e+08	2.5033e+08	2.26257e+08	-0.275217	-0.421088	0.002859	0.0241274	YES	YES	Cluster 1
NLRX1	5.3509e+08	5.2657e+08	5.1606e+08	4.673e+08	4.3823e+08	4.9584e+08	4.5322e+08	4.7257e+08	4.5908e+08	5.25907e+08	4.67123e+08	4.61623e+08	-0.171003	-0.188091	0.0596077	0.00127616	YES	YES	Cluster 1
NPTN	8.5273e+06	9.0327e+06	1.0131e+07	4.6102e+06	4.049e+06	4.9221e+06	4.2284e+06	4.7667e+06	5.5988e+06	9.23033e+06	4.5271e+06	4.86463e+06	-1.0278	-0.924052	0.00286528	0.00236858	YES	YES	Cluster 1
NSUN2	8.5551e+07	8.6406e+07	7.937e+07	7.3776e+07	7.0891e+07	7.1143e+07	7.0152e+07	6.0766e+07	6.6035e+07	8.37757e+07	7.19367e+07	6.5651e+07	-0.219804	-0.351714	0.0208686	0.00740168	YES	YES	Cluster 1
NUP93	2.6995e+07	2.6514e+07	2.636e+07	2.139e+07	2.2968e+07	2.3476e+07	2.3028e+07	2.4155e+07	2.233e+07	2.6623e+07	2.26113e+07	2.3171e+07	-0.235627	-0.200353	0.0168872	0.0144983	YES	YES	Cluster 1
OAT	3.0976e+07	3.2702e+07	3.1811e+07	2.6175e+07	2.2365e+07	1.9364e+07	1.7818e+07	1.6587e+07	1.7957e+07	3.18297e+07	2.26347e+07	1.7454e+07	-0.491838	-0.866814	0.0362622	3.06222e-05	YES	YES	Cluster 1
P4HA1	8.5946e+06	1.227e+07	1.012e+07	5.2331e+06	6.6158e+06	8.1282e+06	4.9777e+06	5.2965e+06	4.4099e+06	1.03282e+07	6.65903e+06	4.8947e+06	-0.633204	-1.0773	0.0569211	0.0305314	YES	YES	Cluster 1
P4HA2	1.7541e+07	1.9235e+07	1.9268e+07	1.4571e+07	1.5952e+07	1.6659e+07	1.7078e+07	1.7007e+07	1.6379e+07	1.86813e+07	1.57273e+07	1.68213e+07	-0.248323	-0.151305	0.024486	0.067423	YES	YES	Cluster 1
PAICS	6.1642e+06	5.4015e+06	6.6189e+06	4.1762e+06	4.4569e+06	4.4419e+06	5.473e+06	6.1328e+06	5.7983e+06	6.06153e+06	4.35833e+06	5.80137e+06	-0.475906	-0.06329	0.0340752	0.563679	YES	YES	Cluster 1
PARD3	4.2754e+06	5.0251e+06	4.3098e+06	3.1431e+06	3.4626e+06	3.535e+06	3.0131e+06	3.3529e+06	3.8763e+06	4.53677e+06	3.38023e+06	3.4141e+06	-0.424542	-0.410159	0.0253138	0.0327966	YES	YES	Cluster 1
PC	4.8514e+08	4.5357e+08	4.4743e+08	4.3429e+08	3.9414e+08	3.9302e+08	3.8586e+08	3.9295e+08	4.1722e+08	4.62047e+08	4.0715e+08	3.98677e+08	-0.182478	-0.212819	0.0385648	0.0148118	YES	YES	Cluster 1
PCCA	3.5076e+08	3.2766e+08	3.3649e+08	3.0575e+08	2.8817e+08	2.8467e+08	3.2833e+08	3.3785e+08	3.5118e+08	3.38303e+08	2.92863e+08	3.3912e+08	-0.20809	0.00347848	0.00836802	0.935251	YES	YES	Cluster 1
PCCB	1.6479e+08	1.5523e+08	1.7796e+08	1.3991e+08	1.2432e+08	1.3305e+08	1.4855e+08	1.3953e+08	1.3662e+08	1.65993e+08	1.32427e+08	1.41567e+08	-0.325932	-0.229644	0.0176387	0.0453127	YES	YES	Cluster 1
PDIA3	1.4772e+07	1.2664e+07	1.3749e+07	6.4836e+06	8.8318e+06	1.0316e+07	5.4976e+06	7.4827e+06	4.0581e+06	1.37283e+07	8.5438e+06	5.67947e+06	-0.684207	-1.27333	0.025082	0.00445187	YES	YES	Cluster 1
PDLIM5	2.8816e+06	2.9191e+06	2.8281e+06	1.32355e+06	1.28394e+06	765699	283625	802516	4.6355e+06	2.87627e+06	1.1244e+06	1.90721e+06	-1.35505	-0.592731	0.00920206	0.5533	YES	YES	Cluster 1
PDS5A	2.4809e+07	2.4299e+07	2.2959e+07	1.9584e+07	1.9964e+07	1.7893e+07	1.9428e+07	1.6484e+07	1.933e+07	2.40223e+07	19147000	1.8414e+07	-0.327258	-0.383573	0.00470834	0.0130387	YES	YES	Cluster 1
PFKL	4.2197e+07	4.547e+07	4.3022e+07	3.2732e+07	3.149e+07	3.3165e+07	3.6217e+07	2.9144e+07	3.2071e+07	4.3563e+07	3.24623e+07	3.24773e+07	-0.424337	-0.42367	0.00216177	0.018269	YES	YES	Cluster 1
PGK1	2.5571e+07	2.3617e+07	2.6226e+07	1.4221e+07	2.1393e+07	2.145e+07	2.1629e+07	2.1924e+07	1.8269e+07	2.5138e+07	1.90213e+07	2.06073e+07	-0.402251	-0.286712	0.114389	0.0394554	YES	YES	Cluster 1
PGRMC1	3.3398e+06	2.0283e+06	2.6121e+06	405463	1.26745e+06	519185	888294	1.817e+06	731954	2.66007e+06	730698	1.14575e+06	-1.86411	-1.21517	0.017658	0.0414829	YES	YES	Cluster 1
PLEKHA1	2.8474e+06	3256700	2.0856e+06	894046	772071	717901	1.8626e+06	1.8193e+06	3.2002e+06	2.7299e+06	794673	2.29403e+06	-1.78042	-0.250962	0.0277278	0.488941	YES	YES	Cluster 1
PLXNA1	2.7512e+07	2.5554e+07	1.9568e+07	1.4104e+07	1.3595e+07	1.3252e+07	2.0495e+07	2.0216e+07	2.2285e+07	2.42113e+07	1.36503e+07	2.09987e+07	-0.826746	-0.205385	0.0462226	0.30958	YES	YES	Cluster 1
PLXNA2	1.4119e+07	1.2071e+07	1.238e+07	1.074e+07	9.7274e+06	9.0444e+06	1.0353e+07	1.1081e+07	1.1515e+07	1.28567e+07	9.83727e+06	1.0983e+07	-0.386187	-0.227244	0.0223139	0.079427	YES	YES	Cluster 1
PLXNB3	1.0756e+07	1.1091e+07	9.3095e+06	7.2149e+06	8.1792e+06	7.4137e+06	7.339e+06	7025300	5.4985e+06	1.03855e+07	7.6026e+06	6.62093e+06	-0.450006	-0.649464	0.0197316	0.0088512	YES	YES	Cluster 1
PNP	4.4178e+06	3.6841e+06	4.9891e+06	3.317e+06	3.153e+06	2.8489e+06	2.8848e+06	2.3972e+06	3.1875e+06	4.36367e+06	3.1063e+06	2.82317e+06	-0.490344	-0.628227	0.0658323	0.0343122	YES	YES	Cluster 1
PODXL	1.4003e+08	1.46e+08	1.7465e+08	1.29e+08	1.008e+08	9.9438e+07	1.0418e+08	8.2792e+07	8.2615e+07	1.5356e+08	1.09746e+08	8.98623e+07	-0.484634	-0.773014	0.0387361	0.0109136	YES	YES	Cluster 1
PPM1G	5.0918e+06	5.1662e+06	6.4919e+06	4.1729e+06	3.5134e+06	3.6257e+06	2.8159e+06	2.7969e+06	2.5996e+06	5.5833e+06	3.77067e+06	2.73747e+06	-0.566298	-1.02828	0.0407808	0.0225173	YES	YES	Cluster 1
PRKAR2A	1.4712e+07	1.4952e+07	1.3009e+07	1.4976e+07	1.2263e+07	9.0169e+06	1.2289e+07	1.054e+07	1.2208e+07	1.42243e+07	1.20853e+07	1.1679e+07	-0.235108	-0.284444	0.341443	0.0384785	YES	YES	Cluster 1
PRRC2C	1.1247e+07	1.3197e+07	1.3398e+07	8.8013e+06	1.0124e+07	9.8146e+06	8.3974e+06	9.061e+06	1.0351e+07	1.2614e+07	9.57997e+06	9.2698e+06	-0.396933	-0.444416	0.0278629	0.0212619	YES	YES	Cluster 1
PTPRA	3.5061e+06	3.6993e+06	3.657e+06	616522	746833	1.53517e+06	1.05851e+06	1.24659e+06	1.02594e+06	3.6208e+06	966176	1.11034e+06	-1.90595	-1.7053	0.00924138	1.24428e-05	YES	YES	Cluster 1
PVR	1.9568e+08	1.9916e+08	2.1145e+08	1.7463e+08	1.5674e+08	1.5693e+08	1.5119e+08	1.3328e+08	1.3605e+08	2.02097e+08	1.62767e+08	1.40173e+08	-0.31224	-0.527834	0.00753402	0.00119146	YES	YES	Cluster 1
RAB25	3.0528e+06	3.3059e+06	3.0731e+06	625906	2.5695e+06	2.9471e+06	2.4071e+06	2.2787e+06	2.7625e+06	3.14393e+06	2.0475e+06	2.48277e+06	-0.618706	-0.340622	0.265996	0.0258934	YES	YES	Cluster 1
RAB35	1.1456e+07	1.3115e+07	1.3405e+07	5.8669e+06	7.9297e+06	7.4745e+06	7.2449e+06	7.3412e+06	6.0608e+06	1.26587e+07	7.09037e+06	6.8823e+06	-0.836193	-0.879163	0.00309382	0.00235319	YES	YES	Cluster 1
RAB3D	1.3983e+07	1.4868e+07	1.5495e+07	1.2724e+07	1.0933e+07	1.0127e+07	9.3015e+06	1.0214e+07	9.9561e+06	14782000	1.12613e+07	9.82387e+06	-0.392464	-0.589479	0.0254025	0.0015165	YES	YES	Cluster 1
RAB8A	1.6521e+07	1.9715e+07	1.8149e+07	1.3119e+07	1.0436e+07	1.1397e+07	1.1721e+07	1.0137e+07	1.2431e+07	1.81283e+07	1.16507e+07	1.14297e+07	-0.637834	-0.665463	0.00632037	0.00552194	YES	YES	Cluster 1
RAB9A	1.3839e+07	1.2077e+07	1.2686e+07	1.0294e+07	8.5095e+06	9.5321e+06	8.2608e+06	8.8035e+06	8.0884e+06	1.28673e+07	9.4452e+06	8.38423e+06	-0.44606	-0.617962	0.00943261	0.00608497	YES	YES	Cluster 1
RBBP7	3.8803e+06	3.839e+06	4.5007e+06	442632	1.60159e+06	627656	3.2339e+06	271763	1.20662e+06	4.07333e+06	890625	1.57076e+06	-2.19332	-1.37475	0.00350683	0.0959259	YES	YES	Cluster 1
RCN2	8.9183e+06	8.7186e+06	7.897e+06	6.0963e+06	6.6518e+06	5.9911e+06	7.8055e+06	7.3054e+06	6.331e+06	8.5113e+06	6.2464e+06	7.1473e+06	-0.446355	-0.251981	0.00594737	0.0690733	YES	YES	Cluster 1
RPL11	2.4106e+08	2.8026e+08	2.4798e+08	211850000	2.3299e+08	2.0347e+08	1.7851e+08	2.1179e+08	2.1371e+08	2.56433e+08	2.16103e+08	2.01337e+08	-0.246862	-0.348974	0.0596076	0.0296941	YES	YES	Cluster 1
RPS3	3.3206e+08	3.4104e+08	3.1984e+08	2.8762e+08	2.8363e+08	2.8765e+08	3.408e+08	3.0979e+08	3.1638e+08	3.3098e+08	2.863e+08	3.22323e+08	-0.209216	-0.0382354	0.0150204	0.491268	YES	YES	Cluster 1
RPSA	1.2597e+07	1.4027e+07	1.1872e+07	1.1936e+07	1.0113e+07	1.1204e+07	8.7138e+06	1.1239e+07	1.0353e+07	1.2832e+07	1.10843e+07	1.01019e+07	-0.211224	-0.345115	0.103805	0.049936	YES	YES	Cluster 1
RRBP1	6.7736e+07	5.8892e+07	7.847e+07	4.5364e+07	3.81e+07	4.1503e+07	3.0529e+07	2.866e+07	3.3319e+07	6.8366e+07	4.16557e+07	3.0836e+07	-0.714766	-1.14866	0.0301204	0.0175961	YES	YES	Cluster 1
RRM1	7.3129e+06	7.4312e+06	8.7724e+06	6.4767e+06	6.1954e+06	6.2461e+06	4.893e+06	5.5248e+06	6.7153e+06	7.83883e+06	6.30607e+06	5.71103e+06	-0.313899	-0.456887	0.0773493	0.0409919	YES	YES	Cluster 1
SDC1	7.9751e+06	9.8494e+06	1.0487e+07	416621	389441	1.48247e+06	3.0678e+06	493441	1.9504e+06	9.43717e+06	762844	1.83721e+06	-3.62889	-2.36083	0.00231771	0.00200514	YES	YES	Cluster 1
SEC13	4.2838e+06	4.4308e+06	4.887e+06	774905	783459	4.2156e+06	777420	498076	905269	4.53387e+06	1.92465e+06	726922	-1.23614	-2.64087	0.147293	0.000165639	YES	YES	Cluster 1
SEC61A1	6.0478e+07	6.4231e+07	5.4845e+07	4.6022e+07	4.7969e+07	4.4016e+07	4.4468e+07	4.0831e+07	3.9957e+07	5.98513e+07	4.60023e+07	4.1752e+07	-0.379676	-0.519538	0.0235461	0.00997629	YES	YES	Cluster 1
SERBP1	1.7052e+07	1.755e+07	1.4498e+07	1.2555e+07	1.047e+07	1.1158e+07	1.1661e+07	8.2378e+06	1.2601e+07	1.63667e+07	1.13943e+07	1.08333e+07	-0.522444	-0.595292	0.0162442	0.0319509	YES	YES	Cluster 1
SF1	1.3746e+07	1.6211e+07	1.6175e+07	1.3092e+07	1.1599e+07	1.0271e+07	1.1038e+07	8.6958e+06	1.1017e+07	1.53773e+07	1.1654e+07	1.02503e+07	-0.39998	-0.585144	0.0319958	0.0104716	YES	YES	Cluster 1
SFXN3	4.4436e+07	4.1905e+07	4.1363e+07	3.7879e+07	3.7045e+07	3.9302e+07	3.5766e+07	3.8341e+07	3.4533e+07	4.2568e+07	3.80753e+07	3.62133e+07	-0.160913	-0.233248	0.0218488	0.013136	YES	YES	Cluster 1
SLC16A1	3.3032e+07	3.8057e+07	3.9143e+07	2.4612e+07	2.2793e+07	2.7737e+07	1.714e+07	2.0062e+07	1.9218e+07	3.6744e+07	2.50473e+07	1.88067e+07	-0.552852	-0.966265	0.00928793	0.00413423	YES	YES	Cluster 1
SLC1A5	6.0365e+07	5.9931e+07	7.0358e+07	4.3131e+07	3.9217e+07	3.9486e+07	3.202e+07	3.0364e+07	3.6855e+07	6.35513e+07	4.06113e+07	3.30797e+07	-0.64604	-0.941978	0.0129562	0.00359338	YES	YES	Cluster 1
SLC27A4	4.9141e+07	4.5346e+07	4.602e+07	4.1077e+07	3.8855e+07	4.075e+07	3.6783e+07	3.6016e+07	4.1821e+07	4.68357e+07	4.02273e+07	3.82067e+07	-0.219431	-0.293783	0.0137542	0.0221908	YES	YES	Cluster 1
SLC38A1	7.0919e+06	4.4509e+06	6.5767e+06	1.808e+06	4.1736e+06	3.4622e+06	2.8684e+06	2.114e+06	2.3765e+06	6.03983e+06	3.14793e+06	2.45297e+06	-0.940104	-1.29998	0.0550664	0.0392628	YES	YES	Cluster 1
SLC39A14	8.2773e+06	9.6917e+06	7.6821e+06	1.86991e+06	837441	1.29734e+06	1.30508e+06	938943	758601	8.55037e+06	1.3349e+06	1.00088e+06	-2.67926	-3.09472	0.00183251	0.00391036	YES	YES	Cluster 1
SLC44A1	2.9882e+06	3.0456e+06	5.1041e+06	788119	578481	1.06689e+06	596329	577438	2.5402e+06	3.71263e+06	811165	1.23799e+06	-2.19438	-1.58444	0.0480313	0.0605301	YES	YES	Cluster 1
SLC4A2	1.1749e+07	1.3434e+07	1.3261e+07	1.2081e+07	8.8648e+06	9.5719e+06	9.6513e+06	8.7938e+06	8.2099e+06	1.28147e+07	1.01726e+07	8.885e+06	-0.333112	-0.528352	0.0952595	0.00527237	YES	YES	Cluster 1
SLC5A3	8.2698e+06	8.3455e+06	1.0294e+07	5.2805e+06	3.8289e+06	4.6341e+06	4.4421e+06	4.6754e+06	4.0731e+06	8.96977e+06	4.58117e+06	4.39687e+06	-0.969355	-1.02859	0.00811538	0.0153769	YES	YES	Cluster 1
SMC4	2.1541e+07	2.4607e+07	2.4097e+07	1.7097e+07	2.0499e+07	1.9341e+07	2.6786e+07	1.9313e+07	1.7604e+07	2.3415e+07	1.8979e+07	2.12343e+07	-0.303029	-0.141034	0.0323763	0.527349	YES	YES	Cluster 1
SRRM2	1.6359e+07	1.4781e+07	1.4385e+07	1.3352e+07	1.2834e+07	1.2063e+07	1.2169e+07	1.1384e+07	1.226e+07	1.5175e+07	1.27497e+07	1.19377e+07	-0.251237	-0.346176	0.0355112	0.0191041	YES	YES	Cluster 1
SRSF7	3.0842e+07	3.6262e+07	4.2022e+07	2.5744e+07	1.6627e+07	2.03e+07	2.3502e+07	2.4329e+07	3.1562e+07	3.63753e+07	2.08903e+07	2.64643e+07	-0.800125	-0.458911	0.0220919	0.0772272	YES	YES	Cluster 1
SSR4	4.7172e+07	4.9349e+07	4.0827e+07	3.0493e+07	3.5016e+07	3.9638e+07	2.7964e+07	3.4009e+07	3.295e+07	4.57827e+07	3.5049e+07	3.1641e+07	-0.385428	-0.533006	0.0432599	0.0135506	YES	YES	Cluster 1
STT3A	1.8455e+07	1.6587e+07	1.7377e+07	9.5659e+06	9.1115e+06	1.2741e+07	9.3379e+06	1.0471e+07	9.7571e+06	1.7473e+07	1.04728e+07	9.85533e+06	-0.73848	-0.826151	0.0131837	0.000764613	YES	YES	Cluster 1
TBRG4	4.3808e+07	4.6745e+07	5.142e+07	3.8159e+07	3.8547e+07	3.909e+07	3.4811e+07	3.6869e+07	3.7817e+07	4.73243e+07	3.85987e+07	3.6499e+07	-0.294031	-0.374725	0.056912	0.0265926	YES	YES	Cluster 1
TLN1	7.6682e+06	6.2909e+06	4.849e+06	2.3188e+06	2.3794e+06	3.4965e+06	1.9887e+06	1.3332e+06	491000	6.26937e+06	2.73157e+06	1.27097e+06	-1.19859	-2.30239	0.032243	0.0117999	YES	YES	Cluster 1
TMEM120A	1.0805e+07	1.0565e+07	1.0514e+07	9.2312e+06	9.0832e+06	7.9216e+06	1.025e+07	9.1186e+06	7.9933e+06	1.0628e+07	8.74533e+06	9.12063e+06	-0.281285	-0.220664	0.0398644	0.144313	YES	YES	Cluster 1
TMEM33	3.2815e+07	3.7051e+07	3.423e+07	3.0081e+07	2.9361e+07	2.6175e+07	3.0025e+07	2.701e+07	3.809e+07	3.46987e+07	2.8539e+07	3.17083e+07	-0.281945	-0.130018	0.023599	0.469291	YES	YES	Cluster 1
TMPRSS4	3.3827e+07	3.4402e+07	3.4995e+07	2.917e+07	2.5531e+07	2.3226e+07	2.3062e+07	1.9948e+07	2.0491e+07	3.4408e+07	2.59757e+07	2.1167e+07	-0.405583	-0.700927	0.0354824	0.00238375	YES	YES	Cluster 1
TOMM40	2.7218e+07	2.7093e+07	2.5241e+07	2.4534e+07	2.2149e+07	2.4028e+07	2.6824e+07	1.9107e+07	2.0122e+07	2.65173e+07	2.35703e+07	2.20177e+07	-0.169964	-0.268274	0.0389048	0.198548	YES	YES	Cluster 1
TPBG	1.6159e+07	2.1045e+07	2.0802e+07	1.5e+07	1.37e+07	1.2336e+07	1.2206e+07	1.2767e+07	1.1118e+07	1.93353e+07	1.36787e+07	1.20303e+07	-0.499312	-0.684563	0.0519004	0.0350486	YES	YES	Cluster 1
TPM1	7.3166e+06	5.3242e+06	4.346e+06	736833	1.07064e+06	1.5404e+06	1.22641e+06	335964	1.83141e+06	5.66227e+06	1.11596e+06	1.13126e+06	-2.3431	-2.32345	0.0283003	0.0198292	YES	YES	Cluster 1
TSPAN8	2.5411e+07	3.0015e+07	3.3576e+07	2.0493e+07	1.4814e+07	1.6024e+07	854569	1.3706e+07	1.7331e+07	2.96673e+07	1.71103e+07	1.06305e+07	-0.794007	-1.48066	0.0154042	0.0444754	YES	YES	Cluster 1
TUBB2A	4.6532e+08	4.647e+08	4.4116e+08	3.5681e+08	3.8102e+08	3.5342e+08	3.2876e+08	4.2909e+08	4.7496e+08	4.5706e+08	3.6375e+08	4.10937e+08	-0.329436	-0.153468	0.00141984	0.397578	YES	YES	Cluster 1
TUBB4B	6.5903e+08	7.8631e+08	8.2874e+08	4.9936e+08	5.9805e+08	6.4444e+08	5.9086e+08	5.0992e+08	4.7792e+08	7.58027e+08	5.80617e+08	5.26233e+08	-0.384663	-0.526546	0.0578434	0.0249198	YES	YES	Cluster 1
UBAP2L	2.6235e+07	3.1103e+07	2.5568e+07	1.9774e+07	1.8889e+07	1.9512e+07	2.0455e+07	1.8503e+07	1.9253e+07	2.76353e+07	1.93917e+07	1.94037e+07	-0.511077	-0.510185	0.0393546	0.0321144	YES	YES	Cluster 1
UBTF	4.2041e+06	4.9991e+06	4.9581e+06	3.1058e+06	1.06127e+06	544861	765015	1.29175e+06	3.0721e+06	4.72043e+06	1.57064e+06	1.70962e+06	-1.58756	-1.46524	0.0451492	0.0370216	YES	YES	Cluster 1
UGT8	5.5024e+06	6.375e+06	5.2492e+06	3.6935e+06	3.8364e+06	3.8845e+06	4.6097e+06	3.7355e+06	3.8609e+06	5.70887e+06	3.8048e+06	4.0687e+06	-0.585384	-0.488636	0.0277954	0.0216015	YES	YES	Cluster 1
UQCRQ	3.35e+07	3.0081e+07	2.6012e+07	2.2906e+07	1.4118e+07	1.5633e+07	2.9419e+07	2.6157e+07	2.6367e+07	2.98643e+07	1.75523e+07	2.73143e+07	-0.766761	-0.128765	0.0258155	0.369673	YES	YES	Cluster 1
USO1	1.8393e+07	1.5739e+07	1.5979e+07	1.1417e+07	1.217e+07	1.3349e+07	1.0508e+07	1.2827e+07	1.3262e+07	1.67037e+07	1.2312e+07	1.2199e+07	-0.4401	-0.453402	0.0168697	0.0200828	YES	YES	Cluster 1
VAPB	6.4908e+06	6.4169e+06	7.6659e+06	4.1079e+06	4.2068e+06	5.0649e+06	3.8373e+06	2.3776e+06	3.8416e+06	6.85787e+06	4.45987e+06	3.35217e+06	-0.620759	-1.03267	0.0108439	0.00573782	YES	YES	Cluster 1
VASN	3.9901e+06	4.901e+06	3.1387e+06	414131	1.073e+06	886579	568058	1.17031e+06	456570	4.00993e+06	791237	731646	-2.3414	-2.45436	0.0146142	0.0125304	YES	YES	Cluster 1
VCAN	7.3022e+06	7.0485e+06	8.0123e+06	539389	790149	432278	906916	600816	854830	7.45433e+06	587272	787521	-3.66598	-3.24269	0.000564637	0.000752884	YES	YES	Cluster 1
VCL	5.7771e+06	4.635e+06	3.7846e+06	2.7814e+06	2.8289e+06	593531	958528	2.3314e+06	744753	4.73223e+06	2.06794e+06	1.34489e+06	-1.19432	-1.81503	0.0497793	0.011845	YES	YES	Cluster 1
ZDHHC5	4.5412e+06	3.153e+06	4.1559e+06	3.7874e+06	1.26543e+06	1.19287e+06	1.02981e+06	2.0679e+06	957238	3.95003e+06	2.0819e+06	1.35165e+06	-0.923966	-1.54715	0.146804	0.00945401	YES	YES	Cluster 1
ABCF1	2.8573e+07	2.9846e+07	2.7897e+07	3.3472e+07	3.2373e+07	3.0392e+07	4.5613e+07	3.4529e+07	3.6485e+07	2.8772e+07	3.2079e+07	3.88757e+07	0.156964	0.434202	0.0453907	0.0939662	YES	YES	Cluster 2
ABCF3	9.7178e+06	9.8542e+06	9.2812e+06	1.0871e+07	1.1337e+07	1.0614e+07	1.2921e+07	1.1638e+07	1.2742e+07	9.61773e+06	1.09407e+07	1.24337e+07	0.185932	0.370483	0.00924927	0.0101566	YES	YES	Cluster 2
ACACA	3.2365e+08	3.1679e+08	3.0278e+08	3.6529e+08	3.3097e+08	3.1458e+08	4.372e+08	4.5149e+08	4.2497e+08	3.14407e+08	3.36947e+08	4.37887e+08	0.0998884	0.477926	0.268105	0.000301292	YES	YES	Cluster 2
ACTR1A	8.757e+06	1.0776e+07	9.7326e+06	1.2048e+07	1.2619e+07	1.0145e+07	1.9381e+07	1.5842e+07	1.6638e+07	9.7552e+06	1.1604e+07	1.7287e+07	0.250379	0.825444	0.127217	0.00786233	YES	YES	Cluster 2
ACTR2	2.2584e+07	2.5171e+07	2.4164e+07	2.7274e+07	2.8585e+07	2.7323e+07	2.405e+07	3.0125e+07	3.0014e+07	2.3973e+07	2.77273e+07	2.8063e+07	0.209898	0.227259	0.0201807	0.168316	YES	YES	Cluster 2
AKAP13	2.0698e+07	2.1278e+07	2.0314e+07	2.2858e+07	2.2935e+07	2.2574e+07	2.4017e+07	2.4122e+07	2.732e+07	2.07633e+07	2.2789e+07	2.5153e+07	0.1343	0.276692	0.0103603	0.0482507	YES	YES	Cluster 2
ANKFY1	4.0793e+06	3.1157e+06	3.2431e+06	5.4715e+06	4.0323e+06	3.8462e+06	4.7068e+06	4.496e+06	5.3378e+06	3.47937e+06	4.45e+06	4.84687e+06	0.354981	0.478228	0.19516	0.0268657	YES	YES	Cluster 2
AP1M2	2.1451e+07	3.4544e+07	2.2704e+07	3.3533e+07	4.83e+07	5.0799e+07	6.3629e+07	5.6901e+07	4.3538e+07	26233000	4.42107e+07	5.46893e+07	0.753012	1.05988	0.06139	0.020824	YES	YES	Cluster 2
ARCN1	9.5979e+07	9.8248e+07	9.865e+07	1.0332e+08	1.2825e+08	1.2361e+08	1.5245e+08	1.4323e+08	1.403e+08	9.76257e+07	1.18393e+08	1.45327e+08	0.278255	0.573967	0.111573	0.0041784	YES	YES	Cluster 2
ARHGAP12	4.6493e+06	5.4069e+06	4.4084e+06	5.2789e+06	7.0025e+06	5.068e+06	6.0488e+06	5.8964e+06	7.1677e+06	4.82153e+06	5.78313e+06	6.37097e+06	0.262359	0.40202	0.256262	0.0403762	YES	YES	Cluster 2
ARHGEF1	1.4999e+07	1.7675e+07	1.6826e+07	1.6108e+07	1.6672e+07	1.6567e+07	1.9158e+07	2.002e+07	2.0485e+07	1.65e+07	1.6449e+07	1.98877e+07	-0.00446615	0.269408	0.954977	0.0325464	YES	YES	Cluster 2
ARHGEF28	2.2963e+07	2.3011e+07	2.0897e+07	2.687e+07	2.4669e+07	2.4265e+07	2.8113e+07	3.0352e+07	3.3225e+07	2.22903e+07	2.5268e+07	3.05633e+07	0.180893	0.455384	0.0506525	0.0169145	YES	YES	Cluster 2
ARHGEF40	1.0029e+07	1.0853e+07	9.6262e+06	1.2299e+07	1.1503e+07	1.1245e+07	1.2019e+07	1.4209e+07	1.4253e+07	1.01694e+07	1.16823e+07	1.34937e+07	0.200094	0.408048	0.0353708	0.0287958	YES	YES	Cluster 2
ASNS	3.6544e+07	4.2385e+07	3.6357e+07	3.9933e+07	5.2858e+07	6.4133e+07	8.3304e+07	6.4728e+07	5.8814e+07	3.84287e+07	5.2308e+07	6.89487e+07	0.444849	0.84334	0.178528	0.0457243	YES	YES	Cluster 2
ATP6V1B2	3.7076e+06	4.4781e+06	4.178e+06	4.1313e+06	4.3578e+06	5.4201e+06	5.1363e+06	5.1604e+06	5.4077e+06	4.12123e+06	4.6364e+06	5.2348e+06	0.169929	0.345058	0.337212	0.0260927	YES	YES	Cluster 2
CARD6	1.235e+07	1.3073e+07	1.192e+07	1.5556e+07	1.4731e+07	1.4185e+07	1.7881e+07	1.7828e+07	2.115e+07	1.24477e+07	1.4824e+07	1.8953e+07	0.252059	0.606551	0.0110573	0.0199654	YES	YES	Cluster 2
CBLC	921025	762253	835850	2.8617e+06	781204	3.5963e+06	3.5269e+06	3.6962e+06	3.5299e+06	839709	2.41307e+06	3.58433e+06	1.52291	2.09374	0.202664	4.2117e-06	YES	YES	Cluster 2
CCT4	8.6673e+07	1.5737e+08	9.8122e+07	1.0756e+08	1.9032e+08	1.9384e+08	2.3676e+08	2.0406e+08	1.7363e+08	1.14055e+08	1.63907e+08	2.04817e+08	0.523145	0.844603	0.239224	0.0349488	YES	YES	Cluster 2
CCT5	4.3817e+07	6.351e+07	3.8523e+07	4.6534e+07	9.5232e+07	1.0983e+08	9.7206e+07	9.5574e+07	7.2901e+07	4.86167e+07	8.38653e+07	8.85603e+07	0.786624	0.86521	0.198672	0.021678	YES	YES	Cluster 2
CDH10	1.5919e+07	1.6466e+07	1.6688e+07	2.2148e+07	2.036e+07	2.1336e+07	2.6151e+07	2.3231e+07	2.6586e+07	1.63577e+07	2.12813e+07	2.53227e+07	0.379622	0.630462	0.00440265	0.0107556	YES	YES	Cluster 2
CDK5	8.9797e+06	9.8908e+06	1.0175e+07	9.9102e+06	1.0204e+07	9.0974e+06	1.5314e+07	1.3514e+07	1.5864e+07	9.68183e+06	9.7372e+06	1.48973e+07	0.00822672	0.621702	0.915414	0.00747135	YES	YES	Cluster 2
CFL1	6.0003e+07	1.4026e+08	7.6411e+07	9.3296e+07	1.8044e+08	1.9916e+08	2.3013e+08	1.9259e+08	1.568e+08	9.22247e+07	1.57632e+08	1.93173e+08	0.773336	1.06667	0.189528	0.0365677	YES	YES	Cluster 2
COG3	3.4286e+06	4.4038e+06	3.6342e+06	4.1108e+06	4.6576e+06	5.4806e+06	5.5414e+06	5.0396e+06	5.0669e+06	3.8222e+06	4.74967e+06	5.21597e+06	0.313423	0.448531	0.140978	0.0243024	YES	YES	Cluster 2
COPG1	1.1722e+08	1.3039e+08	1.1899e+08	1.1811e+08	1.4179e+08	1.5263e+08	1.4165e+08	1.5628e+08	1.3967e+08	1.222e+08	1.3751e+08	1.45867e+08	0.170292	0.255406	0.269569	0.026017	YES	YES	Cluster 2
COPG2	2.0261e+07	2.3584e+07	2.2e+07	2.2698e+07	2.4284e+07	2.6731e+07	3.0038e+07	2.8074e+07	2.6281e+07	2.19483e+07	2.4571e+07	2.8131e+07	0.162845	0.358049	0.161394	0.0133836	YES	YES	Cluster 2
CSE1L	2.4086e+07	2.4271e+07	2.462e+07	2.2631e+07	2.3126e+07	2.1722e+07	2.2927e+07	2.8523e+07	2.7222e+07	2.43257e+07	2.2493e+07	2.6224e+07	-0.113003	0.108408	0.0338777	0.378166	YES	YES	Cluster 2
CTTN	4.0808e+07	4.4342e+07	3.6913e+07	4.6419e+07	4.5846e+07	3.5004e+07	5.4597e+07	5.0173e+07	4.5899e+07	4.06877e+07	4.2423e+07	5.0223e+07	0.0602551	0.303757	0.711263	0.0460003	YES	YES	Cluster 2
DCAF7	3.8323e+06	3.8219e+06	4.0242e+06	3.9241e+06	5.4034e+06	5.1503e+06	5.0772e+06	5.1704e+06	5.7567e+06	3.8928e+06	4.82593e+06	5.33477e+06	0.31	0.454617	0.175456	0.0146076	YES	YES	Cluster 2
DENND3	6.5516e+06	7.4711e+06	5.3116e+06	7.2996e+06	9.916e+06	7.5125e+06	1.1014e+07	1.1151e+07	1.1797e+07	6.44477e+06	8.2427e+06	1.13207e+07	0.354989	0.812759	0.16672	0.00872616	YES	YES	Cluster 2
DHX40	2.12197e+06	865256	2.26026e+06	4.0434e+06	4.3121e+06	589726	3.9172e+06	4.7606e+06	5.0122e+06	1.74916e+06	2.98174e+06	4.56333e+06	0.769491	1.38342	0.41748	0.00867901	YES	YES	Cluster 2
DNM1L	1.3183e+07	1.3282e+07	1.2694e+07	1.5805e+07	1.5497e+07	1.45e+07	1.2524e+07	1.683e+07	1.9295e+07	1.3053e+07	1.52673e+07	1.62163e+07	0.226067	0.313066	0.0169486	0.250333	YES	YES	Cluster 2
DPYSL3	7.5677e+06	7.7936e+06	6.4777e+06	8.1223e+06	8.7446e+06	7.6963e+06	9.1618e+06	9.9324e+06	9.1126e+06	7.27967e+06	8.18773e+06	9.40227e+06	0.169592	0.369136	0.153784	0.0165333	YES	YES	Cluster 2
DYNC1LI2	1.7717e+06	1711000	1.4999e+06	1.6889e+06	1.6344e+06	1.9642e+06	2.1003e+06	2.2469e+06	1.9025e+06	1.66087e+06	1.7625e+06	2.08323e+06	0.085687	0.326888	0.48347	0.0325926	YES	YES	Cluster 2
EEF1A1	1.302e+09	1.4181e+09	1.2948e+09	1.3917e+09	1.6054e+09	1.7056e+09	2.3131e+09	1.9509e+09	1.8596e+09	1.3383e+09	1.56757e+09	2.0412e+09	0.228125	0.609016	0.116597	0.0288883	YES	YES	Cluster 2
EEF2	7.3688e+07	7.0132e+07	6.9413e+07	7.3191e+07	7.497e+07	7.1017e+07	8.2621e+07	7.9578e+07	7.6686e+07	7.10777e+07	7.30593e+07	7.96283e+07	0.0396723	0.163886	0.321317	0.0189487	YES	YES	Cluster 2
EHD1	8.7543e+07	1.0746e+08	9.3622e+07	1.028e+08	9.9261e+07	9.5692e+07	1.3199e+08	1.2152e+08	1.4485e+08	9.62083e+07	9.9251e+07	1.32787e+08	0.0449198	0.464877	0.665646	0.0156128	YES	YES	Cluster 2
EHD2	5.2344e+06	5.5634e+06	6.1837e+06	6.5013e+06	6.0591e+06	6.4851e+06	7.8996e+06	8.8009e+06	8.3626e+06	5.6605e+06	6.3485e+06	8.35437e+06	0.165486	0.561601	0.115662	0.00214736	YES	YES	Cluster 2
EHD4	2.1997e+07	2.3642e+07	2.0983e+07	2.2449e+07	2.3765e+07	2.4372e+07	2.9525e+07	2.7153e+07	2.5539e+07	2.22073e+07	2.35287e+07	2.74057e+07	0.0833834	0.303438	0.246926	0.0257696	YES	YES	Cluster 2
EIF2B4	3.9867e+07	4.099e+07	4.2697e+07	4.6713e+07	4.935e+07	4.8383e+07	5.3306e+07	4.9882e+07	5.3979e+07	4.11847e+07	4.81487e+07	5.2389e+07	0.225389	0.347157	0.00353446	0.00316759	YES	YES	Cluster 2
EIF4G1	2.3753e+07	2.4973e+07	2.4629e+07	2.1321e+07	2.1785e+07	2.3478e+07	2.7092e+07	2.5348e+07	2.6684e+07	2.44517e+07	2.21947e+07	2.63747e+07	-0.13972	0.10922	0.0542854	0.0462567	YES	YES	Cluster 2
ELP3	3.5112e+06	3.5457e+06	3.9583e+06	5.3611e+06	3.7135e+06	3.9785e+06	4.3792e+06	4.5146e+06	4.4096e+06	3.67173e+06	4.35103e+06	4.43447e+06	0.244897	0.272299	0.313737	0.0263029	YES	YES	Cluster 2
EPHB2	3.1382e+07	3.0923e+07	3.2898e+07	3.4495e+07	2.8459e+07	2.978e+07	4.0412e+07	3.59e+07	3.6759e+07	3.17343e+07	3.09113e+07	3.76903e+07	-0.0379087	0.24815	0.704343	0.0344985	YES	YES	Cluster 2
EPPK1	1.6093e+08	1.8199e+08	2.0672e+08	3.358e+08	2.9031e+08	2.5102e+08	4.7113e+08	4.9459e+08	5.4587e+08	1.83213e+08	2.92377e+08	5.03863e+08	0.674304	1.45951	0.0281991	0.000718261	YES	YES	Cluster 2
EXOC4	1.4954e+07	1.5705e+07	1.4224e+07	1.6746e+07	1.7349e+07	1.5904e+07	1.9596e+07	1.7858e+07	1.9478e+07	1.4961e+07	1.66663e+07	1.89773e+07	0.15573	0.343071	0.0464819	0.00574805	YES	YES	Cluster 2
EXOC6B	7.4826e+06	8.672e+06	7.6978e+06	9.9214e+06	7.8e+06	7.8597e+06	1.1061e+07	9.8818e+06	1.2164e+07	7.9508e+06	8.52703e+06	1.10356e+07	0.100944	0.472993	0.516966	0.0243624	YES	YES	Cluster 2
F11R	1.6816e+07	1.8214e+07	1.9155e+07	1.873e+07	1.4106e+07	1.6345e+07	2.1383e+07	2.0519e+07	1.993e+07	1.80617e+07	1.63937e+07	2.06107e+07	-0.139792	0.19046	0.347406	0.0428646	YES	YES	Cluster 2
FAM83H	6.1524e+07	5.8329e+07	6.1563e+07	6.4069e+07	5.804e+07	6.1652e+07	7.473e+07	7.8783e+07	7.2836e+07	6.0472e+07	6.12537e+07	7.54497e+07	0.0185289	0.319247	0.726581	0.00379778	YES	YES	Cluster 2
FASN	6.4341e+07	7.0935e+07	6.4167e+07	7.3673e+07	1.0289e+08	1.3325e+08	1.3117e+08	1.1749e+08	9.5898e+07	6.6481e+07	1.03271e+08	1.14853e+08	0.635421	0.78877	0.163804	0.0370815	YES	YES	Cluster 2
FDPS	3.8226e+07	4.017e+07	3.6237e+07	4.3778e+07	4.8699e+07	4.9033e+07	6.4728e+07	4.8846e+07	4.3635e+07	3.8211e+07	4.717e+07	5.2403e+07	0.303882	0.455661	0.0159573	0.15087	YES	YES	Cluster 2
FLII	1.8258e+07	2.1082e+07	1.9718e+07	2.2761e+07	2.3944e+07	2.2291e+07	2.989e+07	2.38e+07	2.3975e+07	1.9686e+07	2.29987e+07	2.58883e+07	0.22438	0.395132	0.0347599	0.0743499	YES	YES	Cluster 2
FRMD4B	5.7149e+06	6.3309e+06	6.5507e+06	7.6662e+06	7.2639e+06	6.1088e+06	7.3632e+06	7.8374e+06	7.8104e+06	6.19883e+06	7.01297e+06	7.67033e+06	0.178028	0.307293	0.220022	0.0119284	YES	YES	Cluster 2
FRMD6	3.4012e+06	3.1601e+06	2.5911e+06	4.9629e+06	6.0031e+06	4.4217e+06	5.8022e+06	5.164e+06	5.4381e+06	3.0508e+06	5.12923e+06	5.4681e+06	0.749556	0.841852	0.0284214	0.00173916	YES	YES	Cluster 2
GALK1	4.6983e+06	4.0341e+06	3.7176e+06	5.7748e+06	5.0126e+06	5.557e+06	4.3326e+06	6.8375e+06	7.7126e+06	4.15e+06	5.44813e+06	6.29423e+06	0.392651	0.600919	0.0264259	0.16067	YES	YES	Cluster 2
GAPVD1	6.5764e+06	6.0677e+06	5.9885e+06	8.582e+06	5.9048e+06	6.2132e+06	8.0355e+06	8.0178e+06	8.4445e+06	6.21087e+06	6.9e+06	8.16593e+06	0.151802	0.394823	0.503079	0.00145284	YES	YES	Cluster 2
GCN1	5.1869e+07	4.906e+07	4.6196e+07	4.833e+07	4.7981e+07	4.854e+07	5.8149e+07	5.8546e+07	6.1355e+07	4.90417e+07	4.82837e+07	5.935e+07	-0.0224728	0.27524	0.689557	0.0097036	YES	YES	Cluster 2
GRIP1	4.1751e+06	4.7438e+06	4.0345e+06	4.4307e+06	5.5421e+06	5.1032e+06	5.1645e+06	6.3879e+06	5.7985e+06	4.3178e+06	5.02533e+06	5.78363e+06	0.218923	0.42168	0.153434	0.0326826	YES	YES	Cluster 2
HEATR5B	2.8251e+06	3.3852e+06	2.7576e+06	3.6313e+06	3.9937e+06	3.2038e+06	4.8661e+06	4.3418e+06	4.1411e+06	2.9893e+06	3.6096e+06	4.44967e+06	0.272031	0.57389	0.111166	0.0077782	YES	YES	Cluster 2
HSPA9	8.9179e+07	7.971e+07	8.4809e+07	8.1083e+07	7.7847e+07	7.7432e+07	9.8035e+07	1.0139e+08	9.7592e+07	8.4566e+07	7.87873e+07	9.90057e+07	-0.102114	0.227433	0.157359	0.0207256	YES	YES	Cluster 2
HSPB1	1.6836e+07	1.5808e+07	1.551e+07	2.0528e+07	2.0103e+07	1.9005e+07	2.0323e+07	2.1846e+07	2.2608e+07	1.60513e+07	1.98787e+07	2.15923e+07	0.308528	0.427826	0.00337603	0.00434577	YES	YES	Cluster 2
IGF2R	2.2008e+07	2.4071e+07	2.733e+07	2.4932e+07	2.1907e+07	2.2194e+07	3.3055e+07	3.2699e+07	3.527e+07	2.44697e+07	2.3011e+07	3.36747e+07	-0.0886708	0.460669	0.476907	0.0132373	YES	YES	Cluster 2
ILK	1.7411e+07	2.3359e+07	1.849e+07	2.3052e+07	2.3648e+07	2.4323e+07	3.3207e+07	2.9996e+07	2.6487e+07	1.97533e+07	2.36743e+07	2.98967e+07	0.261228	0.597889	0.160831	0.0191711	YES	YES	Cluster 2
IPO5	1.1613e+08	1.6941e+08	1.1364e+08	1.2362e+08	1.8843e+08	2.0271e+08	2.4636e+08	2.2241e+08	1.7763e+08	1.3306e+08	1.71587e+08	2.15467e+08	0.366861	0.695388	0.278626	0.0390566	YES	YES	Cluster 2
IPO8	785635	671995	1.50663e+06	429978	387675	516605	2.2147e+06	2.2468e+06	2.449e+06	988087	444753	2.3035e+06	-1.15163	1.22112	0.170723	0.0297581	YES	YES	Cluster 2
IQGAP1	4.3348e+07	4.2809e+07	4.0555e+07	4.7069e+07	4.625e+07	4.7361e+07	6.5143e+07	4.7674e+07	4.3868e+07	4.22373e+07	4.68933e+07	5.22283e+07	0.150864	0.306314	0.0209018	0.265609	YES	YES	Cluster 2
IRS2	5.6739e+06	4.6989e+06	5.5617e+06	7.0569e+06	5.7554e+06	6.1369e+06	6.814e+06	8.0638e+06	8.1175e+06	5.3115e+06	6.3164e+06	7.6651e+06	0.249983	0.529185	0.115173	0.0135946	YES	YES	Cluster 2
ITPR3	3.5192e+07	3.3395e+07	3.8829e+07	4.1072e+07	4.3475e+07	3.1616e+07	7.3842e+07	5.9396e+07	5.3781e+07	3.58053e+07	3.8721e+07	6.23397e+07	0.112942	0.799976	0.518974	0.0394926	YES	YES	Cluster 2
ITPRID2	8.3344e+06	8.976e+06	7.1878e+06	1.1091e+07	8.6848e+06	6.1255e+06	1.0663e+07	9.958e+06	1.0449e+07	8.16607e+06	8.63377e+06	1.03567e+07	0.0803488	0.342846	0.782747	0.038251	YES	YES	Cluster 2
KIF1C	5.69e+06	5.6019e+06	5.2219e+06	8.4671e+06	5.87e+06	5.1687e+06	7.7881e+06	9.2546e+06	1.0564e+07	5.5046e+06	6.50193e+06	9.20223e+06	0.240231	0.741346	0.425305	0.0402418	YES	YES	Cluster 2
LDHA	8.756e+07	1.4471e+08	8.612e+07	1.1201e+08	2.8722e+08	3.9621e+08	3.4149e+08	3.5486e+08	2.2939e+08	1.0613e+08	2.65147e+08	3.0858e+08	1.32096	1.53981	0.189726	0.0211737	YES	YES	Cluster 2
LDLR	1.031e+07	1.0617e+07	1.3208e+07	2.3395e+07	1.6658e+07	1.8013e+07	4.3908e+07	5.1301e+07	5.3601e+07	1.13783e+07	1.93553e+07	4.96033e+07	0.766442	2.12415	0.0435866	0.00312057	YES	YES	Cluster 2
LIMA1	5.4782e+06	5.5913e+06	5.2179e+06	8.7362e+06	6.6058e+06	5.7866e+06	2.0379e+07	1.3548e+07	1.3166e+07	5.42913e+06	7.04287e+06	1.56977e+07	0.375441	1.53176	0.206255	0.0480435	YES	YES	Cluster 2
LRP1	1.5883e+07	2.5916e+07	1.6304e+07	3.6193e+07	3.1185e+07	2.4806e+07	3.9494e+07	3.4151e+07	3.7159e+07	1.93677e+07	3.0728e+07	3.69347e+07	0.665904	0.931325	0.0708444	0.0188445	YES	YES	Cluster 2
MAP2K2	1.0509e+07	1.0969e+07	1.0394e+07	1.0091e+07	1.0474e+07	1.2456e+07	1.3972e+07	1.487e+07	1.4126e+07	1.0624e+07	1.1007e+07	1.43227e+07	0.0510943	0.430973	0.657193	0.000844806	YES	YES	Cluster 2
MAP4	3.3804e+06	3.6726e+06	3.0112e+06	4.964e+06	3.73e+06	4.1914e+06	4.4848e+06	4.2802e+06	4.5029e+06	3.35473e+06	4.29513e+06	4.42263e+06	0.356505	0.398708	0.102998	0.0202455	YES	YES	Cluster 2
MISP	4.9081e+07	5.548e+07	4.8827e+07	5.4369e+07	5.7063e+07	4.8906e+07	8.1239e+07	7.0801e+07	6.9657e+07	5.11293e+07	5.3446e+07	7.3899e+07	0.0639308	0.531404	0.514415	0.0106003	YES	YES	Cluster 2
MYH10	1.7601e+08	1.6745e+08	1.7831e+08	1.9367e+08	1.822e+08	1.865e+08	1.4991e+08	2.0011e+08	2.3224e+08	1.73923e+08	1.87457e+08	1.94087e+08	0.108106	0.15825	0.0451034	0.489342	YES	YES	Cluster 2
MYH14	4.4772e+08	4.7447e+08	4.5346e+08	6.1792e+08	5.9263e+08	5.624e+08	9.5122e+08	1.0186e+09	1.1043e+09	4.5855e+08	5.90983e+08	1.02471e+09	0.366038	1.16006	0.00540284	0.00487496	YES	YES	Cluster 2
MYO9B	1.2115e+07	1.2625e+07	1.2218e+07	1.6829e+07	1.4983e+07	1.3379e+07	1.9218e+07	2.0662e+07	2.2527e+07	1.23193e+07	1.50637e+07	2.08023e+07	0.290149	0.755821	0.107133	0.0109307	YES	YES	Cluster 2
NCAPH	1.9034e+07	1.9802e+07	1.8392e+07	1.733e+07	1.699e+07	1.7973e+07	2.3544e+07	1.8284e+07	1.8396e+07	1.9076e+07	1.7431e+07	2.00747e+07	-0.130103	0.0736173	0.0351362	0.626657	YES	YES	Cluster 2
NECTIN2	1.1808e+07	1.3728e+07	1.2539e+07	1.4298e+07	1.1628e+07	1.181e+07	1.7066e+07	1.569e+07	1.5551e+07	1.26917e+07	1.25787e+07	1.61023e+07	-0.0129025	0.343388	0.918514	0.0104391	YES	YES	Cluster 2
NIBAN2	3.9244e+07	4.896e+07	4.0847e+07	4.2417e+07	5.1593e+07	5.7093e+07	6.141e+07	6.418e+07	5.6597e+07	4.3017e+07	5.03677e+07	6.0729e+07	0.227591	0.497479	0.240395	0.0110726	YES	YES	Cluster 2
NOD1	3.109e+06	2.9281e+06	2.5977e+06	3.9825e+06	3.6989e+06	3.9529e+06	3.4931e+06	4.1404e+06	4.3307e+06	2.87827e+06	3.8781e+06	3.98807e+06	0.43015	0.470489	0.00826455	0.0285182	YES	YES	Cluster 2
NOTCH2	5.8437e+06	5.7514e+06	7.1615e+06	5.8815e+06	5.6383e+06	5.402e+06	1.038e+07	1.1339e+07	1.1647e+07	6.2522e+06	5.6406e+06	11122000	-0.148515	0.83098	0.310191	0.00137262	YES	YES	Cluster 2
NPM1	1.2637e+08	1.1258e+08	1.1756e+08	1.2199e+08	1.2218e+08	114220000	1.9346e+08	1.6118e+08	1.5093e+08	1.18837e+08	1.19463e+08	1.68523e+08	0.00758784	0.503968	0.903594	0.0498315	YES	YES	Cluster 2
PARP14	2.2386e+07	2.3695e+07	2.0553e+07	2.4797e+07	2.5941e+07	2.9151e+07	2.9132e+07	2.768e+07	2.5516e+07	2.22113e+07	2.66297e+07	2.74427e+07	0.261738	0.305125	0.0565657	0.0204641	YES	YES	Cluster 2
PCDH1	4.8566e+07	4.8959e+07	4.7758e+07	6.4543e+07	5.4477e+07	3.7448e+07	6.0975e+07	5.8263e+07	6.7592e+07	4.84277e+07	5.2156e+07	6.22767e+07	0.107002	0.36286	0.683832	0.0359297	YES	YES	Cluster 2
PCNT	4.0764e+06	2.6147e+06	2.7139e+06	4.1546e+06	4.0065e+06	2.5148e+06	5.369e+06	5.072e+06	6.8294e+06	3.135e+06	3.55863e+06	5.7568e+06	0.182858	0.876802	0.580477	0.0226141	YES	YES	Cluster 2
PDPK1	879433	3.005e+06	3.3401e+06	2.9262e+06	5.7149e+06	8.8668e+06	6.9187e+06	6.662e+06	5.1285e+06	2.40818e+06	5.83597e+06	6.2364e+06	1.27703	1.37277	0.173347	0.0189849	YES	YES	Cluster 2
PGD	1.392e+07	1.4166e+07	1.1491e+07	1.3284e+07	1.5328e+07	1.8803e+07	1.7591e+07	1.8587e+07	1.7506e+07	1.31923e+07	1.5805e+07	1.78947e+07	0.260681	0.43983	0.246114	0.0196699	YES	YES	Cluster 2
PGPEP1	8.0481e+06	1.0112e+07	8.3681e+06	9.5798e+06	8.9923e+06	9.7588e+06	1.1799e+07	1.0931e+07	1.0745e+07	8.84273e+06	9.44363e+06	1.11583e+07	0.0948496	0.335557	0.454275	0.0494044	YES	YES	Cluster 2
PHKB	3.7031e+06	3.4726e+06	3.2229e+06	5.1262e+06	4.1523e+06	3.4313e+06	5.9694e+06	5.3806e+06	5.1425e+06	3.4662e+06	4.2366e+06	5.4975e+06	0.289552	0.665421	0.253512	0.00465417	YES	YES	Cluster 2
PHLPP2	4.9142e+06	5.604e+06	5.0317e+06	7.7069e+06	8.3746e+06	7.6567e+06	6.7022e+06	1.1909e+07	9.2477e+06	5.1833e+06	7.91273e+06	9.2863e+06	0.610305	0.841233	0.00100052	0.109317	YES	YES	Cluster 2
PIK3CB	2.267e+06	2.8799e+06	3.2924e+06	4.057e+06	2.8135e+06	3.1185e+06	4.8163e+06	5.0837e+06	6.1024e+06	2.8131e+06	3.32967e+06	5.33413e+06	0.243217	0.923093	0.343705	0.00826469	YES	YES	Cluster 2
PIK3R4	8.5059e+06	9.9695e+06	9.9e+06	9.1194e+06	1.0477e+07	9.3222e+06	1.2092e+07	1.1449e+07	1.0843e+07	9.45847e+06	9.63953e+06	1.14613e+07	0.027357	0.277097	0.790579	0.0318214	YES	YES	Cluster 2
PKM	8.9582e+08	1.1233e+09	9.3198e+08	1.0737e+09	1.2742e+09	1.2771e+09	1.5313e+09	1.452e+09	1.281e+09	9.837e+08	1.20833e+09	1.42143e+09	0.296728	0.531056	0.0828051	0.0128534	YES	YES	Cluster 2
PLA2G3	747618	842246	799544	1.07724e+06	747526	594365	3.534e+06	3.6946e+06	3.9299e+06	796469	806377	3.7195e+06	0.0178353	2.22342	0.951384	0.000922352	YES	YES	Cluster 2
PLEC	8.5448e+07	9.6481e+07	6.0787e+07	1.0689e+08	9.3828e+07	4.8768e+07	1.8942e+08	1.7408e+08	1.693e+08	8.09053e+07	8.3162e+07	1.776e+08	0.0396896	1.13432	0.918853	0.00331076	YES	YES	Cluster 2
PNPLA6	6.0673e+06	6.89e+06	5.9069e+06	6.5377e+06	8.9542e+06	6.6196e+06	8.2358e+06	7.6563e+06	7.6596e+06	6.28807e+06	7.3705e+06	7.85057e+06	0.229146	0.32018	0.304964	0.0176624	YES	YES	Cluster 2
POLR2B	1.2176e+07	1.2586e+07	1.1799e+07	1.1569e+07	1.299e+07	1.3026e+07	1.4504e+07	1.3702e+07	1.4136e+07	1.2187e+07	1.25283e+07	1.4114e+07	0.0398515	0.211784	0.568153	0.0040417	YES	YES	Cluster 2
PRKD2	5.6403e+06	5.373e+06	4.7898e+06	6.1907e+06	5.6994e+06	4.9422e+06	1.1662e+07	9.7113e+06	1.0062e+07	5.2677e+06	5.61077e+06	1.04784e+07	0.0910247	0.992178	0.485539	0.00605941	YES	YES	Cluster 2
PTPRM	1.051e+07	1.0127e+07	1.0623e+07	1.5867e+07	1.4309e+07	1.3882e+07	2.2246e+07	2.2775e+07	2.2866e+07	1.042e+07	1.4686e+07	2.2629e+07	0.495086	1.11882	0.0150429	1.86537e-06	YES	YES	Cluster 2
RASAL2	9.9856e+06	9.535e+06	9.7882e+06	9.4852e+06	1.3745e+07	1.0466e+07	1.1901e+07	1.4314e+07	1.4994e+07	9.7696e+06	1.12321e+07	1.37363e+07	0.201252	0.491626	0.373857	0.0492322	YES	YES	Cluster 2
RPL15	1.1458e+08	1.2816e+08	1.332e+08	1.5141e+08	1.5266e+08	1.4141e+08	2.0154e+08	1.4831e+08	1.6769e+08	1.25313e+08	1.48493e+08	1.72513e+08	0.244858	0.461168	0.0320317	0.0800949	YES	YES	Cluster 2
RTCB	1.2239e+08	1.3578e+08	1.2562e+08	1.0813e+08	1.1461e+08	1.11e+08	1.5907e+08	1.0966e+08	1.5181e+08	1.2793e+08	1.11247e+08	1.4018e+08	-0.201593	0.131926	0.0366824	0.513604	YES	YES	Cluster 2
SKIV2L	1.982e+07	2.2851e+07	2.0745e+07	2.104e+07	2.2613e+07	2.3091e+07	2.5633e+07	2.6465e+07	2.7791e+07	2.11387e+07	2.2248e+07	2.66297e+07	0.0737913	0.33315	0.373002	0.0098585	YES	YES	Cluster 2
SLC35A1	544371	805747	1.11194e+06	3.1675e+06	946654	1.19719e+06	1.2597e+07	6.9342e+06	7.9808e+06	820687	1.77045e+06	9.17067e+06	1.10921	3.48212	0.307428	0.0397109	YES	YES	Cluster 2
SMC6	573931	1.01012e+06	420872	463098	2.18072e+06	617336	4.0947e+06	4.2431e+06	2.8037e+06	668308	1.08705e+06	3.71383e+06	0.701835	2.47432	0.531588	0.0128445	YES	YES	Cluster 2
SNX6	5.3405e+06	5.8989e+06	6.3962e+06	7.4438e+06	8.5479e+06	8.0022e+06	1.4067e+07	9.8223e+06	8.6611e+06	5.87853e+06	7.99797e+06	1.08501e+07	0.444177	0.884185	0.00865962	0.0894085	YES	YES	Cluster 2
SPART	3.279e+06	3.1657e+06	3.004e+06	4.1383e+06	1.10076e+06	4.2916e+06	6.2085e+06	5.7677e+06	5.1852e+06	3.14957e+06	3.17689e+06	5.72047e+06	0.0124606	0.860979	0.98144	0.00917653	YES	YES	Cluster 2
SQLE	2.232e+07	2.5325e+07	2.3151e+07	3.9833e+07	4.0803e+07	3.755e+07	4.6711e+07	4.2767e+07	4.6333e+07	2.35987e+07	3.93953e+07	4.52703e+07	0.739319	0.939861	0.000284834	0.000276285	YES	YES	Cluster 2
STAMBP	877502	1.52602e+06	1.22784e+06	1.47469e+06	598997	506220	8.0755e+06	6.1028e+06	6.4932e+06	1.21045e+06	859969	6.8905e+06	-0.493193	2.50906	0.397271	0.00681846	YES	YES	Cluster 2
STRAP	1.4607e+07	1.712e+07	1.8219e+07	2.2414e+07	2.1566e+07	1.9401e+07	2.2185e+07	2.4385e+07	2.7986e+07	1.66487e+07	2.1127e+07	2.4852e+07	0.343681	0.577955	0.0340241	0.0208231	YES	YES	Cluster 2
SVIL	4.2038e+06	2.749e+06	2.7531e+06	4.7263e+06	5.2085e+06	3.3827e+06	1.1155e+07	8.2126e+06	7.0585e+06	3.2353e+06	4.43917e+06	8.8087e+06	0.456389	1.44503	0.175491	0.0312787	YES	YES	Cluster 2
SYNCRIP	1.2422e+08	1.1116e+08	1.1284e+08	1.2779e+08	1.2999e+08	1.1369e+08	1.5301e+08	1.4029e+08	1.4662e+08	1.16073e+08	1.23823e+08	1.4664e+08	0.0932466	0.337242	0.305051	0.00533648	YES	YES	Cluster 2
TMCO1	633475	663318	1.59187e+06	5.8941e+06	4.2741e+06	4.7627e+06	6.691e+06	4.9916e+06	5.4016e+06	962889	4.97697e+06	5.69473e+06	2.36983	2.56419	0.003736	0.00293308	YES	YES	Cluster 2
UBR4	1.8545e+07	2.1187e+07	1.8461e+07	2.0797e+07	2.2946e+07	2.399e+07	2.3459e+07	2.477e+07	2.2276e+07	1.93977e+07	2.25777e+07	2.35017e+07	0.219013	0.27688	0.070588	0.0251394	YES	YES	Cluster 2
UMPS	2.6104e+07	2.9149e+07	2.7736e+07	2.7854e+07	2.7619e+07	2.8536e+07	3.0489e+07	3.0652e+07	3.1771e+07	2.7663e+07	2.8003e+07	3.09707e+07	0.0176238	0.162945	0.742436	0.0464248	YES	YES	Cluster 2
UNC45A	1.2357e+07	1.5919e+07	1.1186e+07	1.7422e+07	1.9249e+07	1.9507e+07	1.8514e+07	2.3307e+07	2.4463e+07	1.3154e+07	1.8726e+07	2.20947e+07	0.509541	0.748197	0.0420364	0.0200424	YES	YES	Cluster 2
UPF1	1.991e+07	1.8625e+07	1.9429e+07	1.972e+07	1.9124e+07	1.9705e+07	2.4407e+07	2.8208e+07	2.7576e+07	1.93213e+07	1.95163e+07	2.67303e+07	0.0144874	0.468283	0.67604	0.0169348	YES	YES	Cluster 2
VAT1	6.3575e+06	8.4753e+06	6.9679e+06	8.9094e+06	9.6543e+06	1.2147e+07	1.4118e+07	1.0217e+07	1.0807e+07	7.2669e+06	1.02369e+07	1.1714e+07	0.494367	0.688822	0.0737786	0.0473545	YES	YES	Cluster 2
VPS13C	8.1382e+06	8.9892e+06	6.6872e+06	8.361e+06	1.1117e+07	9.9363e+06	1.099e+07	1.2747e+07	1.2862e+07	7.9382e+06	9.80477e+06	1.21997e+07	0.304671	0.619958	0.150245	0.00948031	YES	YES	Cluster 2
ZFP36L1	3.9098e+06	3.7047e+06	2.7584e+06	5.4097e+06	5.2219e+06	4.4908e+06	4.6824e+06	3.9915e+06	6.8608e+06	3.45763e+06	5.0408e+06	5.17823e+06	0.543868	0.582675	0.0270252	0.174697	YES	YES	Cluster 2
ABCC5	1.1899e+07	1.2086e+07	1.4723e+07	1.4675e+07	1.0707e+07	1.1745e+07	7.6273e+06	1.0279e+07	9.8721e+06	1.29027e+07	1.23757e+07	9.25947e+06	-0.060163	-0.478668	0.743798	0.0419234	YES	YES	Cluster 3
ACOT13	1.3496e+07	16249000	1.5244e+07	1.0845e+07	1.421e+07	1.3015e+07	1.0207e+07	9.9476e+06	8.4948e+06	1.49963e+07	1.269e+07	9.5498e+06	-0.240918	-0.651067	0.146773	0.00733723	YES	YES	Cluster 3
ACTN1	8.4606e+06	7.1395e+06	9.6351e+06	6.1178e+06	6.545e+06	6.8324e+06	3.8956e+06	6.6156e+06	5.1353e+06	8.41173e+06	6.4984e+06	5.2155e+06	-0.372319	-0.689598	0.107892	0.0404629	YES	YES	Cluster 3
ACTR3	1.5705e+07	1.8929e+07	2.2196e+07	1.7242e+07	1.2457e+07	1.6364e+07	8.8189e+06	1.4403e+07	1.2254e+07	1.89433e+07	1.53543e+07	1.18253e+07	-0.303044	-0.679813	0.210271	0.0465879	YES	YES	Cluster 3
ADAR	1.7325e+07	1.842e+07	2.1297e+07	1.6254e+07	1.625e+07	1.8342e+07	1.3111e+07	1.3697e+07	1.2854e+07	1.9014e+07	1.69487e+07	1.32207e+07	-0.16589	-0.524267	0.223395	0.0346131	YES	YES	Cluster 3
ADGRE5	1.8945e+07	1.8888e+07	2.3025e+07	1.5783e+07	1.5419e+07	1.6323e+07	1.2903e+07	1.0085e+07	1.3233e+07	2.0286e+07	1.58417e+07	1.20737e+07	-0.35676	-0.748621	0.078366	0.010455	YES	YES	Cluster 3
AHNAK	1.2619e+08	1.0548e+08	1.1454e+08	8.3429e+07	8.1402e+07	78404000	4.6148e+07	6.0544e+07	6.3452e+07	1.15403e+08	8.10783e+07	5.67147e+07	-0.509297	-1.02489	0.0238747	0.00196184	YES	YES	Cluster 3
AP3M1	1.424e+07	1.4112e+07	1.5978e+07	1.0601e+07	1.364e+07	1.8874e+07	6.2066e+06	1.0278e+07	1.0496e+07	1.47767e+07	1.43717e+07	8.99353e+06	-0.0400935	-0.716361	0.884259	0.0377594	YES	YES	Cluster 3
APLP2	6.3886e+06	4.9065e+06	8.2159e+06	4.4676e+06	5.7906e+06	3.6083e+06	1.57445e+06	1.76263e+06	518200	6.50367e+06	4.62217e+06	1.28509e+06	-0.492684	-2.33938	0.187351	0.0202359	YES	YES	Cluster 3
ARL8B	1.772e+07	1.8189e+07	1.8701e+07	1.68e+07	1.5846e+07	1.5466e+07	1.2959e+07	1.1993e+07	1.2395e+07	1.82033e+07	1.60373e+07	1.2449e+07	-0.182768	-0.548173	0.0141554	0.0001337	YES	YES	Cluster 3
ARPC1B	1.0241e+07	9.1543e+06	1.0549e+07	8.6619e+06	8.5666e+06	7.5305e+06	776112	436859	646641	9.98143e+06	8.253e+06	619871	-0.274328	-4.00921	0.0372594	0.00127639	YES	YES	Cluster 3
ATP2A2	5.6948e+07	5.2747e+07	5.2966e+07	5.2057e+07	4.4257e+07	4.3021e+07	3.7693e+07	4.2613e+07	4.4513e+07	5.42203e+07	4.6445e+07	4.16063e+07	-0.223311	-0.382031	0.0930362	0.00959626	YES	YES	Cluster 3
AUP1	3.2566e+07	3.3045e+07	2.9698e+07	2.9735e+07	2.9198e+07	2.9158e+07	2.4145e+07	2.2777e+07	2.4237e+07	3.17697e+07	2.93637e+07	2.37197e+07	-0.113618	-0.421566	0.14401	0.00755012	YES	YES	Cluster 3
BICD2	2.5193e+06	1.9236e+06	1.9841e+06	2.1421e+06	1.9037e+06	1.6604e+06	1.05418e+06	1.08429e+06	1.4589e+06	2.14233e+06	1.90207e+06	1.19912e+06	-0.171615	-0.837202	0.368935	0.0188537	YES	YES	Cluster 3
BTAF1	9.6608e+06	1.2114e+07	1.0557e+07	1.0154e+07	1.1055e+07	1.0142e+07	8.5394e+06	7.0189e+06	7.8446e+06	1.07773e+07	1.04503e+07	7.80097e+06	-0.0444424	-0.466267	0.705548	0.0326208	YES	YES	Cluster 3
CANT1	3.4641e+06	3.3933e+06	3.9926e+06	2.4536e+06	2.0793e+06	2.1124e+06	710832	877317	828106	3.61667e+06	2.2151e+06	805418	-0.707289	-2.16685	0.00571107	0.00280234	YES	YES	Cluster 3
CANX	4.4806e+06	6.9813e+06	6.6763e+06	5.2917e+06	3.8105e+06	2.1491e+06	1.04425e+06	683169	748950	6.04607e+06	3.75043e+06	825456	-0.68894	-2.87273	0.130134	0.020312	YES	YES	Cluster 3
CAP1	6.4007e+06	6.3862e+06	5.752e+06	4.5358e+06	6.4682e+06	5.2055e+06	3.5535e+06	4.3248e+06	3.1997e+06	6.17963e+06	5.40317e+06	3.69267e+06	-0.193716	-0.742858	0.303593	0.00544395	YES	YES	Cluster 3
CAPN2	6.4987e+06	6.0094e+06	6.951e+06	4.3612e+06	5.3491e+06	6.6223e+06	4.1094e+06	3.9839e+06	4.3687e+06	6.48637e+06	5.4442e+06	4.154e+06	-0.252691	-0.642909	0.248411	0.0062734	YES	YES	Cluster 3
CAPZB	1.1877e+07	8.429e+06	9.0923e+06	9.1966e+06	6.8278e+06	5.807e+06	3.7734e+06	6.5394e+06	4.6761e+06	9.79943e+06	7.27713e+06	4.9963e+06	-0.429328	-0.971838	0.158713	0.0252783	YES	YES	Cluster 3
CAVIN1	8.2677e+07	8.4536e+07	8.1043e+07	7.8284e+07	8.7441e+07	7.9023e+07	6.8092e+07	7.2276e+07	6.5456e+07	8.2752e+07	8.15827e+07	6.8608e+07	-0.0205315	-0.270417	0.736513	0.00815399	YES	YES	Cluster 3
CCAR2	3.4643e+07	3.5817e+07	3.7298e+07	3.2205e+07	3.031e+07	3.3838e+07	1.8421e+07	3.0534e+07	3.1147e+07	3.59193e+07	3.21177e+07	2.67007e+07	-0.161393	-0.427885	0.0447554	0.151996	YES	YES	Cluster 3
CD74	1.8238e+07	2.308e+07	2.5446e+07	2.4223e+07	2.4901e+07	2.1369e+07	1.1045e+07	9.343e+06	1.0262e+07	2.22547e+07	2.34977e+07	1.02167e+07	0.0784096	-1.12318	0.638064	0.0247647	YES	YES	Cluster 3
CDKN2AIP	6.9297e+06	6.9435e+06	7.5811e+06	4.2584e+06	5.31e+06	5.8111e+06	1.7364e+06	4.1727e+06	3.1433e+06	7.15143e+06	5.1265e+06	3.01747e+06	-0.480258	-1.24489	0.0308496	0.0205512	YES	YES	Cluster 3
CLINT1	3.0078e+07	2.9705e+07	3.4044e+07	3.1718e+07	3.0833e+07	3.4989e+07	2.0038e+07	2.2343e+07	1.9935e+07	3.12757e+07	3.25133e+07	2.0772e+07	0.0559908	-0.590401	0.546077	0.00604239	YES	YES	Cluster 3
CLTC	5.6112e+07	5.3784e+07	5.5641e+07	5.4451e+07	5.6024e+07	6.4766e+07	4.7966e+07	4.3819e+07	3.9151e+07	5.5179e+07	5.84137e+07	4.36453e+07	0.0821866	-0.338292	0.420709	0.0373438	YES	YES	Cluster 3
CLU	3.001e+08	3.1264e+08	3.0239e+08	2.443e+08	2.2997e+08	2.2727e+08	1.1299e+08	1.2239e+08	1.3143e+08	3.05043e+08	2.33847e+08	1.2227e+08	-0.383451	-1.31894	0.000642729	2.22834e-05	YES	YES	Cluster 3
CNNM4	1.5728e+07	1.5594e+07	1.8855e+07	1.5942e+07	1.4548e+07	1.3284e+07	1.226e+07	1.088e+07	1.1012e+07	1.67257e+07	1.45913e+07	1.1384e+07	-0.196952	-0.555056	0.18647	0.0244977	YES	YES	Cluster 3
CTBP2	1.7085e+07	2.0296e+07	1.8101e+07	1.5193e+07	1.8149e+07	2.1335e+07	1.0563e+07	1.4313e+07	1.337e+07	1.8494e+07	1.82257e+07	1.27487e+07	-0.0210857	-0.536711	0.902141	0.0184736	YES	YES	Cluster 3
CTNNB1	6.6823e+07	7.1912e+07	7.5681e+07	5.5428e+07	5.441e+07	5.4953e+07	4.6153e+07	4.4408e+07	4.4124e+07	7.1472e+07	5.49303e+07	4.4895e+07	-0.379775	-0.670823	0.0220555	0.00655118	YES	YES	Cluster 3
CYBRD1	5.4769e+06	6.3359e+06	7.0328e+06	5.0662e+06	7.5275e+06	7.0933e+06	717316	1.14113e+06	1.00592e+06	6.28187e+06	6.56233e+06	954789	0.0630156	-2.71794	0.769809	0.00444479	YES	YES	Cluster 3
DAP3	2.09e+06	1.40183e+06	1.9782e+06	1.8682e+06	500905	2.4083e+06	723378	639157	597544	1.82334e+06	1.59247e+06	653359	-0.195321	-1.48064	0.732795	0.0286144	YES	YES	Cluster 3
DDX39A	3.6889e+07	4.5178e+07	4.1636e+07	3.0914e+07	4.0858e+07	5.2734e+07	2.8567e+07	3.1449e+07	2.5423e+07	4.12343e+07	4.1502e+07	2.84797e+07	0.00933478	-0.533914	0.971239	0.0154151	YES	YES	Cluster 3
DDX5	1.2708e+08	1.2963e+08	1.3955e+08	1.138e+08	1.2296e+08	1.3473e+08	7.6596e+07	8.6378e+07	8.8113e+07	1.32087e+08	1.2383e+08	8.36957e+07	-0.093124	-0.65826	0.323709	0.000769393	YES	YES	Cluster 3
DEGS1	4.1383e+06	5.1184e+06	5.2266e+06	3.2967e+06	6.0258e+06	4.8067e+06	1.39743e+06	973712	1.29893e+06	4.82777e+06	4.70973e+06	1.22336e+06	-0.0357106	-1.98051	0.900499	0.00445162	YES	YES	Cluster 3
DERL1	2.7806e+07	1.8591e+07	1.8608e+07	487631	2.0816e+07	1.8309e+07	804851	876543	402971	2.16683e+07	1.32042e+07	694788	-0.71459	-4.96287	0.322129	0.020544	YES	YES	Cluster 3
DHCR7	1.7107e+07	1.7995e+07	1.5734e+07	1.681e+07	1.8068e+07	1.4257e+07	1.4845e+07	1.3333e+07	1.2113e+07	1.69453e+07	1.63783e+07	1.34303e+07	-0.0490995	-0.335393	0.690195	0.0282006	YES	YES	Cluster 3
DHX15	9.9967e+06	8.5901e+06	9.6186e+06	8.8903e+06	9.1803e+06	8.8322e+06	5.4749e+06	6.1268e+06	6.9067e+06	9.4018e+06	8.9676e+06	6.16947e+06	-0.0682151	-0.607791	0.411725	0.00540249	YES	YES	Cluster 3
DST	2.585e+07	2.5622e+07	2.2119e+07	2.2594e+07	2.7375e+07	2.3684e+07	1.6917e+07	1.9032e+07	2.0427e+07	2.45303e+07	2.4551e+07	1.8792e+07	0.00121495	-0.384448	0.99179	0.0232289	YES	YES	Cluster 3
DTNB	4.8617e+06	6.7994e+06	7.3696e+06	2.7537e+06	5.1088e+06	4.9888e+06	722037	2.8581e+06	2.563e+06	6.34357e+06	4.28377e+06	2.04771e+06	-0.566414	-1.63128	0.128696	0.0136342	YES	YES	Cluster 3
ECE1	6.0589e+07	6.4232e+07	6.9114e+07	5.8763e+07	6.0675e+07	5.9377e+07	4.6343e+07	4.5716e+07	4.9328e+07	6.4645e+07	5.9605e+07	4.7129e+07	-0.117105	-0.455924	0.172787	0.00941358	YES	YES	Cluster 3
EFR3A	5.232e+06	4.2914e+06	5.5607e+06	3.7321e+06	5.2316e+06	5.847e+06	969879	571702	645089	5.02803e+06	4.9369e+06	728890	-0.0263888	-2.78622	0.908416	0.00429172	YES	YES	Cluster 3
EIF3E	9.5904e+06	1.0334e+07	1.1136e+07	6.7284e+06	9.3344e+06	9.3002e+06	6.3532e+06	5.9756e+06	7.3341e+06	1.03535e+07	8.45433e+06	6.5543e+06	-0.292351	-0.6596	0.145661	0.00333849	YES	YES	Cluster 3
ENDOD1	9.5206e+06	8.4834e+06	9.345e+06	7.7467e+06	6.775e+06	7.2349e+06	6.1828e+06	5.3463e+06	6.2225e+06	9.11633e+06	7.2522e+06	5.9172e+06	-0.330035	-0.623539	0.0123784	0.00182411	YES	YES	Cluster 3
EPB41L5	5.2639e+06	5.0716e+06	5.137e+06	7.031e+06	5.3795e+06	5.111e+06	1.62191e+06	567962	1.02283e+06	5.1575e+06	5.8405e+06	1.0709e+06	0.17942	-2.26785	0.373078	0.00440337	YES	YES	Cluster 3
EPHB4	1.0714e+07	1.0443e+07	1.1205e+07	8.9719e+06	9.5485e+06	9.3569e+06	8.6549e+06	8.0116e+06	8.4593e+06	1.07873e+07	9.29243e+06	8.37527e+06	-0.21521	-0.365131	0.0072015	0.00132082	YES	YES	Cluster 3
EPRS1	1.1664e+08	1.0208e+08	1.0761e+08	1.0406e+08	9.6997e+07	9.287e+07	7.5536e+07	9.3213e+07	9.3292e+07	1.08777e+08	9.79757e+07	8.7347e+07	-0.150874	-0.316539	0.118495	0.0474821	YES	YES	Cluster 3
EPS8L1	6.4518e+06	6.7845e+06	6.7627e+06	6.0512e+06	6.909e+06	9.2046e+06	699826	1.01946e+06	691490	6.66633e+06	7.38827e+06	803590	0.148342	-3.05236	0.523905	2.72213e-06	YES	YES	Cluster 3
ERBIN	8.0042e+06	8.9647e+06	9.3282e+06	6.9629e+06	6.8451e+06	7.9886e+06	5.936e+06	5.7116e+06	6.5678e+06	8.7657e+06	7.26553e+06	6.0718e+06	-0.270801	-0.529745	0.049394	0.00727368	YES	YES	Cluster 3
ESYT2	1.7978e+07	1.7416e+07	1.6602e+07	1.541e+07	1.7594e+07	1.6253e+07	9.3052e+06	1.2857e+07	1.372e+07	1.7332e+07	1.6419e+07	1.19607e+07	-0.0780719	-0.535132	0.302404	0.0482139	YES	YES	Cluster 3
ETFA	9.9748e+07	1.0527e+08	1.0021e+08	1.0162e+08	1.0027e+08	9.2514e+07	8.6598e+07	8.7404e+07	8.5311e+07	1.01743e+08	9.81347e+07	8.64377e+07	-0.05209	-0.235193	0.352009	0.00756544	YES	YES	Cluster 3
F3	9.2854e+07	1.2207e+08	1.2345e+08	9.6708e+07	9.4414e+07	8.4541e+07	7.0793e+07	6.4921e+07	6.7987e+07	1.12791e+08	9.18877e+07	6.79003e+07	-0.295713	-0.732166	0.160539	0.0425937	YES	YES	Cluster 3
FAM171A1	6.2726e+06	5.4702e+06	5.2371e+06	5.7802e+06	4.5249e+06	4.2774e+06	4.1344e+06	4.347e+06	4.3957e+06	5.65997e+06	4.86083e+06	4.29237e+06	-0.21959	-0.39902	0.236915	0.0415739	YES	YES	Cluster 3
FAM83B	2.3686e+07	2.3161e+07	2.1656e+07	1.9931e+07	1.9725e+07	2.1383e+07	1.7999e+07	1.7658e+07	2.0794e+07	2.28343e+07	2.03463e+07	1.8817e+07	-0.166436	-0.279168	0.0372005	0.0350854	YES	YES	Cluster 3
FARP1	1.7883e+07	1.9664e+07	1.8245e+07	1.7499e+07	1.7097e+07	1.9566e+07	1.3911e+07	1.4617e+07	1.571e+07	1.85973e+07	1.8054e+07	1.4746e+07	-0.0427773	-0.334772	0.596737	0.0069865	YES	YES	Cluster 3
FLVCR1	3.6794e+06	4.6018e+06	5.7916e+06	4.8742e+06	2.8379e+06	2.9706e+06	932323	3.0767e+06	973886	4.69093e+06	3.5609e+06	1.66097e+06	-0.397633	-1.49785	0.277037	0.0326738	YES	YES	Cluster 3
FXR1	1.4379e+07	1.438e+07	1.4606e+07	1.4554e+07	1.264e+07	1.2636e+07	1.1977e+07	1.1364e+07	1.1392e+07	1.4455e+07	1.32767e+07	1.15777e+07	-0.122676	-0.320224	0.204933	0.00191415	YES	YES	Cluster 3
G6PC3	5.1992e+06	4.2617e+06	5.0721e+06	4.2937e+06	677627	5.1946e+06	493091	600774	681518	4.84433e+06	3.38864e+06	591794	-0.515591	-3.03313	0.402915	0.00372022	YES	YES	Cluster 3
GCAT	4.7085e+07	5.1088e+07	4.1351e+07	3.6108e+07	3.7323e+07	3.8238e+07	2.5918e+07	2.7186e+07	2.8687e+07	4.6508e+07	3.7223e+07	2.72637e+07	-0.321285	-0.770499	0.0752761	0.0152632	YES	YES	Cluster 3
GNAI3	1.0359e+07	9.3223e+06	1.001e+07	7.6905e+06	7.4754e+06	8.4491e+06	4.9602e+06	7.1077e+06	6.9065e+06	9.8971e+06	7.87167e+06	6.3248e+06	-0.330337	-0.645986	0.00883162	0.0211124	YES	YES	Cluster 3
GOLM1	8.4123e+06	7.0397e+06	1.3659e+07	7.6065e+06	6.0699e+06	8.1365e+06	1.46291e+06	1.1517e+06	565701	9.70367e+06	7.27097e+06	1.0601e+06	-0.416383	-3.19433	0.351744	0.048233	YES	YES	Cluster 3
GOT2	7.1421e+06	5.5966e+06	7.2422e+06	6.2888e+06	4.5432e+06	4.9981e+06	464772	996357	585716	6.6603e+06	5.2767e+06	682282	-0.335951	-3.28715	0.137403	0.00465361	YES	YES	Cluster 3
GPD2	2.8829e+07	2.7926e+07	2.6525e+07	2.3718e+07	2.3697e+07	2.568e+07	1.8718e+07	1.827e+07	1.8223e+07	2.776e+07	2.4365e+07	1.84037e+07	-0.188197	-0.593014	0.0224549	0.0035072	YES	YES	Cluster 3
GRAMD1A	5.3206e+06	3.8183e+06	2.8923e+06	3.0492e+06	3.1194e+06	914409	580043	963780	1.16239e+06	4.0104e+06	2.361e+06	902072	-0.764346	-2.15243	0.178511	0.0416022	YES	YES	Cluster 3
HADH	1.05e+07	1.1629e+07	1.0867e+07	5.8576e+06	9.1389e+06	1.0265e+07	7.5242e+06	6.4321e+06	4.5699e+06	1.09987e+07	8.4205e+06	6.1754e+06	-0.385351	-0.832724	0.184727	0.0196931	YES	YES	Cluster 3
HADHB	2.8645e+08	276230000	2.9271e+08	2.0966e+08	2.5492e+08	2.4434e+08	7.7977e+07	1.6901e+08	1.5971e+08	2.8513e+08	2.36307e+08	1.35566e+08	-0.27096	-1.07263	0.0572491	0.0324724	YES	YES	Cluster 3
HLTF	8.0714e+06	9.3195e+06	7.635e+06	5.4299e+06	8.0734e+06	7.7923e+06	3.4941e+06	5.0458e+06	4.8337e+06	8.34197e+06	7.09853e+06	4.45787e+06	-0.232867	-0.904034	0.286412	0.00519727	YES	YES	Cluster 3
HNRNPA1	1.7579e+07	1.3937e+07	1.6086e+07	1.1125e+07	1.5269e+07	1.8717e+07	8.4937e+06	9.9437e+06	7.0226e+06	1.58673e+07	1.5037e+07	8.48667e+06	-0.0775429	-0.90279	0.756545	0.00628781	YES	YES	Cluster 3
HNRNPA2B1	4.5283e+06	4.1691e+06	5.638e+06	2.8734e+06	2.6842e+06	3.6912e+06	903172	548781	574160	4.77847e+06	3.08293e+06	675371	-0.632244	-2.8228	0.0404978	0.00811583	YES	YES	Cluster 3
HNRNPD	3.0644e+07	3.3802e+07	3.5342e+07	2.6662e+07	2.6525e+07	2.9266e+07	1.7022e+07	1.866e+07	2.0472e+07	3.32627e+07	2.74843e+07	1.8718e+07	-0.275294	-0.829478	0.0317865	0.00156336	YES	YES	Cluster 3
HNRNPH1	3.5187e+08	3.7277e+08	3.7901e+08	2.5486e+08	2.7256e+08	3.255e+08	2.2413e+08	2.2259e+08	2.217e+08	3.67883e+08	2.84307e+08	2.22807e+08	-0.3718	-0.723456	0.0446314	0.00300265	YES	YES	Cluster 3
HNRNPH2	6.3356e+07	6.1545e+07	7.1024e+07	4.8795e+07	4.7693e+07	5.1977e+07	3.5015e+07	3.8719e+07	3.8797e+07	6.53083e+07	4.94883e+07	3.75103e+07	-0.400179	-0.799979	0.0190268	0.00453212	YES	YES	Cluster 3
HNRNPLL	5.3294e+06	3.6584e+06	4.8488e+06	4.7491e+06	3.5314e+06	3.2238e+06	2.904e+06	1.7157e+06	3.2605e+06	4.6122e+06	3.83477e+06	2.62673e+06	-0.266316	-0.812185	0.317474	0.0437758	YES	YES	Cluster 3
HNRNPM	1.1922e+08	1.3343e+08	1.7894e+08	9.635e+07	8.9334e+07	1.427e+08	4.9517e+07	5.4701e+07	7.1709e+07	1.43863e+08	1.09461e+08	5.86423e+07	-0.394278	-1.29468	0.234748	0.0298729	YES	YES	Cluster 3
HNRNPU	2.0317e+08	2.0115e+08	2.3136e+08	1.7527e+08	1.793e+08	2.1009e+08	9.5203e+07	1.0499e+08	1.043e+08	2.11893e+08	1.8822e+08	1.01498e+08	-0.170918	-1.06189	0.183539	0.00425004	YES	YES	Cluster 3
HSDL2	5.9267e+06	7.7471e+06	8.0471e+06	6.5709e+06	6.3454e+06	7.6742e+06	708186	4.8548e+06	1.82567e+06	7.2403e+06	6.8635e+06	2.46288e+06	-0.077105	-1.5557	0.658726	0.0412257	YES	YES	Cluster 3
HSPA5	2.6929e+08	2.7674e+08	2.6376e+08	2.3789e+08	2.3737e+08	2.4849e+08	1.6316e+08	1.6135e+08	1.7059e+08	2.6993e+08	2.4125e+08	1.65033e+08	-0.162056	-0.709828	0.00537734	4.31185e-05	YES	YES	Cluster 3
IDH3B	6.0299e+07	5.6787e+07	5.2824e+07	4.1239e+07	5.4047e+07	5.3084e+07	3.9849e+07	3.7967e+07	3.6844e+07	5.66367e+07	4.94567e+07	3.822e+07	-0.195571	-0.567409	0.219601	0.006569	YES	YES	Cluster 3
IGDCC4	4.3294e+06	4.7525e+06	5.0791e+06	5.0675e+06	3.7657e+06	3.7723e+06	3.515e+06	4.0125e+06	4.0082e+06	4.72033e+06	4.20183e+06	3.84523e+06	-0.16787	-0.295818	0.364032	0.0359646	YES	YES	Cluster 3
ILF2	8.2272e+06	8.5178e+06	9.5807e+06	7.5645e+06	7.3441e+06	9.0466e+06	5.7686e+06	7.2919e+06	5.2953e+06	8.77523e+06	7.98507e+06	6.1186e+06	-0.136133	-0.520236	0.310374	0.0271287	YES	YES	Cluster 3
JAG1	2.1077e+07	2.1454e+07	2.0925e+07	2.6286e+07	2.3641e+07	2.3734e+07	1.6568e+07	1.7399e+07	1.8575e+07	2.1152e+07	2.45537e+07	1.7514e+07	0.215144	-0.272285	0.055019	0.0189293	YES	YES	Cluster 3
KHDRBS1	2.2318e+08	2.5128e+08	2.6524e+08	1.808e+08	1.8865e+08	2.3764e+08	1.4777e+08	1.4475e+08	1.4765e+08	2.46567e+08	2.02363e+08	1.46723e+08	-0.28503	-0.748879	0.119316	0.0145459	YES	YES	Cluster 3
KIDINS220	1.4514e+07	1.5425e+07	1.5291e+07	1.1845e+07	9.3689e+06	1.0267e+07	8.6426e+06	6.4379e+06	7.8692e+06	1.50767e+07	1.04936e+07	7.6499e+06	-0.522803	-0.978805	0.0143588	0.00267719	YES	YES	Cluster 3
KIF23	1.2539e+07	1.2912e+07	1.2818e+07	9.7213e+06	9.5839e+06	1.0877e+07	6.4875e+06	6.4976e+06	7.1523e+06	1.27563e+07	1.00607e+07	6.71247e+06	-0.342478	-0.926299	0.0168396	0.000159207	YES	YES	Cluster 3
KNTC1	1.1684e+07	1.3944e+07	1.1574e+07	9.9614e+06	1.346e+07	1.447e+07	8.6068e+06	8.7815e+06	9.027e+06	1.24007e+07	1.26305e+07	8.8051e+06	0.0264903	-0.494006	0.89242	0.0402679	YES	YES	Cluster 3
KRAS	1.6202e+07	1.8731e+07	1.6403e+07	1.4884e+07	1.4576e+07	1.1713e+07	1.208e+07	9.8958e+06	1.1801e+07	1.7112e+07	1.37243e+07	1.12589e+07	-0.318272	-0.603938	0.0618559	0.00574072	YES	YES	Cluster 3
LAMA3	3.6822e+07	4.5029e+07	3.688e+07	3.2776e+07	2.8985e+07	2.9965e+07	2.3e+07	2.4869e+07	2.6874e+07	3.9577e+07	3.05753e+07	2.49143e+07	-0.372294	-0.667686	0.0644123	0.0207178	YES	YES	Cluster 3
LAMB1	6.4559e+06	6.7203e+06	6.6114e+06	4163900	4.6983e+06	4.9057e+06	4.0486e+06	2.7164e+06	2.6745e+06	6.59587e+06	4.5893e+06	3.1465e+06	-0.523288	-1.06781	0.006686	0.0146311	YES	YES	Cluster 3
LAMC2	6.3351e+06	6.8079e+06	6.0157e+06	5.5833e+06	4.2104e+06	4.4153e+06	3.2156e+06	2.8071e+06	2.7139e+06	6.38623e+06	4.73633e+06	2.9122e+06	-0.431195	-1.13286	0.0410948	0.000498578	YES	YES	Cluster 3
LMNA	1.9096e+07	1.9487e+07	2.0243e+07	1.2614e+07	1.4888e+07	1.8229e+07	8.953e+06	9.4773e+06	9.6577e+06	1.96087e+07	1.52437e+07	9.36267e+06	-0.363281	-1.0665	0.110292	5.52009e-05	YES	YES	Cluster 3
LYN	1.6379e+07	1.5168e+07	1.3981e+07	1.2983e+07	1.173e+07	1.3826e+07	9.4902e+06	1.0138e+07	1.0416e+07	1.5176e+07	1.28463e+07	1.00147e+07	-0.240435	-0.599668	0.0658813	0.00948719	YES	YES	Cluster 3
MAEA	1.4172e+06	1.5656e+06	1.83193e+06	1.27505e+06	2.09401e+06	437327	853497	689208	978950	1.60491e+06	1.2688e+06	840551	-0.339031	-0.933085	0.558955	0.00903636	YES	YES	Cluster 3
MAPK8	3.9257e+06	6.3197e+06	6.6541e+06	1.54844e+06	3.774e+06	5.5048e+06	667988	1.22566e+06	1.23724e+06	5.63317e+06	3.60908e+06	1.04363e+06	-0.642315	-2.43234	0.235552	0.0286091	YES	YES	Cluster 3
MARCHF7	2.2743e+06	1.9596e+06	2.2688e+06	1.9734e+06	2.0055e+06	2.2012e+06	1.6024e+06	1.5269e+06	1.8379e+06	2.16757e+06	2.06003e+06	1.65573e+06	-0.0734087	-0.388606	0.447431	0.0220432	YES	YES	Cluster 3
MASTL	1.0809e+07	1.0455e+07	1.1272e+07	8.1055e+06	9.0142e+06	7.8501e+06	5.0931e+06	5.771e+06	6.5147e+06	1.08453e+07	8.32327e+06	5.79293e+06	-0.381853	-0.904708	0.00614412	0.00132341	YES	YES	Cluster 3
MCM7	2.3574e+08	2.7047e+08	2.2907e+08	1.9298e+08	2.5591e+08	2.7038e+08	1.9278e+08	1.9182e+08	1.8252e+08	2.45093e+08	2.39757e+08	1.8904e+08	-0.0317603	-0.37464	0.855677	0.0414767	YES	YES	Cluster 3
MON2	5.8268e+06	6.3415e+06	5.8778e+06	6.4844e+06	991501	5.5844e+06	1.27217e+06	554861	970755	6.01537e+06	4.35343e+06	932595	-0.466499	-2.68933	0.431747	6.43662e-05	YES	YES	Cluster 3
MRPS31	5.3341e+06	6.5765e+06	5.8505e+06	4.9471e+06	4.7102e+06	4.0561e+06	3.4487e+06	3304300	2.8024e+06	5.92037e+06	4.57113e+06	3.18513e+06	-0.373135	-0.894333	0.0439401	0.00628256	YES	YES	Cluster 3
MSH3	5.6008e+06	8.4183e+06	6.0789e+06	6.3804e+06	6.7149e+06	4.9966e+06	1.07454e+06	1.26216e+06	4.5669e+06	6.69933e+06	6.03063e+06	2.3012e+06	-0.151708	-1.54163	0.553993	0.040399	YES	YES	Cluster 3
MTHFD1L	8.199e+06	8.3306e+06	8.2386e+06	6.7399e+06	6.782e+06	9.5062e+06	5.9334e+06	4.7505e+06	4.9499e+06	8.25607e+06	7.67603e+06	5.21127e+06	-0.105094	-0.663821	0.591131	0.0133455	YES	YES	Cluster 3
MYO5A	2.7896e+07	2.4567e+07	2.5306e+07	3.0478e+07	2.6878e+07	2.2486e+07	1.4034e+07	1.6497e+07	1.7461e+07	2.5923e+07	2.6614e+07	1.59973e+07	0.0379527	-0.696401	0.80343	0.00229467	YES	YES	Cluster 3
NAA15	3.8792e+06	2.3869e+06	3.1496e+06	2.635e+06	2.1287e+06	2.0605e+06	361859	1.6309e+06	1.8522e+06	3.13857e+06	2.27473e+06	1.28165e+06	-0.464408	-1.2921	0.172357	0.0430365	YES	YES	Cluster 3
NDUFA10	8.8301e+07	8.9497e+07	8.3275e+07	7.0329e+07	7.4174e+07	7.3918e+07	4.6092e+07	5.5222e+07	5.668e+07	8.70243e+07	7.2807e+07	5.26647e+07	-0.257342	-0.724583	0.00545654	0.00226048	YES	YES	Cluster 3
NDUFA12	6.0233e+06	4.9036e+06	5.6374e+06	5.6831e+06	4.6718e+06	4.5612e+06	4.2907e+06	3.3141e+06	4.125e+06	5.52143e+06	4.97203e+06	3.90993e+06	-0.151207	-0.497899	0.321043	0.0227599	YES	YES	Cluster 3
NDUFA9	2.6285e+07	2.5775e+07	2.639e+07	2.0521e+07	2.1213e+07	2.5157e+07	1.143e+07	1.6402e+07	1.7827e+07	2.615e+07	2.2297e+07	1.52197e+07	-0.229961	-0.780874	0.114014	0.0290617	YES	YES	Cluster 3
NRAS	6.2144e+06	7.1386e+06	5.9181e+06	5.426e+06	6.1635e+06	6.4479e+06	5.1097e+06	4.6711e+06	4.0198e+06	6.4237e+06	6.01247e+06	4.6002e+06	-0.0954475	-0.481708	0.439067	0.0205824	YES	YES	Cluster 3
NUMA1	2.6578e+07	2.4662e+07	2.312e+07	2.6054e+07	2.4876e+07	2.3406e+07	1.4316e+07	1.2952e+07	1.6499e+07	2.47867e+07	2.47787e+07	1.4589e+07	-0.000465711	-0.764683	0.995257	0.00209526	YES	YES	Cluster 3
NUP155	7.7749e+06	6.6455e+06	7.3703e+06	8.1757e+06	4.3494e+06	5.5563e+06	3.3148e+06	4.0239e+06	4.3049e+06	7.26357e+06	6.02713e+06	3.8812e+06	-0.269206	-0.904175	0.389627	0.00165968	YES	YES	Cluster 3
NUP188	3.434e+07	3.9474e+07	3.8637e+07	3.7597e+07	3.9846e+07	3.5461e+07	2.9056e+07	3.0112e+07	2.8692e+07	3.74837e+07	3.76347e+07	2.92867e+07	0.00580011	-0.356018	0.944519	0.0288095	YES	YES	Cluster 3
NUP205	3.8367e+07	4.4684e+07	3.8201e+07	3.2091e+07	3.681e+07	3.6829e+07	2.5908e+07	2.918e+07	2.9081e+07	4.04173e+07	3.52433e+07	2.80563e+07	-0.197624	-0.526648	0.129021	0.0145681	YES	YES	Cluster 3
PCBP2	5.7162e+07	5.8174e+07	5.7853e+07	5.6133e+07	5.263e+07	5.9823e+07	4.0897e+07	4.8142e+07	4.7892e+07	5.77297e+07	5.61953e+07	4.56437e+07	-0.0388626	-0.338898	0.538022	0.0347343	YES	YES	Cluster 3
PCM1	3.3702e+06	2.8921e+06	3.1344e+06	3.4109e+06	2.5496e+06	3.0099e+06	2.0986e+06	2.1884e+06	2.43e+06	3.13223e+06	2.99013e+06	2.239e+06	-0.0669819	-0.484337	0.650563	0.00817697	YES	YES	Cluster 3
PDS5B	1.1594e+07	1.207e+07	1.1417e+07	1.1862e+07	1.1845e+07	1.1016e+07	8.1663e+06	7.7122e+06	9.6961e+06	1.16937e+07	1.15743e+07	8.52487e+06	-0.0147983	-0.455978	0.745681	0.0250114	YES	YES	Cluster 3
PGAM5	1.3064e+07	1.221e+07	1.1025e+07	1.3468e+07	1.0848e+07	1.1732e+07	9.4218e+06	9.2252e+06	1.0534e+07	1.20997e+07	1.2016e+07	9.727e+06	-0.0100106	-0.3149	0.935698	0.035586	YES	YES	Cluster 3
PITRM1	7.8432e+06	7.6408e+06	6.5011e+06	6.4283e+06	6.2989e+06	6.2101e+06	4.3457e+06	4.1253e+06	5.706e+06	7.32837e+06	6.31243e+06	4.72567e+06	-0.215295	-0.632974	0.132519	0.0167251	YES	YES	Cluster 3
PKP2	2.648e+07	2.4474e+07	2.6415e+07	2.1816e+07	2.3773e+07	2.531e+07	1.85e+07	2.0583e+07	2.2016e+07	2.57897e+07	2.3633e+07	2.03663e+07	-0.12599	-0.340607	0.159981	0.0157987	YES	YES	Cluster 3
PLAU	4.011e+07	3.9058e+07	3.7167e+07	3.9536e+07	3.9237e+07	3.3712e+07	1.9571e+07	2.1954e+07	2.4804e+07	3.87783e+07	3.7495e+07	2.21097e+07	-0.0485526	-0.810574	0.583871	0.00190909	YES	YES	Cluster 3
PLAUR	3.5447e+07	3.4665e+07	3.2859e+07	3.2407e+07	2.2213e+07	2.3662e+07	1.7972e+07	1.6254e+07	1.9879e+07	3.43237e+07	2.6094e+07	1.8035e+07	-0.395486	-0.928404	0.115654	0.000381928	YES	YES	Cluster 3
PLD1	4.4654e+07	2.8133e+07	2.9119e+07	855758	2.5675e+07	2.6463e+07	563766	569369	934729	3.39687e+07	1.76646e+07	689288	-0.943345	-5.62295	0.189775	0.0248345	YES	YES	Cluster 3
PLEKHA5	5.5227e+06	4.1653e+06	4.7443e+06	4.1675e+06	3.1104e+06	1.46357e+06	1.41655e+06	1.18153e+06	783929	4.81077e+06	2.91382e+06	1.12733e+06	-0.723353	-2.09335	0.121754	0.00422283	YES	YES	Cluster 3
PMPCB	2.512e+06	2.4982e+06	2.5443e+06	517986	3.1224e+06	3.1219e+06	1.21054e+06	1.53336e+06	488148	2.51817e+06	2.2541e+06	1.07735e+06	-0.159825	-1.22489	0.789713	0.0428012	YES	YES	Cluster 3
PPAT	4.8012e+06	4.1452e+06	4.5598e+06	3.5421e+06	3.6099e+06	3.1582e+06	638310	660599	1.39635e+06	4.50207e+06	3.43673e+06	898421	-0.38955	-2.32512	0.0133226	0.000466245	YES	YES	Cluster 3
PPP2R2A	4.7305e+06	5.2998e+06	4.5976e+06	4.296e+06	4.7087e+06	4.9286e+06	4.3347e+06	3.713e+06	3.2678e+06	4.87597e+06	4.64443e+06	3.77183e+06	-0.0701857	-0.370422	0.461899	0.049294	YES	YES	Cluster 3
PRDX2	1.3072e+07	1.2412e+07	1.2266e+07	1.3102e+07	1.5479e+07	1.5972e+07	8.8465e+06	9.6223e+06	1.1115e+07	1.25833e+07	1.4851e+07	9.86127e+06	0.239046	-0.351669	0.115744	0.0416572	YES	YES	Cluster 3
PRRC2A	1.4186e+07	1.9525e+07	1.9815e+07	1.3981e+07	1.4634e+07	1.5897e+07	9.0675e+06	1.1482e+07	1.2879e+07	1.7842e+07	1.48373e+07	1.11428e+07	-0.266046	-0.679161	0.237507	0.0458071	YES	YES	Cluster 3
PRRC2B	1.1472e+07	9.0966e+06	8.7852e+06	8.1488e+06	6.3053e+06	6.2189e+06	3.1353e+06	4.775e+06	5.3512e+06	9.7846e+06	6.891e+06	4.4205e+06	-0.5058	-1.1463	0.05678	0.00879055	YES	YES	Cluster 3
PSMC1	2.2542e+07	2.5771e+07	2.3266e+07	1.5964e+07	2.0229e+07	2.4422e+07	1.681e+07	1.541e+07	1.4841e+07	2.38597e+07	2.0205e+07	1.5687e+07	-0.239862	-0.605004	0.270792	0.0041773	YES	YES	Cluster 3
PSMC2	2.3502e+07	2.9276e+07	2.2372e+07	1.8415e+07	2.4644e+07	2.9652e+07	1.5501e+07	2.0322e+07	1.5282e+07	2.505e+07	2.4237e+07	1.7035e+07	-0.0475995	-0.556309	0.846186	0.0445183	YES	YES	Cluster 3
PSMC4	2.9617e+07	3.1765e+07	3.0245e+07	2.16e+07	2.7612e+07	3.5115e+07	2.0228e+07	1.8392e+07	1.8131e+07	3.05423e+07	2.8109e+07	1.8917e+07	-0.119778	-0.691127	0.598792	0.000225046	YES	YES	Cluster 3
PSMC5	2.6244e+07	3.2007e+07	2.6877e+07	1.9501e+07	2.9133e+07	3.0256e+07	2.1254e+07	1.9482e+07	2.1958e+07	2.8376e+07	2.62967e+07	2.0898e+07	-0.109791	-0.441306	0.62775	0.0400091	YES	YES	Cluster 3
PSMD11	1.2003e+07	1.2885e+07	1.2889e+07	1.0198e+07	1.218e+07	1.4703e+07	7.3602e+06	8.4802e+06	7.8509e+06	1.25923e+07	1.23603e+07	7.8971e+06	-0.026828	-0.673151	0.876844	0.000450207	YES	YES	Cluster 3
PSMD2	8.447e+06	9.0416e+06	8.5895e+06	6.7477e+06	7.8826e+06	8.0489e+06	6.1332e+06	6.5571e+06	6.2934e+06	8.6927e+06	7.55973e+06	6.3279e+06	-0.201469	-0.458078	0.0927207	0.000752284	YES	YES	Cluster 3
PTCD3	2.6113e+06	2.0903e+06	2.1702e+06	1.801e+06	1.6445e+06	1.8413e+06	345052	873554	494474	2.2906e+06	1.76227e+06	571027	-0.378293	-2.0041	0.0683706	0.00160152	YES	YES	Cluster 3
PTGS2	8.17e+06	9.4289e+06	7.5556e+06	1.0756e+07	8.9782e+06	8.9411e+06	3.5173e+06	3.1147e+06	3.3615e+06	8.38483e+06	9.55843e+06	3.33117e+06	0.188992	-1.33175	0.223296	0.00926245	YES	YES	Cluster 3
PTPN1	7.5592e+06	6.7805e+06	6.6177e+06	4.833e+06	5.9394e+06	5.6069e+06	4.5797e+06	4.5986e+06	4.2858e+06	6.9858e+06	5.45977e+06	4.48803e+06	-0.355586	-0.638342	0.0258442	0.00759916	YES	YES	Cluster 3
PTPN2	8.4797e+06	7.9649e+06	7.2645e+06	6.369e+06	6.1442e+06	6.319e+06	5.0873e+06	5.0951e+06	4.8369e+06	7.90303e+06	6.2774e+06	5.00643e+06	-0.332239	-0.658623	0.0396099	0.0110143	YES	YES	Cluster 3
PTPRB	2.2607e+06	2.9463e+06	2731700	2.4302e+06	2.0025e+06	2.2543e+06	766471	421174	829248	2.64623e+06	2.229e+06	672297	-0.247544	-1.97677	0.168358	0.00240432	YES	YES	Cluster 3
QRICH1	5.9815e+06	7.0245e+06	5.7332e+06	5.4629e+06	5.0234e+06	6.0957e+06	2.5382e+06	3.1853e+06	3.3318e+06	6.2464e+06	5.52733e+06	3.01843e+06	-0.176441	-1.04923	0.23008	0.00433588	YES	YES	Cluster 3
RAB10	1.8521e+08	1.5864e+08	1.7841e+08	1.5745e+08	1.5582e+08	1.2107e+08	1.121e+08	1.3093e+08	1.2271e+08	1.74087e+08	1.4478e+08	1.21913e+08	-0.265943	-0.51395	0.119589	0.00802405	YES	YES	Cluster 3
RAB11A	1.1791e+07	1.2296e+07	1.2766e+07	9.8226e+06	9.4416e+06	1.0032e+07	4.9192e+06	7.9136e+06	7.9337e+06	1.22843e+07	9.7654e+06	6.92217e+06	-0.331069	-0.827524	0.00325511	0.026019	YES	YES	Cluster 3
RAB14	4.0402e+07	3.7507e+07	3.8956e+07	3.281e+07	3.2575e+07	3.1744e+07	2.3696e+07	2.5768e+07	2.5656e+07	3.8955e+07	3.23763e+07	2.504e+07	-0.266869	-0.637574	0.00848579	0.000265455	YES	YES	Cluster 3
RAB18	2.2031e+07	2.264e+07	2.0068e+07	1.7169e+07	1.5927e+07	1.7221e+07	9.1529e+06	1.0076e+07	9.6188e+06	2.15797e+07	1.67723e+07	9.6159e+06	-0.363589	-1.16618	0.0112747	0.00187159	YES	YES	Cluster 3
RAB1A	6.105e+07	6.1807e+07	6.6535e+07	5.2662e+07	5.2628e+07	5.223e+07	3.1315e+07	3.2137e+07	3.5076e+07	6.31307e+07	5.25067e+07	3.28427e+07	-0.26584	-0.94277	0.0244901	0.000295769	YES	YES	Cluster 3
RAB1B	3.4585e+07	3.1006e+07	2.667e+07	2.6971e+07	2.392e+07	2.5538e+07	1.7891e+07	2.1819e+07	2.0772e+07	3.07537e+07	2.54763e+07	2.01607e+07	-0.271601	-0.609215	0.135001	0.0261907	YES	YES	Cluster 3
RAB21	2.5729e+07	2.4565e+07	2.672e+07	2.2409e+07	2.2503e+07	2.2104e+07	1.3895e+07	1.7383e+07	1.4427e+07	2.56713e+07	2.23387e+07	1.5235e+07	-0.200615	-0.752769	0.0294207	0.00286144	YES	YES	Cluster 3
RAB5B	1.3109e+08	1.1245e+08	1.2496e+08	1.1484e+08	1.1319e+08	1.1637e+08	6.6897e+07	8.3895e+07	7.4518e+07	1.22833e+08	1.148e+08	7.51033e+07	-0.0975795	-0.709753	0.27919	0.00304457	YES	YES	Cluster 3
RAB5C	8.6189e+07	8.0538e+07	8.9068e+07	6.832e+07	6.3896e+07	7.1736e+07	4.2685e+07	6.2668e+07	5.8463e+07	8.5265e+07	6.7984e+07	5.46053e+07	-0.326758	-0.642912	0.00710594	0.0242131	YES	YES	Cluster 3
RAB7A	2.5483e+07	2.9235e+07	3.2632e+07	2.2394e+07	2.1623e+07	2.1344e+07	1.4931e+07	1.7676e+07	1.329e+07	2.91167e+07	2.1787e+07	1.5299e+07	-0.418378	-0.928408	0.0678625	0.00800396	YES	YES	Cluster 3
RACGAP1	7.491e+06	8.9229e+06	9.2121e+06	6.9952e+06	6.5173e+06	7.3977e+06	3.9204e+06	4.8619e+06	5.4569e+06	8.542e+06	6.97007e+06	4.7464e+06	-0.293401	-0.84774	0.0796903	0.00594706	YES	YES	Cluster 3
RALB	6.3686e+06	5.583e+06	5.6129e+06	5.1414e+06	4.8989e+06	5.4434e+06	3.3494e+06	3.1116e+06	3.7622e+06	5.85483e+06	5.16123e+06	3.40773e+06	-0.181912	-0.780816	0.0964963	0.00216857	YES	YES	Cluster 3
RAP1A	3.0918e+07	2.925e+07	3.2227e+07	3.0342e+07	3.1968e+07	3.07e+07	2.0922e+07	2.016e+07	1.5702e+07	3.07983e+07	3.10033e+07	1.8928e+07	0.00957105	-0.70233	0.848901	0.00728526	YES	YES	Cluster 3
RAP2B	1.3176e+07	1.2539e+07	1.4209e+07	1.2679e+07	1.2525e+07	1.0703e+07	6.6764e+06	9.474e+06	9.1601e+06	1.3308e+07	1.1969e+07	8.43683e+06	-0.152991	-0.65752	0.17413	0.0156428	YES	YES	Cluster 3
RAP2C	1.578e+07	1.6631e+07	1.8016e+07	1.5248e+07	1.528e+07	1.6262e+07	9.6164e+06	1.194e+07	1.1277e+07	1.6809e+07	1.55967e+07	1.09445e+07	-0.107996	-0.619032	0.196804	0.00353443	YES	YES	Cluster 3
RARS2	1.7078e+07	1.8123e+07	1.8095e+07	1.7041e+07	1.528e+07	1.6919e+07	1.4347e+07	1.548e+07	1.6528e+07	1.77653e+07	1.64133e+07	1.54517e+07	-0.114196	-0.201302	0.126282	0.046334	YES	YES	Cluster 3
RBM14	1.9667e+07	2.0848e+07	2.5356e+07	1.6804e+07	1.9253e+07	2.9861e+07	9.7927e+06	1.4522e+07	1.6048e+07	2.1957e+07	2.19727e+07	1.34542e+07	0.00102902	-0.706621	0.997383	0.0296186	YES	YES	Cluster 3
RBM39	3.411e+07	3.6803e+07	3.6422e+07	3.2641e+07	3.192e+07	3.4342e+07	2.8589e+07	2.8166e+07	2.8475e+07	3.57783e+07	3.29677e+07	2.841e+07	-0.118034	-0.332687	0.0654253	0.0114055	YES	YES	Cluster 3
RBM47	1.3915e+07	1.2568e+07	1.2843e+07	1.0518e+07	9.6897e+06	1.2257e+07	8.4498e+06	9.3599e+06	9.4425e+06	1.31087e+07	1.08216e+07	9.08407e+06	-0.276612	-0.529111	0.07431	0.00191295	YES	YES	Cluster 3
RHOA	2.577e+07	3.2343e+07	2.7458e+07	2.4891e+07	2.0545e+07	2.0783e+07	1.2662e+07	1.6907e+07	2.0044e+07	2.85237e+07	2.2073e+07	1.65377e+07	-0.369877	-0.786404	0.0624431	0.0148011	YES	YES	Cluster 3
RHOD	4.9252e+06	4.7252e+06	5.8071e+06	4.7805e+06	3.9115e+06	4.6289e+06	1.31892e+06	631468	1.2697e+06	5.1525e+06	4.4403e+06	1.07336e+06	-0.214615	-2.26314	0.173811	0.00101986	YES	YES	Cluster 3
RIOX2	1.39835e+06	2.0194e+06	1.6836e+06	649403	823905	1.9584e+06	771977	434745	1.06957e+06	1.70045e+06	1.1439e+06	758763	-0.571953	-1.1642	0.309808	0.0214088	YES	YES	Cluster 3
RPL13	8.1855e+07	7.3858e+07	8.3151e+07	8.3748e+07	7.5694e+07	1.0999e+08	3.9664e+07	6.0952e+07	5.39e+07	7.96213e+07	8.98107e+07	5.15053e+07	0.173732	-0.628433	0.431549	0.0299411	YES	YES	Cluster 3
RPL22	2.4339e+07	2.269e+07	2.0635e+07	1.569e+07	2.0675e+07	2.5101e+07	1.6854e+07	1.5032e+07	1.3901e+07	2.25547e+07	2.04887e+07	1.52623e+07	-0.1386	-0.56345	0.537442	0.00687653	YES	YES	Cluster 3
RPL23	3.9533e+08	3.7497e+08	3.7638e+08	3.7426e+08	3.9499e+08	3.7197e+08	3.4064e+08	3.4398e+08	3.6128e+08	3.82227e+08	3.80407e+08	3.48633e+08	-0.0068859	-0.132718	0.86227	0.021506	YES	YES	Cluster 3
RPL24	3.0811e+08	2.7849e+08	2.8455e+08	2.8962e+08	2.7666e+08	2.9457e+08	2.4345e+08	2.0506e+08	2.2917e+08	2.90383e+08	2.8695e+08	2.25893e+08	-0.0171593	-0.362317	0.763527	0.0121352	YES	YES	Cluster 3
RPL35	1.5723e+07	1.5309e+07	1.4087e+07	1.2133e+07	1.4875e+07	2.1401e+07	6.9267e+06	9.8145e+06	8.5073e+06	1.50397e+07	1.61363e+07	8.41617e+06	0.10154	-0.837537	0.73039	0.00500114	YES	YES	Cluster 3
RPL37A	8.5362e+06	7.396e+06	8.7484e+06	9.699e+06	7.397e+06	8.837e+06	5.882e+06	5.7163e+06	5.7021e+06	8.22687e+06	8.64433e+06	5.7668e+06	0.0714116	-0.512572	0.630984	0.0260798	YES	YES	Cluster 3
RPL5	6.3458e+07	6.6055e+07	6.702e+07	5.8944e+07	6.5791e+07	7.5959e+07	3.8015e+07	4.9613e+07	4.8318e+07	6.5511e+07	6.6898e+07	4.53153e+07	0.0302259	-0.531738	0.807624	0.0241566	YES	YES	Cluster 3
RPN1	1.3026e+08	1.2062e+08	1.1974e+08	9.8994e+07	1.0305e+08	9.5851e+07	7.173e+07	8.1188e+07	8.2556e+07	1.2354e+08	9.92983e+07	7.84913e+07	-0.315137	-0.654373	0.00641046	0.000712434	YES	YES	Cluster 3
RPN2	1.9934e+07	1.934e+07	2.0499e+07	1.8015e+07	1.765e+07	1.7614e+07	1.3986e+07	1.6983e+07	1.5677e+07	1.99243e+07	1.77597e+07	1.55487e+07	-0.165927	-0.357741	0.0139116	0.0251955	YES	YES	Cluster 3
RPS23	3.1407e+08	3.5041e+08	3.2459e+08	3.1037e+08	3.1875e+08	3.4324e+08	2.833e+08	2.4486e+08	2.547e+08	3.2969e+08	3.2412e+08	2.60953e+08	-0.0245821	-0.337318	0.722767	0.0122538	YES	YES	Cluster 3
RPS3A	2.608e+08	2.3959e+08	2.6566e+08	2.1964e+08	2.3262e+08	2.9789e+08	1.2322e+08	1.8868e+08	1.7234e+08	2.5535e+08	2.5005e+08	1.61413e+08	-0.0302595	-0.661716	0.851498	0.027793	YES	YES	Cluster 3
RPS4X	3.3287e+08	3.2386e+08	3.0517e+08	3.3146e+08	3.4135e+08	3.8472e+08	1.9915e+08	2.5559e+08	2.4126e+08	3.20633e+08	3.5251e+08	2.32e+08	0.13674	-0.4668	0.181464	0.0197829	YES	YES	Cluster 3
RPS7	4.4276e+08	4.7348e+08	4.123e+08	4.5093e+08	4.9947e+08	5.1254e+08	3.1489e+08	3.646e+08	3.4532e+08	4.42847e+08	4.87647e+08	3.41603e+08	0.139029	-0.374485	0.157154	0.0123984	YES	YES	Cluster 3
RRAS2	1.2808e+07	1.3466e+07	1.4184e+07	1.3054e+07	1.4938e+07	1.4892e+07	1.0733e+07	9.7452e+06	1.0205e+07	1.3486e+07	1.42947e+07	1.02277e+07	0.0840145	-0.398976	0.343906	0.00370177	YES	YES	Cluster 3
RRP12	1.1241e+07	1.2034e+07	1.237e+07	1.0002e+07	1.0187e+07	1.1947e+07	9.0972e+06	8.9351e+06	1.0462e+07	1.18817e+07	1.0712e+07	9.4981e+06	-0.149509	-0.323026	0.193174	0.0195524	YES	YES	Cluster 3
SAE1	1.6861e+07	2.0032e+07	17718000	1.3755e+07	1.4491e+07	1.7352e+07	5.3738e+06	1.1858e+07	1.0958e+07	1.82037e+07	1.51993e+07	9.3966e+06	-0.260221	-0.954018	0.108361	0.0324437	YES	YES	Cluster 3
SAMHD1	2.7046e+07	2.8211e+07	2.5896e+07	2.4635e+07	2.3373e+07	2.4725e+07	1.5679e+07	1.702e+07	1.9215e+07	2.7051e+07	2.42443e+07	1.73047e+07	-0.158034	-0.644521	0.0313016	0.00253419	YES	YES	Cluster 3
SEC16A	4.6875e+07	4.1177e+07	4.4461e+07	4.1562e+07	4.2604e+07	4.3323e+07	2.6618e+07	3.2758e+07	3.4296e+07	4.4171e+07	4.24963e+07	3.1224e+07	-0.0557611	-0.500444	0.420518	0.0136899	YES	YES	Cluster 3
SEC23B	5.2846e+06	4.3768e+06	4.886e+06	4.696e+06	4.1157e+06	5.9401e+06	1.05921e+06	579896	974301	4.84913e+06	4.91727e+06	871135	0.0201297	-2.47676	0.91683	0.000732205	YES	YES	Cluster 3
SEC23IP	2.2051e+07	2.3447e+07	2.0468e+07	1.8298e+07	1.9311e+07	1.9319e+07	1.2131e+07	1.3967e+07	1.6233e+07	2.19887e+07	1.8976e+07	1.41103e+07	-0.212584	-0.640008	0.0576282	0.00748578	YES	YES	Cluster 3
SF3B1	2.1368e+06	1.6611e+06	2.7221e+06	1.9776e+06	2.1243e+06	2.8468e+06	1.00418e+06	660090	1.4255e+06	2.17333e+06	2.31623e+06	1.02992e+06	0.0918711	-1.07737	0.744002	0.0441772	YES	YES	Cluster 3
SIGIRR	3.1327e+06	4.0711e+06	4.8945e+06	3.0367e+06	2.6265e+06	2.9298e+06	1.86505e+06	964905	2.35397e+06	4.03277e+06	2.86433e+06	1.72797e+06	-0.493571	-1.22269	0.141995	0.0260273	YES	YES	Cluster 3
SLC12A2	2.1799e+07	2.0639e+07	2.0624e+07	1.5384e+07	1.3147e+07	1.2928e+07	8.5414e+06	8.5219e+06	8.9143e+06	2.10207e+07	1.38197e+07	8.6592e+06	-0.605086	-1.2795	0.00412076	0.000348623	YES	YES	Cluster 3
SLC20A1	1.766e+07	1.5301e+07	1.8078e+07	1.6276e+07	1.5367e+07	1.4345e+07	1.1164e+07	9.1339e+06	9.8631e+06	1.7013e+07	1.53293e+07	1.00537e+07	-0.150343	-0.758916	0.189007	0.00406543	YES	YES	Cluster 3
SLC25A5	1.3348e+09	1.3532e+09	1.3171e+09	1.2225e+09	1.2056e+09	1.2232e+09	1.1274e+09	9.7842e+08	9.9798e+08	1.33503e+09	1.2171e+09	1.0346e+09	-0.133428	-0.367803	0.00186138	0.0193172	YES	YES	Cluster 3
SLC5A6	1.3005e+07	1.4293e+07	1.7027e+07	1.238e+07	1.1605e+07	1.2598e+07	5.8914e+06	5.7627e+06	7.9126e+06	1.4775e+07	1.21943e+07	6.52223e+06	-0.276947	-1.17972	0.154711	0.00746438	YES	YES	Cluster 3
SPTAN1	1.523e+07	9.7798e+06	1.1912e+07	1.1278e+07	8.9478e+06	8.196e+06	7.7675e+06	3.9723e+06	4.95e+06	1.23073e+07	9.47393e+06	5.56327e+06	-0.377475	-1.14551	0.214421	0.0302769	YES	YES	Cluster 3
SPTLC1	3.1011e+07	3.186e+07	2.8277e+07	2.4996e+07	2.6212e+07	2.904e+07	2.6559e+07	2.2089e+07	2.21e+07	3.03827e+07	2.67493e+07	2.35827e+07	-0.183746	-0.365522	0.0881754	0.0245185	YES	YES	Cluster 3
SPTLC2	1.0813e+07	1.1612e+07	1.0617e+07	1.1929e+07	1.0308e+07	1.0271e+07	9.186e+06	8.0507e+06	8.2626e+06	1.1014e+07	1.0836e+07	8.49977e+06	-0.0235062	-0.373843	0.793795	0.00586015	YES	YES	Cluster 3
SQSTM1	6.4277e+06	7.8835e+06	7.3796e+06	6.2976e+06	4.7531e+06	5.1591e+06	4.2178e+06	4.5631e+06	4.1756e+06	7.23027e+06	5.40327e+06	4.31883e+06	-0.420217	-0.743407	0.0442904	0.0150783	YES	YES	Cluster 3
SRRT	4.1143e+06	3.4063e+06	4.6807e+06	2.5764e+06	2.128e+06	3.4551e+06	1.40085e+06	1.9931e+06	2.3674e+06	4.0671e+06	2.71983e+06	1.92045e+06	-0.580482	-1.08256	0.0661558	0.0115069	YES	YES	Cluster 3
ST14	2.2641e+07	2.0155e+07	2.1473e+07	2.0806e+07	1.7023e+07	1.6173e+07	15270000	9.7971e+06	1.2883e+07	2.1423e+07	1.80007e+07	1.265e+07	-0.25111	-0.760019	0.122528	0.0178789	YES	YES	Cluster 3
STC1	2.0692e+07	1.626e+07	1.5608e+07	2.0161e+07	1.6952e+07	1.3935e+07	7.9212e+06	8.1109e+06	7.6764e+06	1.752e+07	1.7016e+07	7.90283e+06	-0.0421108	-1.14856	0.844358	0.0258787	YES	YES	Cluster 3
STOM	2.9121e+07	2.6894e+07	3.7478e+07	3.7573e+07	2.642e+07	3.2764e+07	1.6547e+07	2.1523e+07	1.7474e+07	3.11643e+07	3.22523e+07	1.85147e+07	0.0495077	-0.751227	0.823212	0.0412569	YES	YES	Cluster 3
STOML2	1.5271e+07	1.2375e+07	1.3334e+07	1.547e+07	9.8771e+06	1.0352e+07	8.467e+06	9.2423e+06	1.0082e+07	1.366e+07	1.18997e+07	9.26377e+06	-0.199032	-0.560287	0.442897	0.018781	YES	YES	Cluster 3
STX11	7.3939e+06	9.2635e+06	1.0333e+07	7.2244e+06	7.2252e+06	6.7084e+06	4.2922e+06	3.6814e+06	3.2147e+06	8.9968e+06	7.05267e+06	3.72943e+06	-0.351243	-1.27046	0.147162	0.0164857	YES	YES	Cluster 3
TAMM41	1.7342e+07	1.7152e+07	1.6635e+07	1.5408e+07	1.8653e+07	1.7175e+07	1.3359e+07	1.3722e+07	1.5286e+07	1.7043e+07	1.70787e+07	1.41223e+07	0.00301604	-0.271201	0.973501	0.0276427	YES	YES	Cluster 3
TARS2	7.7925e+06	7.9243e+06	7.0087e+06	5.9604e+06	6.3416e+06	6.4764e+06	4.2183e+06	5.5068e+06	4.8131e+06	7.57517e+06	6.25947e+06	4.84607e+06	-0.275238	-0.644463	0.0258384	0.00530822	YES	YES	Cluster 3
TCAF2	3.1935e+07	3.4202e+07	4.1288e+07	3.3262e+07	2.5045e+07	2.4931e+07	2.2353e+07	1.9064e+07	1.8939e+07	3.58083e+07	2.7746e+07	2.01187e+07	-0.368016	-0.831761	0.110343	0.019485	YES	YES	Cluster 3
TGFBI	5.2363e+06	4.4755e+06	4.3384e+06	5.6068e+06	5.9121e+06	5.5799e+06	1.1969e+06	564191	840647	4.6834e+06	5.6996e+06	867245	0.283304	-2.43304	0.053513	0.000729185	YES	YES	Cluster 3
TJP1	1.8944e+07	2.021e+07	2.2426e+07	1.781e+07	2.2014e+07	2.3272e+07	1.4863e+07	1.4879e+07	1.5364e+07	2.05267e+07	2.1032e+07	1.50353e+07	0.0350867	-0.449143	0.809771	0.0299722	YES	YES	Cluster 3
TNPO3	2.6106e+07	1.9847e+07	2.814e+07	2.0101e+07	2.2076e+07	2.4672e+07	6.9647e+06	1.7102e+07	1.5464e+07	2.46977e+07	2.2283e+07	1.31769e+07	-0.148431	-0.906364	0.454667	0.0481843	YES	YES	Cluster 3
TOMM70	1.0531e+07	9.0337e+06	8.1269e+06	9.8371e+06	8.6068e+06	8.074e+06	7.6797e+06	6.1287e+06	6.0124e+06	9.23053e+06	8.8393e+06	6.60693e+06	-0.0624819	-0.482433	0.679384	0.0446437	YES	YES	Cluster 3
TPX2	4.9564e+06	5.0294e+06	5.8866e+06	2710100	3.5376e+06	3.8014e+06	2.332e+06	2.4673e+06	776220	5.2908e+06	3.3497e+06	1.85851e+06	-0.659454	-1.50934	0.0122077	0.0105211	YES	YES	Cluster 3
TRAP1	7.8855e+06	8.9309e+06	8.1605e+06	6.8299e+06	9.0011e+06	9.7438e+06	5.3355e+06	7.1007e+06	6.4346e+06	8.32563e+06	8.52493e+06	6.29027e+06	0.0341285	-0.404439	0.846301	0.037321	YES	YES	Cluster 3
TRMT2A	1.7015e+07	1.6562e+07	1.5007e+07	1.4483e+07	1.3426e+07	1.382e+07	1.3772e+07	1.1191e+07	1.1428e+07	1.61947e+07	1.39097e+07	1.21303e+07	-0.219431	-0.4169	0.0447825	0.0194322	YES	YES	Cluster 3
TUFM	5.2972e+08	5.2252e+08	4.7598e+08	4.578e+08	4.8777e+08	4.5816e+08	3.5021e+08	3.4575e+08	3.5336e+08	5.09407e+08	4.6791e+08	3.49773e+08	-0.122587	-0.542398	0.117161	0.00997841	YES	YES	Cluster 3
U2AF2	3.9335e+06	3.0241e+06	3.1464e+06	701086	1.17775e+06	3.3594e+06	841016	481295	804858	3.368e+06	1.74608e+06	709056	-0.947773	-2.24792	0.177033	0.0052949	YES	YES	Cluster 3
UBA1	3.1592e+06	2784500	2.8696e+06	2.9176e+06	2.2043e+06	2.4339e+06	319685	1.25463e+06	958705	2.93777e+06	2.5186e+06	844339	-0.222098	-1.79883	0.175365	0.00873336	YES	YES	Cluster 3
UBA2	2.4396e+07	1.8935e+07	1.8777e+07	1.5735e+07	1.8074e+07	1.7078e+07	8.5093e+06	1.3915e+07	1.2165e+07	2.07027e+07	1.69623e+07	1.15298e+07	-0.287482	-0.844453	0.170384	0.0205371	YES	YES	Cluster 3
UBR5	9.9761e+06	1.0141e+07	8.4275e+06	7.1805e+06	8.1267e+06	6.6407e+06	4.9016e+06	4.6692e+06	5.9632e+06	9.51487e+06	7.31597e+06	5.178e+06	-0.379135	-0.877788	0.0368501	0.00408417	YES	YES	Cluster 3
UFL1	2.0458e+06	2.1977e+06	1.44526e+06	2.0366e+06	2.7066e+06	2.5099e+06	1.16497e+06	578214	917017	1.89625e+06	2.4177e+06	886733	0.350483	-1.09658	0.162714	0.0276652	YES	YES	Cluster 3
USP24	3.0864e+06	3.3664e+06	2.551e+06	4.3224e+06	3.9786e+06	4.1316e+06	722248	739302	1.11002e+06	3.00127e+06	4.1442e+06	857191	0.465522	-1.80788	0.0274055	0.00400659	YES	YES	Cluster 3
USP5	3.941e+06	3.3301e+06	3.9482e+06	2.9729e+06	3.418e+06	3.556e+06	2.0353e+06	2.3775e+06	2.3652e+06	3.73977e+06	3.31563e+06	2.25933e+06	-0.173664	-0.727051	0.192946	0.0071955	YES	YES	Cluster 3
USP7	1.1072e+07	9.5942e+06	8.7278e+06	8.7744e+06	5.9486e+06	8.2942e+06	4.2531e+06	3.8126e+06	6.7208e+06	9.798e+06	7.6724e+06	4.92883e+06	-0.352809	-0.991241	0.131868	0.014846	YES	YES	Cluster 3
VIM	9.4181e+09	9.6334e+09	9.0205e+09	7.1886e+09	8.1516e+09	7.4739e+09	5.4398e+09	6.1301e+09	6.4504e+09	9.35733e+09	7.6047e+09	6.00677e+09	-0.299206	-0.639509	0.0103362	0.00162422	YES	YES	Cluster 3
WDR6	9.3714e+06	9.6721e+06	8.9693e+06	9.9586e+06	8.2948e+06	9.8079e+06	8.3108e+06	7.4791e+06	7.4267e+06	9.3376e+06	9.35377e+06	7.73887e+06	0.00249565	-0.270929	0.979386	0.0131911	YES	YES	Cluster 3
XRN2	9.8215e+06	1.0134e+07	1.3583e+07	6.8925e+06	6.7716e+06	9.4932e+06	4.6493e+06	4.6709e+06	5.2041e+06	1.11795e+07	7.7191e+06	4.84143e+06	-0.534351	-1.20735	0.0876627	0.0318909	YES	YES	Cluster 3
YARS2	6.0608e+06	4.8524e+06	5.7595e+06	3.452e+06	3.4825e+06	5.7449e+06	2.5093e+06	3.5325e+06	3.0558e+06	5.55757e+06	4.22647e+06	3.03253e+06	-0.395001	-0.87393	0.215957	0.00641421	YES	YES	Cluster 3
YWHAQ	4.3324e+07	4.2334e+07	4.9921e+07	4.4213e+07	4.0435e+07	3.8302e+07	2.9225e+07	3.3619e+07	3.3792e+07	4.5193e+07	4.09833e+07	3.2212e+07	-0.141062	-0.488501	0.232241	0.0148066	YES	YES	Cluster 3
ZC3HAV1	8.1531e+06	9.7476e+06	1.0118e+07	7.3627e+06	7.2758e+06	9.0389e+06	4.5285e+06	5.5285e+06	5.8705e+06	9.33957e+06	7.89247e+06	5.30917e+06	-0.242879	-0.81487	0.157219	0.00760055	YES	YES	Cluster 3
ZW10	2.2955e+07	2.3545e+07	2.3856e+07	2.0412e+07	2.321e+07	2.3879e+07	1.99e+07	2.1937e+07	2.1112e+07	2.3452e+07	2.25003e+07	2.0983e+07	-0.0597646	-0.16049	0.467343	0.0365513	YES	YES	Cluster 3
ABR	1.0548e+07	1.1272e+07	1.0733e+07	1.4047e+07	1.326e+07	1.2565e+07	1.1914e+07	1.3595e+07	1.3825e+07	1.0851e+07	1.32907e+07	1.31113e+07	0.292585	0.272986	0.015136	0.0510249	YES	YES	Cluster 4
ADGRG6	1.03233e+06	579067	1.05734e+06	6.8957e+06	8.4837e+06	6.5479e+06	372307	749809	775596	889578	7.3091e+06	632571	3.0385	-0.491895	0.00578033	0.275825	YES	YES	Cluster 4
ALDH3B1	1.0125e+07	10162000	1.1592e+07	1.5742e+07	1.3404e+07	1.2665e+07	1.4669e+07	1.2668e+07	1.283e+07	1.06263e+07	1.3937e+07	1.3389e+07	0.391276	0.333404	0.0503819	0.0295525	YES	YES	Cluster 4
AP1M1	833782	2.5116e+06	1.13455e+06	4.2785e+06	3.7592e+06	3.6033e+06	4.8927e+06	4.397e+06	1.41745e+06	1.49331e+06	3.88033e+06	3.56905e+06	1.37767	1.25703	0.0305438	0.187016	YES	YES	Cluster 4
ARVCF	9.6827e+06	1.5074e+07	1.7499e+07	2.4839e+07	2.4867e+07	2.1346e+07	1.9548e+07	1.6607e+07	1.9318e+07	1.40852e+07	2.3684e+07	1.8491e+07	0.749729	0.39264	0.0348498	0.187626	YES	YES	Cluster 4
CGN	7.7511e+06	7.5939e+06	7.8549e+06	8.9034e+06	8.5272e+06	8.3982e+06	9.724e+06	7.6326e+06	8.1082e+06	7.7333e+06	8.6096e+06	8.48827e+06	0.154862	0.134386	0.0147117	0.355059	YES	YES	Cluster 4
CYP1B1	1.884e+07	2.1964e+07	2.059e+07	2.7387e+07	3.2999e+07	3.0738e+07	1.2535e+07	1.1584e+07	1.1886e+07	2.04647e+07	3.03747e+07	1.20017e+07	0.569733	-0.7699	0.0117213	0.00692139	YES	YES	Cluster 4
CYP51A1	2.3951e+06	2.152e+06	1.24478e+06	3.0974e+06	3.512e+06	3.3164e+06	3.5752e+06	1.3705e+06	583441	1.93063e+06	3.3086e+06	1.84305e+06	0.777151	-0.0669773	0.0468562	0.933972	YES	YES	Cluster 4
DENND4C	5.1139e+06	5.6753e+06	5.3537e+06	6.5952e+06	7.0006e+06	7.429e+06	7.4835e+06	6.6382e+06	5.2278e+06	5.38097e+06	7.00827e+06	6.44983e+06	0.381192	0.261397	0.00728741	0.242093	YES	YES	Cluster 4
FUS	739407	244789	455018	4.0759e+06	4.5728e+06	4.047e+06	3.8645e+06	3.3012e+06	1.56552e+06	479738	4.2319e+06	2.91041e+06	3.14099	2.6009	8.94689e-05	0.0667864	YES	YES	Cluster 4
GK	3.7243e+06	3.4582e+06	3.1182e+06	5.2306e+06	6.0702e+06	5.3449e+06	4.0349e+06	5.4916e+06	4.6355e+06	3.43357e+06	5.54857e+06	4.72067e+06	0.692407	0.459283	0.00417675	0.0768339	YES	YES	Cluster 4
GLG1	472778	1.08919e+06	1.49743e+06	4.7477e+06	4.8123e+06	5.4396e+06	489512	1.03036e+06	381961	1.0198e+06	4.99987e+06	633946	2.29361	-0.685853	0.000648893	0.350923	YES	YES	Cluster 4
HK1	5.8773e+06	7.9085e+06	4.466e+06	9.0644e+06	1.0656e+07	1.1782e+07	1.3375e+07	9.6197e+06	8.1493e+06	6.08393e+06	1.05008e+07	1.03813e+07	0.787423	0.770915	0.0278253	0.0921561	YES	YES	Cluster 4
IMMT	3.1748e+07	3.3556e+07	3.0758e+07	3.959e+07	5.4677e+07	4.5244e+07	2.3776e+07	2.6129e+07	2.6104e+07	3.20207e+07	4.65037e+07	2.53363e+07	0.538341	-0.337796	0.0765873	0.00413696	YES	YES	Cluster 4
IQGAP3	1.1083e+07	1.2485e+07	1.1091e+07	1.4253e+07	1.4524e+07	1.484e+07	1.3968e+07	1.2643e+07	1.5435e+07	1.1553e+07	1.4539e+07	1.40153e+07	0.331661	0.278739	0.0148263	0.0722773	YES	YES	Cluster 4
KCNH7	1.1931e+07	1.3968e+07	1.0872e+07	1.5475e+07	1.7064e+07	2.153e+07	1.6127e+07	1.6856e+07	1.6572e+07	1.2257e+07	1.8023e+07	1.65183e+07	0.556233	0.430462	0.0668622	0.03671	YES	YES	Cluster 4
KIRREL1	1.0412e+07	1.1075e+07	1.0025e+07	1.7115e+07	1.7767e+07	2.0498e+07	795225	7.8157e+06	9.9762e+06	1.0504e+07	1.846e+07	6.19571e+06	0.813464	-0.761598	0.0113398	0.259438	YES	YES	Cluster 4
L1CAM	2.7618e+08	2.5337e+08	2.7296e+08	2.8883e+08	2.9427e+08	3.0707e+08	2.8028e+08	2.8123e+08	2.8365e+08	2.67503e+08	2.96723e+08	2.8172e+08	0.149562	0.0747051	0.0342335	0.182053	YES	YES	Cluster 4
LOXL2	5.8873e+06	6.3006e+06	6.3451e+06	1.089e+07	9.3664e+06	1.0212e+07	5.9419e+06	6.958e+06	7.6659e+06	6.17767e+06	1.01561e+07	6.85527e+06	0.717217	0.150151	0.00711349	0.306904	YES	YES	Cluster 4
LRRC47	4.8143e+06	4.6139e+06	3.7357e+06	6.2215e+06	5.4519e+06	5.9922e+06	7.4618e+06	5.0693e+06	4.3515e+06	4.38797e+06	5.88853e+06	5.62753e+06	0.424356	0.35895	0.0250708	0.317992	YES	YES	Cluster 4
MAGED2	2.1427e+07	1.9597e+07	2.0386e+07	2.2863e+07	2.6673e+07	2.6234e+07	2.3074e+07	2.3221e+07	2.3508e+07	2.047e+07	2.52567e+07	2.32677e+07	0.303153	0.184815	0.0412898	0.0284679	YES	YES	Cluster 4
METAP2	3.8747e+06	4.738e+06	3.6515e+06	7.2031e+06	8.2941e+06	6.3201e+06	5.0297e+06	5.044e+06	4.3343e+06	4.08807e+06	7.27243e+06	4.80267e+06	0.831019	0.232417	0.0145043	0.160907	YES	YES	Cluster 4
MYO10	1.2322e+07	1.2834e+07	1.0723e+07	1.4851e+07	1.675e+07	1.6821e+07	1.1015e+07	1.0572e+07	9.9138e+06	1.19597e+07	1.61407e+07	1.05003e+07	0.432523	-0.187751	0.00991603	0.134178	YES	YES	Cluster 4
MYO19	4.1977e+06	4.1145e+06	4.9271e+06	8.3053e+06	8.5453e+06	7.5975e+06	6.0239e+06	6.218e+06	4.3214e+06	4.4131e+06	8.14937e+06	5.5211e+06	0.884896	0.323163	0.000655074	0.199163	YES	YES	Cluster 4
MYO1B	7.7118e+07	7.6608e+07	8.0157e+07	1.0528e+08	9.6104e+07	1.0174e+08	7.9853e+07	9.0991e+07	9.4998e+07	7.7961e+07	1.01041e+08	8.8614e+07	0.374121	0.184782	0.00619928	0.136201	YES	YES	Cluster 4
MYO1C	2.0732e+08	2.1094e+08	2.183e+08	3.0975e+08	2.8321e+08	2.5132e+08	1.9328e+08	1.7789e+08	1.7967e+08	2.12187e+08	2.81427e+08	1.83613e+08	0.407425	-0.208663	0.0501819	0.0114429	YES	YES	Cluster 4
MYO1D	9.3171e+07	9.8188e+07	9.3069e+07	1.5204e+08	1.2969e+08	1.2602e+08	8.8433e+07	1.1475e+08	1.1832e+08	9.48093e+07	1.35917e+08	1.07168e+08	0.519621	0.176769	0.0324662	0.319172	YES	YES	Cluster 4
MYO5B	7.1502e+07	7.4637e+07	6.9728e+07	1.0797e+08	1.0004e+08	8.6465e+07	6.9587e+07	8.9511e+07	9.3925e+07	7.19557e+07	9.81583e+07	8.4341e+07	0.448002	0.229126	0.0467995	0.237221	YES	YES	Cluster 4
NRG1	1.53693e+06	2.8238e+06	752638	4.1338e+06	3.8397e+06	4.823e+06	452147	485567	264351	1.70446e+06	4.2655e+06	400688	1.3234	-2.08876	0.0338264	0.161818	YES	YES	Cluster 4
PTK2	6.9144e+06	6.746e+06	6.8326e+06	7.6174e+06	7.9521e+06	7.3659e+06	3.5439e+06	7.3297e+06	7.3138e+06	6.831e+06	7.64513e+06	6.06247e+06	0.162445	-0.172192	0.0327657	0.603866	YES	YES	Cluster 4
PYGB	4.8674e+06	5.8072e+06	4.8244e+06	4.7324e+06	8.6243e+06	9.6268e+06	6.7726e+06	6.5186e+06	6.0208e+06	5.16633e+06	7.66117e+06	6.43733e+06	0.568423	0.317322	0.233358	0.0368588	YES	YES	Cluster 4
RAB22A	904983	1.32879e+06	922914	3.7882e+06	2.9697e+06	2.9841e+06	1.28612e+06	636528	1.21772e+06	1.05223e+06	3.24733e+06	1.04679e+06	1.62581	-0.00747309	0.00559109	0.983718	YES	YES	Cluster 4
RPL27A	2.4999e+08	2.2459e+08	2.3449e+08	2.6904e+08	2.8978e+08	2.9047e+08	2.0086e+08	2.2779e+08	2.1152e+08	2.36357e+08	2.83097e+08	2.1339e+08	0.260329	-0.147473	0.0102305	0.100108	YES	YES	Cluster 4
SCD	1.3852e+07	1.2273e+07	1.2101e+07	1.9531e+07	1.8042e+07	2.0122e+07	1.6916e+07	1.618e+07	1.9506e+07	1.2742e+07	1.92317e+07	1.7534e+07	0.593892	0.460563	0.00152872	0.0234649	YES	YES	Cluster 4
SEMA4B	4.7848e+06	3.8933e+06	4.0077e+06	6.783e+06	6.4794e+06	6.2899e+06	4.9095e+06	5.4584e+06	4.7685e+06	4.2286e+06	6.51743e+06	5.04547e+06	0.624124	0.254808	0.00546434	0.0851673	YES	YES	Cluster 4
SERPINE1	1.4746e+07	1.8541e+07	1.7304e+07	2.3279e+07	2.1647e+07	2.0483e+07	1.2508e+07	1.353e+07	1.2874e+07	1.68637e+07	2.1803e+07	1.29707e+07	0.370608	-0.378666	0.0270735	0.0648081	YES	YES	Cluster 4
STAT2	4.8165e+06	4.4294e+06	4.6013e+06	5.8573e+06	5.3532e+06	5333800	4.8857e+06	4.8848e+06	5.5835e+06	4.61573e+06	5.51477e+06	5.118e+06	0.25674	0.14902	0.0163277	0.150902	YES	YES	Cluster 4
TM9SF3	1.38632e+06	1.18416e+06	932749	4.6712e+06	6.1271e+06	5.8562e+06	4.694e+06	3.3994e+06	898527	1.16774e+06	5.5515e+06	2.99731e+06	2.24915	1.35994	0.00652374	0.241111	YES	YES	Cluster 4
TMX3	633933	1.38272e+06	901394	2.8517e+06	2.401e+06	2.9194e+06	1.22303e+06	1.49327e+06	1.16596e+06	972683	2.72403e+06	1.29408e+06	1.4857	0.411891	0.00397018	0.280378	YES	YES	Cluster 4
TNS3	4.3252e+06	4.7127e+06	4.3858e+06	5.3016e+06	6.5232e+06	6.3325e+06	5.2668e+06	6.1964e+06	5.5637e+06	4.47457e+06	6.05243e+06	5.67563e+06	0.435767	0.343033	0.042801	0.0327824	YES	YES	Cluster 4
VMP1	770250	1.15426e+06	1.34e+06	2.3396e+07	2.1543e+07	2.3088e+07	2.0623e+07	1.6756e+07	2.1087e+07	1.08817e+06	2.26757e+07	1.94887e+07	4.38117	4.16266	0.000286836	0.00499137	YES	YES	Cluster 4
4F2hc	5.6344e+07	5.9186e+07	6.642e+07	4.4927e+07	4.5405e+07	5.0582e+07	4.4571e+07	3.731e+07	3.7318e+07	6.065e+07	4.69713e+07	3.9733e+07	-0.368727	-0.61017	0.0252589	0.00633104	YES	NO
607076	6.5497e+06	5.7899e+06	5.7153e+06	7.2691e+06	5.8438e+06	5.3868e+06	1.73218e+06	1.68215e+06	5.489e+06	6.0183e+06	6.16657e+06	2.96778e+06	0.0351114	-1.01997	0.828907	0.131163	NO	NO
AAAS	1.0042e+07	1.0123e+07	9183500	1.1372e+07	1.1805e+07	9.3794e+06	1.6355e+07	1.2307e+07	1.1717e+07	9.78283e+06	1.08521e+07	1.34597e+07	0.149654	0.460318	0.287581	0.122366	NO	YES
AARS1	5.8283e+06	640425	6.346e+06	7.1795e+06	5.4e+06	7.4089e+06	6.7566e+06	7.6398e+06	6.3974e+06	4.27157e+06	6.6628e+06	6.93127e+06	0.641361	0.698351	0.319591	0.279836	NO	NO
AATF	4.0721e+06	4.0833e+06	3689600	1.13222e+06	4.2556e+06	710326	1.03937e+06	902629	885942	3.94833e+06	2.03271e+06	942646	-0.957836	-2.06646	0.22762	0.000575063	YES	NO
ABCB10	1.4607e+07	1.4993e+07	1.7876e+07	1.6596e+07	1.3215e+07	1.2963e+07	1.8537e+07	1.1318e+07	1.509e+07	1.58253e+07	1.4258e+07	1.49817e+07	-0.150464	-0.0790378	0.372906	0.741432	NO	NO
ABCB7	4.7649e+06	3.0729e+06	3.7547e+06	4.7982e+06	4.6801e+06	4.0162e+06	4.1607e+06	3.0856e+06	529664	3.86417e+06	4.49817e+06	2.59199e+06	0.21918	-0.576098	0.333315	0.366314	NO	YES
ABCC1	545911	1.79864e+06	2.9223e+06	3.5803e+06	2.5841e+06	3.4943e+06	653488	1.25535e+06	846311	1.75562e+06	3.21957e+06	918385	0.874888	-0.934808	0.154193	0.346664	NO	YES
ABCC4	3.2135e+07	3.5266e+07	4.0527e+07	4.0091e+07	3.2698e+07	3.5355e+07	3.3294e+07	3.3574e+07	3.2047e+07	3.5976e+07	3.6048e+07	3.29717e+07	0.00288443	-0.125808	0.983485	0.344172	NO	YES
ABCD1	3.0579e+06	3.4564e+06	1.05793e+06	795815	693505	4.2924e+06	1.10776e+06	1.36555e+06	955664	2.52408e+06	1.92724e+06	1.14299e+06	-0.38922	-1.14294	0.694997	0.201252	NO	NO
ABCD3	2.2701e+08	3.1577e+08	2.4722e+08	1.9701e+08	2.5839e+08	2.6689e+08	2.3379e+08	2.1396e+08	2.0679e+08	2.63333e+08	2.40763e+08	2.1818e+08	-0.129274	-0.271371	0.552475	0.229672	NO	YES
ABCE1	5.0378e+07	5.3434e+07	5.1159e+07	4.4601e+07	4.9096e+07	5.7778e+07	4.9668e+07	5.5162e+07	5.0075e+07	5.1657e+07	5.04917e+07	5.1635e+07	-0.0329186	-0.000614555	0.794497	0.991877	NO	YES
ABCF2	8.2755e+07	8.7602e+07	8.4584e+07	9.1598e+07	8.6341e+07	7.5408e+07	8.5553e+07	8.0699e+07	8.78e+07	8.49803e+07	8.4449e+07	8.4684e+07	-0.00904866	-0.00503959	0.923364	0.913064	NO	NO
ABHD12	1.0243e+07	1.1805e+07	1.2079e+07	1.176e+07	1.0185e+07	1.1207e+07	1.8438e+07	1.1472e+07	1.1649e+07	1.13757e+07	1.10507e+07	1.3853e+07	-0.0418177	0.284247	0.682073	0.393994	NO	YES
ABHD14B	2.3369e+06	2.5e+06	2.2471e+06	3.0132e+06	4.1552e+06	4.3512e+06	3.3583e+06	3.2554e+06	4.0479e+06	2.36133e+06	3.83987e+06	3.55387e+06	0.701455	0.589788	0.0670399	0.0322901	YES	NO
ABHD16A	1.3222e+07	1.5051e+07	1.2953e+07	1.2658e+07	1.3484e+07	1.17e+07	1.1571e+07	1.3075e+07	1.1471e+07	1.3742e+07	1.2614e+07	1.2039e+07	-0.123566	-0.190876	0.252726	0.116037	NO	NO
ACAA1	5.5565e+06	4.3481e+06	4.7587e+06	4.6034e+06	5.1424e+06	7.1151e+06	3.8443e+06	3.6016e+06	1.76675e+06	4.88777e+06	5.6203e+06	3.07088e+06	0.201472	-0.670522	0.451818	0.090599	NO	YES
ACACA.1	7.1574e+08	6.8804e+08	7.5074e+08	7.4333e+08	7.4034e+08	7.2172e+08	9.3816e+08	1.0273e+09	1.1095e+09	7.18173e+08	7.3513e+08	1.02499e+09	0.0336673	0.513201	0.455868	0.0159434	YES	NO
ACACB	744346	2.6656e+07	2.1853e+07	1.6933e+07	1.8169e+07	1.7829e+07	1.22578e+06	1.5613e+07	1.15438e+06	1.64178e+07	1.76437e+07	5.99772e+06	0.103891	-1.45277	0.891782	0.337534	NO	NO
ACAD11	7.5872e+06	9.0004e+06	6.0587e+06	6.7263e+06	6.007e+06	5.0432e+06	6.7358e+06	7.1557e+06	6.4428e+06	7.54877e+06	5.9255e+06	6.7781e+06	-0.349304	-0.15536	0.190607	0.462422	NO	YES
ACAD9	7.5894e+06	9.9104e+06	9.7724e+06	8.0813e+06	8.3628e+06	1.0026e+07	7.4694e+06	5.8769e+06	5.3448e+06	9.09073e+06	8.82337e+06	6.23037e+06	-0.0430674	-0.54508	0.796256	0.0454976	YES	NO
ACADM	5.348e+06	7.5261e+06	5.8785e+06	4.6943e+06	6.145e+06	7.9296e+06	4.7073e+06	3.604e+06	3.9847e+06	6.25087e+06	6.2563e+06	4.09867e+06	0.00125346	-0.608902	0.996458	0.0624174	NO	YES
ACADS	7.0053e+06	5.8859e+06	5.1043e+06	5.2282e+06	3.7368e+06	3.5124e+06	1.14796e+06	3.4234e+06	3.2501e+06	5.9985e+06	4.15913e+06	2.60715e+06	-0.528319	-1.20213	0.0755257	0.0236345	YES	NO
ACADSB	2.4423e+07	3.2405e+07	2.2707e+07	2.3391e+07	2.506e+07	2.2379e+07	2.0446e+07	2.2242e+07	1.9632e+07	2.65117e+07	2.361e+07	2.07733e+07	-0.167229	-0.351895	0.436266	0.188973	NO	YES
ACADVL	1.52762e+06	2.2274e+06	925745	776537	1.70998e+06	774479	1.806e+06	2.7945e+06	2.3498e+06	1.56025e+06	1.087e+06	2.31677e+06	-0.521432	0.570331	0.389143	0.189591	NO	YES
ACAT1	6.0285e+06	5.7101e+06	5.0903e+06	3.9043e+06	6.0386e+06	5.5025e+06	5.132e+06	5.8631e+06	4.1004e+06	5.60963e+06	5.14847e+06	5.03183e+06	-0.123764	-0.156822	0.560389	0.3916	NO	YES
ACAT2	670998	696106	7.1095e+06	1.40869e+06	5.5433e+06	5.6206e+06	7.3595e+06	5.4298e+06	4.6152e+06	2.82553e+06	4.19086e+06	5.8015e+06	0.568724	1.0379	0.625676	0.298437	NO	NO
ACLY	1.4841e+08	1.1055e+08	1.4808e+08	1.4682e+08	1.3431e+08	1.4247e+08	9.5807e+07	1.0787e+08	1.1062e+08	1.3568e+08	1.412e+08	1.04766e+08	0.057532	-0.373042	0.708902	0.120529	NO	YES
ACOT7	6.4639e+06	7.076e+06	5.7896e+06	4.8526e+06	6.0839e+06	7.2799e+06	804460	7.0994e+06	5.5068e+06	6.44317e+06	6.07213e+06	4.47022e+06	-0.0855664	-0.527424	0.671394	0.406682	NO	NO
ACP6	5.5787e+06	4.544e+06	647923	3.9057e+06	4.6888e+06	5.1504e+06	1.67479e+06	1.89994e+06	1.49608e+06	3.59021e+06	4.58163e+06	1.69027e+06	0.351795	-1.08681	0.58059	0.332941	NO	YES
ACSL1	3.6492e+07	4.0807e+07	3.5717e+07	3.8016e+07	3.8184e+07	3.8682e+07	3.6836e+07	3.2783e+07	3.5819e+07	3.7672e+07	3.8294e+07	3.5146e+07	0.0236257	-0.100132	0.733291	0.278822	NO	YES
ACSL3	7.5663e+07	8.3433e+07	8.4204e+07	8.4891e+07	6.9687e+07	7.0297e+07	8.5954e+07	7.3817e+07	7.9246e+07	8.11e+07	7.49583e+07	7.96723e+07	-0.113613	-0.0256231	0.355504	0.765097	NO	YES
ACSL4	2.6605e+07	3.0837e+07	2.4466e+07	3.0716e+07	2.9069e+07	3.2516e+07	3.5376e+07	2.8456e+07	2.6574e+07	2.73027e+07	3.0767e+07	3.01353e+07	0.172342	0.142414	0.199359	0.440004	NO	YES
ACSS1	5.1306e+06	5.1047e+06	4.377e+06	376273	1.35408e+06	1.34568e+06	1.06498e+06	695551	942137	4.87077e+06	1.02534e+06	900890	-2.24804	-2.43473	0.000974395	0.00108138	YES	NO
ACTB	9.8759e+09	1.0939e+10	9.1286e+09	1.0025e+10	1.0563e+10	9.6668e+09	1.2556e+10	1.1058e+10	1.074e+10	9.98117e+09	1.00849e+10	1.14513e+10	0.0149212	0.198235	0.87105	0.1283	NO	YES
ACTBL2	3.0318e+09	3.5557e+09	3.9626e+09	4.067e+09	3.6526e+09	3.3824e+09	4.4971e+09	4.6603e+09	3.9767e+09	3.5167e+09	3.70067e+09	4.37803e+09	0.0735629	0.316061	0.614466	0.0682419	NO	NO
ACTC1	2.3202e+09	2.6674e+09	1.8185e+09	2.1073e+09	2.5459e+09	2.3998e+09	2.9415e+09	2.1129e+09	2.167e+09	2.2687e+09	2.351e+09	2.40713e+09	0.0514087	0.0854502	0.786471	0.723025	NO	YES
ACTG1	1.7739e+09	1.9427e+09	1.5019e+09	1.7248e+09	1.6395e+09	1.715e+09	2.2884e+09	1.7443e+09	1.8688e+09	1.7395e+09	1.6931e+09	1.96717e+09	-0.0390055	0.177447	0.75496	0.340089	NO	YES
ACVR1	1.1625e+06	2.9297e+06	3.8181e+06	849809	3.6689e+06	884189	708194	757494	567131	2.63677e+06	1.80097e+06	677606	-0.55	-1.96025	0.531147	0.128003	NO	YES
ADAM9	7.9011e+06	8.5629e+06	1.048e+07	6.7159e+06	6.6124e+06	7.3926e+06	8.5635e+06	7.3648e+06	9.4726e+06	8.98133e+06	6.90697e+06	8.46697e+06	-0.378877	-0.0850844	0.104371	0.630577	NO	YES
ADRM1	6.4098e+07	5.9907e+07	6.5236e+07	5.1428e+07	5.3283e+07	6.2811e+07	5.042e+07	6.285e+07	5.7947e+07	6.30803e+07	5.58407e+07	5.70723e+07	-0.175874	-0.144399	0.165176	0.233818	NO	YES
ADSS2	9.1143e+06	1.1105e+07	8.2825e+06	8.4117e+06	1.1298e+07	8.9644e+06	1.1159e+07	8.7663e+06	9.3366e+06	9.5006e+06	9.55803e+06	9.75397e+06	0.00869517	0.0379704	0.964657	0.830177	NO	NO
AFAP1	1.1739e+07	1.2638e+07	1.29e+07	1.1176e+07	1.0628e+07	1.1955e+07	1.0186e+07	1.0349e+07	1.0937e+07	1.24257e+07	1.1253e+07	1.04907e+07	-0.143014	-0.244217	0.0882719	0.0141634	YES	NO
AFDN	1.7336e+07	1.6695e+07	1.7317e+07	1.6402e+07	1.4483e+07	1.6379e+07	1.5994e+07	1.4894e+07	1.7218e+07	1.7116e+07	1.57547e+07	1.60353e+07	-0.119566	-0.0940912	0.155981	0.244167	NO	YES
AFG3L2	3.4915e+07	2.9847e+07	3.251e+07	3.3766e+07	3.1714e+07	3.0142e+07	3.4756e+07	2.9664e+07	3.0238e+07	3.2424e+07	3.1874e+07	3.15527e+07	-0.024682	-0.0393001	0.776771	0.709483	NO	YES
AFTPH	523001	514811	857524	1.23631e+06	5.8421e+06	6.4766e+06	4.6058e+06	762142	453453	631779	4.51834e+06	1.94047e+06	2.8383	1.61891	0.142186	0.430622	NO	NO
AGK	2.0122e+07	1.9838e+07	2.3279e+07	2.3169e+07	2.282e+07	2.2448e+07	1.9899e+07	1.9811e+07	2.1091e+07	2.10797e+07	2.28123e+07	2.0267e+07	0.113962	-0.0567195	0.254496	0.547585	NO	YES
AGPAT2	1.43873e+06	852930	1.33476e+06	1.34541e+06	1.09576e+06	958017	1.43273e+06	2.5552e+06	3.7389e+06	1.20881e+06	1.13306e+06	2.57561e+06	-0.0933567	1.09133	0.743399	0.169563	NO	YES
AGPAT4	1.21479e+06	5.1711e+06	6.4598e+06	5.8025e+06	4.1696e+06	6.2752e+06	893611	764914	4.4469e+06	4.2819e+06	5.41577e+06	2.03514e+06	0.338915	-1.07312	0.558911	0.325248	NO	YES
AHCTF1	7.1153e+06	5.4798e+06	5.4897e+06	6.6801e+06	6.2281e+06	5.6036e+06	904036	787055	1.29655e+06	6.02827e+06	6.1706e+06	995880	0.0336675	-2.5977	0.834134	0.00764434	YES	NO
AHR	1.6491e+07	1.8591e+07	1.6126e+07	1.5994e+07	1.8296e+07	1.5746e+07	1.5061e+07	1.8526e+07	1.8843e+07	1.70693e+07	1.66787e+07	1.74767e+07	-0.0334028	0.0340233	0.74435	0.792919	NO	YES
AHSA1	1.6138e+07	1.9422e+07	1.6894e+07	1.7769e+07	2.0909e+07	2.1182e+07	2.0234e+07	2.182e+07	2.0623e+07	1.74847e+07	1.99533e+07	2.08923e+07	0.190539	0.256883	0.170903	0.0566333	NO	YES
AIFM1	3.9155e+08	4.0253e+08	4.4125e+08	4.5927e+08	4.0572e+08	4.1905e+08	4.2682e+08	3.7001e+08	3.825e+08	4.11777e+08	4.28013e+08	3.9311e+08	0.0557937	-0.066929	0.502556	0.461463	NO	YES
AIMP1	5.7666e+07	4.5985e+07	4.2657e+07	5.463e+07	4.9918e+07	4.4953e+07	2.9466e+07	4.0666e+07	3.8542e+07	4.87693e+07	4.98337e+07	3.62247e+07	0.0311465	-0.429002	0.853612	0.0977254	NO	YES
AK2	4.5806e+06	3.0418e+06	3.3751e+06	3.5296e+06	3.5055e+06	3.2655e+06	1.33177e+06	2.3815e+06	1.8534e+06	3.66583e+06	3.43353e+06	1.85556e+06	-0.0944472	-0.98229	0.670517	0.0392184	YES	NO
AKAP11	1.1403e+06	1.3377e+06	1.2063e+06	1.3986e+06	1.5027e+06	1.2418e+06	1.26748e+06	1.58298e+06	1.5799e+06	1.2281e+06	1.38103e+06	1.47679e+06	0.16932	0.266033	0.189276	0.12563	NO	YES
AKAP12	8.7358e+06	6.4899e+06	7.2723e+06	8.0296e+06	6.3726e+06	6.0213e+06	7.7048e+06	7.8058e+06	6.7278e+06	7.49933e+06	6.80783e+06	7.4128e+06	-0.139567	-0.0167438	0.486965	0.914557	NO	YES
AKAP17A	725920	773375	1.4183e+06	805896	2.2616e+06	2.5494e+06	1.15639e+06	669602	867673	972531	1.8723e+06	897887	0.944994	-0.11521	0.232071	0.794024	NO	NO
AKAP8	2.7639e+07	3.0248e+07	3.0593e+07	2.2513e+07	2.2536e+07	2.4164e+07	1.9525e+07	1.8571e+07	2.0577e+07	2.94933e+07	2.3071e+07	1.95577e+07	-0.354308	-0.592655	0.00771629	0.0018272	YES	NO
AKAP9	2.9421e+07	2.8601e+07	2.6375e+07	3.173e+07	2.7385e+07	2.1601e+07	2.7045e+07	2.0571e+07	2.8939e+07	2.81323e+07	2.69053e+07	2.55183e+07	-0.064337	-0.140695	0.7226	0.415616	NO	YES
AKT1	8.9842e+06	5.9914e+06	9.0099e+06	9.3318e+06	8.6699e+06	8.122e+06	6.57e+06	7.2727e+06	8.0296e+06	7.99517e+06	8.7079e+06	7.29077e+06	0.123197	-0.133058	0.558994	0.568034	NO	YES
ALAS1	3.1467e+06	4.196e+06	1.03967e+06	3.5924e+06	3.3776e+06	4.1542e+06	1.31848e+06	758317	598183	2.79412e+06	3.70807e+06	891659	0.408272	-1.64783	0.430461	0.171298	NO	NO
ALDH16A1	1.5795e+07	2.021e+07	1.5086e+07	1.444e+07	1.8346e+07	2.3879e+07	2.5378e+07	2.0671e+07	1.9372e+07	1.70303e+07	1.88883e+07	2.1807e+07	0.149389	0.356685	0.596616	0.121778	NO	YES
ALDH18A1	1.4762e+08	2.0986e+08	1.4485e+08	1.445e+08	2.2546e+08	2.4368e+08	1.88e+08	1.7978e+08	1.5885e+08	1.67443e+08	2.04547e+08	1.75543e+08	0.288757	0.0681543	0.380614	0.750083	NO	YES
ALDH1A1	8.0378e+06	7.3584e+06	7.9512e+06	8.1744e+06	8.7222e+06	8.0878e+06	7.5652e+06	1.0033e+07	8.516e+06	7.78247e+06	8.32813e+06	8.70473e+06	0.0977657	0.161573	0.135002	0.32745	NO	YES
ALDH1L1	7.1989e+06	7.9894e+06	8.1935e+06	5.9774e+06	6.8315e+06	7.9457e+06	6.855e+06	5.7972e+06	5.5343e+06	7.79393e+06	6.9182e+06	6.06217e+06	-0.171955	-0.362518	0.26662	0.0298364	YES	NO
ALDH1L2	1.0338e+07	1.1985e+07	8.7134e+06	1.0776e+07	1.3525e+07	1.8479e+07	1.2452e+07	1.0814e+07	7.3877e+06	1.03455e+07	1.426e+07	1.02179e+07	0.462975	-0.0179	0.218079	0.946474	NO	YES
ALDH4A1	7.9267e+07	6.8936e+07	6.2707e+07	5.147e+07	5.5841e+07	5.9625e+07	3.2087e+07	5.0859e+07	4.5635e+07	7.03033e+07	5.56453e+07	4.28603e+07	-0.337332	-0.71395	0.0747763	0.0213731	YES	NO
ALDH5A1	1.0405e+07	1.472e+07	9.4257e+06	1.2995e+07	1.9141e+07	3.793e+07	3.6238e+07	2.2146e+07	1.2706e+07	1.15169e+07	2.33553e+07	2.36967e+07	1.02	1.04093	0.252428	0.212369	NO	NO
ALG1	614387	3.3184e+06	3.2458e+06	735685	2.5675e+06	3.0451e+06	1.24765e+06	1.15244e+06	1.38241e+06	2.39286e+06	2.11609e+06	1.26083e+06	-0.177333	-0.924362	0.819833	0.330896	NO	NO
ALG11	1.9853e+06	2.1559e+06	2.2016e+06	1.578e+06	1.8935e+06	1.9073e+06	937758	1.39347e+06	941671	2.11427e+06	1.79293e+06	1.09097e+06	-0.237836	-0.954549	0.0761711	0.0110588	YES	NO
ALG2	1.6222e+07	1.4889e+07	1.4062e+07	9.8035e+06	1.1393e+07	1.2703e+07	9.9756e+06	1.2232e+07	1.2509e+07	1.50577e+07	1.12998e+07	1.15722e+07	-0.414197	-0.379835	0.0261631	0.0292434	YES	NO
ALG5	2.6801e+07	3.0888e+07	2.6041e+07	2.1722e+07	2.2535e+07	2.4068e+07	2.1872e+07	2.2499e+07	2.2357e+07	2.791e+07	2.2775e+07	2.22427e+07	-0.293331	-0.327452	0.0582624	0.0617006	NO	NO
ALMS1	754964	1.00295e+06	1.21765e+06	813553	454808	1.66105e+06	407749	4.2699e+06	3.7963e+06	991856	976470	2.82465e+06	-0.0225541	1.50987	0.970798	0.270033	NO	NO
ALS2CL	4.5664e+06	4.082e+06	5.1369e+06	4.9888e+06	4.4475e+06	4.3801e+06	1.16855e+06	5.2378e+06	6.0199e+06	4.5951e+06	4.60547e+06	4.14208e+06	0.00325109	-0.14974	0.978683	0.793753	NO	YES
AMFR	7.3435e+06	808794	1.04999e+06	736432	6.6649e+06	5.1839e+06	889584	649818	761094	3.06743e+06	4.19508e+06	766832	0.451669	-2.00005	0.70679	0.394682	NO	NO
AMPD3	1.22403e+06	1.28483e+06	1.08549e+06	738341	786019	1.22378e+06	3.3986e+06	722613	1.8414e+06	1.19812e+06	916047	1.98754e+06	-0.387274	0.730214	0.201597	0.416085	NO	NO
ANAPC7	5.2279e+06	5.5683e+06	3.9024e+06	3.74e+06	4.2389e+06	4.3964e+06	4.9276e+06	3.9435e+06	3.9945e+06	4.89953e+06	4.1251e+06	4.28853e+06	-0.248215	-0.19216	0.263927	0.376283	NO	NO
ANK3	1.0682e+07	1.095e+07	10482000	1.2591e+07	1.3199e+07	1.1133e+07	1.1447e+07	1.0769e+07	1.074e+07	1.07047e+07	1.23077e+07	1.09853e+07	0.201317	0.0373388	0.114223	0.366636	NO	YES
ANKHD1	6.6848e+06	8.6367e+06	8.6935e+06	6.5032e+06	6.8054e+06	6.3781e+06	6.764e+06	6.7189e+06	8.2829e+06	8.005e+06	6.56223e+06	7.25527e+06	-0.286715	-0.141873	0.156233	0.42374	NO	NO
ANKRD27	704107	1.21076e+06	1.25067e+06	509039	1.35737e+06	1.40682e+06	3.0609e+06	3.0901e+06	1.40296e+06	1.05518e+06	1.09107e+06	2.51799e+06	0.0482589	1.25478	0.922123	0.108868	NO	YES
ANKRD28	1.0357e+07	9.9251e+06	1.0088e+07	11744000	1.0522e+07	9.2584e+06	9.013e+06	9.7426e+06	1.0003e+07	1.01234e+07	1.05081e+07	9.5862e+06	0.0538173	-0.0786582	0.647439	0.203819	NO	NO
ANKRD52	6.1655e+06	6.2025e+06	4.9917e+06	5.8418e+06	6.3297e+06	5.9948e+06	8.1971e+06	6.3694e+06	7.6285e+06	5.78657e+06	6.05543e+06	7.39833e+06	0.0655226	0.354493	0.577942	0.0797418	NO	NO
ANKZF1	1.2067e+07	1.1532e+07	1.0161e+07	1.1875e+07	1.1069e+07	9.9622e+06	1.6617e+07	1.4028e+07	1.5489e+07	1.12533e+07	1.09687e+07	1.5378e+07	-0.0369555	0.450515	0.73797	0.013808	YES	NO
ANLN	3.2225e+06	3.3748e+06	3.3522e+06	2.769e+06	2.5238e+06	2.3075e+06	2.5626e+06	2.4901e+06	3.0224e+06	3.3165e+06	2.53343e+06	2.6917e+06	-0.388568	-0.301144	0.018522	0.0550641	YES	NO
ANO10	1.7028e+07	1.8607e+07	1.0899e+07	1.242e+07	1.1316e+07	9.1696e+06	9.8482e+06	1.0399e+07	1.0077e+07	1.55113e+07	1.09685e+07	1.01081e+07	-0.499952	-0.617816	0.18361	0.147684	NO	YES
ANXA1	3.6514e+07	3.543e+07	4.4578e+07	3.6559e+07	4.0377e+07	4.8844e+07	3.5885e+07	4.3841e+07	4.0484e+07	3.88407e+07	4.19267e+07	4.007e+07	0.1103	0.0449545	0.543894	0.756766	NO	YES
ANXA2	4.1975e+07	3.2148e+07	4.2178e+07	3.1194e+07	3.3034e+07	3.6931e+07	2.4939e+07	3.5524e+07	2.5688e+07	3.8767e+07	3.37197e+07	2.8717e+07	-0.201239	-0.432924	0.268237	0.102016	NO	YES
ANXA3	2.5787e+07	2.6676e+07	2.9477e+07	2.2194e+07	2.5629e+07	3.3494e+07	1.0063e+07	2.7799e+07	2.33e+07	2.73133e+07	2.71057e+07	2.03873e+07	-0.0110109	-0.421932	0.957502	0.321964	NO	YES
ANXA8L1	5.673e+06	4.3738e+06	5.1505e+06	6.3853e+06	5.5374e+06	5.1048e+06	854516	4.3992e+06	5.0191e+06	5.06577e+06	5.67583e+06	3.42427e+06	0.164052	-0.564983	0.316064	0.332841	NO	NO
AP1B1	416288	3.4025e+06	366693	2.2236e+06	4.8057e+06	4.8319e+06	4.4009e+06	1.09421e+06	654216	1.39516e+06	3.95373e+06	2.04978e+06	1.50278	0.555036	0.127245	0.695221	NO	YES
AP1S1	1.2035e+06	1.38601e+06	535390	808887	772834	8.1785e+06	502663	9.0449e+06	7.4334e+06	1.04163e+06	3.25341e+06	5.66032e+06	1.6431	2.44204	0.464227	0.219115	NO	YES
AP2A1	5.2348e+06	999501	1.06604e+06	5.6121e+06	5.1479e+06	5.7584e+06	4.2929e+06	1.33477e+06	632682	2.43345e+06	5.50613e+06	2.08678e+06	1.17804	-0.22172	0.157403	0.856654	NO	YES
AP2B1	2.9533e+08	2.9945e+08	2.7257e+08	3.0153e+08	666800	3.0486e+08	3.1553e+08	3.346e+08	2.7055e+08	2.89117e+08	2.02352e+08	3.06893e+08	-0.514783	0.0860855	0.480502	0.459733	NO	YES
AP2M1	6.9604e+06	8.6124e+06	8.7053e+06	7.6828e+06	1.1151e+07	1.3175e+07	1.3495e+07	8.4636e+06	7.8811e+06	8092700	1.06696e+07	9.94657e+06	0.398813	0.297578	0.244646	0.410707	NO	YES
AP3B1	5.8057e+06	6.0606e+06	6.6373e+06	4.7708e+06	6.1828e+06	6.5855e+06	4.559e+06	6.697e+06	5.6467e+06	6.16787e+06	5.84637e+06	5.63423e+06	-0.0772313	-0.130552	0.633551	0.488306	NO	YES
AP3D1	3.7225e+07	4.4261e+07	3.7114e+07	4.1564e+07	4.0807e+07	3.8326e+07	4.1888e+07	4.8512e+07	5.1031e+07	3.95333e+07	4.02323e+07	4.71437e+07	0.0252858	0.253994	0.804459	0.104012	NO	YES
AP3S2	3.2924e+06	2.915e+06	2.7829e+06	961059	894856	2.6489e+06	750289	801271	1.04291e+06	2.99677e+06	1.5016e+06	864822	-0.996902	-1.79293	0.112791	0.000841472	YES	NO
APEX1	1.7605e+06	1.7265e+06	1.9098e+06	1.0713e+06	1.7366e+06	1.9155e+06	1.07713e+06	498755	1.27702e+06	1.79893e+06	1.57447e+06	950966	-0.192279	-0.919677	0.476321	0.0609311	NO	NO
APMAP	2.4886e+08	2.8324e+08	2.3348e+08	2.4318e+08	2.8048e+08	2.8159e+08	2.5673e+08	2.4221e+08	2.3726e+08	2.55193e+08	2.68417e+08	2.454e+08	0.0728836	-0.0564554	0.533369	0.585727	NO	YES
APOOL	1.3357e+07	1.4625e+07	1.3357e+07	1.5297e+07	1.4875e+07	1.3716e+07	1.3207e+07	1.409e+07	1.4194e+07	1.37797e+07	1.46293e+07	1.38303e+07	0.086323	0.00529494	0.252105	0.928269	NO	NO
AQR	6.8121e+06	7.2731e+06	7.5392e+06	700181	659552	6.1174e+06	872991	1.57868e+06	1.04574e+06	7.20813e+06	2.49238e+06	1.16581e+06	-1.5321	-2.6283	0.1195	3.60391e-05	YES	NO
ARAF	9.8067e+06	9.8959e+06	1.0531e+07	7.9391e+06	9.3335e+06	8.7552e+06	1.1708e+07	1.0448e+07	1.3107e+07	1.00779e+07	8.67593e+06	1.17543e+07	-0.216099	0.222002	0.0532388	0.152148	NO	YES
ARAP3	7.7941e+06	8.5103e+06	7.4894e+06	8.1721e+06	1.0057e+07	8.909e+06	1.0944e+07	7.9183e+06	8.7637e+06	7.93127e+06	9.04603e+06	9.20867e+06	0.189734	0.215441	0.169775	0.290167	NO	YES
ARF3	1.5661e+08	1.7734e+08	1.8385e+08	1.7269e+08	2.1696e+08	1.9377e+08	1.2437e+08	1.5845e+08	1.5728e+08	1.726e+08	1.94473e+08	1.467e+08	0.17214	-0.234564	0.235076	0.141458	NO	YES
ARF4	7.6288e+07	7.641e+07	7.798e+07	6.9456e+07	8.5573e+07	8.4183e+07	4.8676e+07	6.8787e+07	6.6205e+07	7.68927e+07	7.97373e+07	6.12227e+07	0.0524093	-0.32878	0.637261	0.130247	NO	YES
ARF5	7.6382e+06	8.5846e+06	1.56381e+06	1.0769e+07	9.2054e+06	9.504e+06	1.0435e+07	1.024e+07	1.022e+07	5.92887e+06	9.82613e+06	1.02983e+07	0.728867	0.796582	0.214603	0.185237	NO	YES
ARF6	2.9541e+07	3.595e+07	3.6232e+07	3.5739e+07	3.416e+07	2.5549e+07	2.9343e+07	2.7512e+07	2.8698e+07	3.39077e+07	3.1816e+07	2.85177e+07	-0.091859	-0.249756	0.618947	0.125306	NO	YES
ARFGAP1	3.3782e+06	3.2079e+06	3.9385e+06	3.1536e+06	2.6058e+06	2.6951e+06	1.06405e+06	3.2604e+06	2.9622e+06	3.5082e+06	2.81817e+06	2.42888e+06	-0.315974	-0.530438	0.0724504	0.253089	NO	NO
ARFGAP2	554612	3.0355e+06	3.591e+06	3.403e+06	4161100	1.72138e+06	6.3027e+06	666155	5.3925e+06	2.3937e+06	3.09516e+06	4.12045e+06	0.370769	0.783558	0.585941	0.446423	NO	YES
ARFGAP3	6.3861e+06	8.6315e+06	8.2785e+06	6.0083e+06	7.1465e+06	7.4144e+06	10920000	1.0562e+07	1.0288e+07	7.76537e+06	6.8564e+06	1.059e+07	-0.179603	0.447577	0.340945	0.0480038	YES	NO
ARFGEF1	1.2326e+07	1.3524e+07	1.2271e+07	1.2624e+07	1.347e+07	1.3677e+07	1.1285e+07	1.2598e+07	1.5039e+07	1.2707e+07	1.3257e+07	1.2974e+07	0.0611309	0.0299999	0.353227	0.837037	NO	YES
ARFGEF2	1.0625e+07	8.0411e+06	9.2219e+06	9.4121e+06	9.3588e+06	1.0466e+07	8.7944e+06	1.0188e+07	9.9529e+06	9.296e+06	9.74563e+06	9.6451e+06	0.0681459	0.0531861	0.626763	0.71111	NO	NO
ARFRP1	802598	1.4189e+06	768900	560468	760254	761870	3.3003e+06	3.3313e+06	3.9685e+06	996799	694197	3.53337e+06	-0.521956	1.82567	0.286103	0.00112364	YES	NO
ARGLU1	1.1688e+07	9.0167e+06	1.0573e+07	1.1202e+07	1.2849e+07	1.3451e+07	9.5709e+06	9.4285e+06	1.0393e+07	1.04259e+07	1.25007e+07	9.79747e+06	0.261833	-0.0896913	0.114513	0.512297	NO	YES
ARHGAP23	2.3831e+06	878738	2.3134e+06	455656	2.28824e+06	2.6261e+06	890418	863541	850667	1.85841e+06	1.79e+06	868209	-0.0541133	-1.09796	0.938891	0.180768	NO	NO
ARHGAP31	1.659e+06	1.31901e+06	665181	1.5565e+06	1.09291e+06	1.0206e+06	2.478e+06	1.5455e+06	1.81e+06	1.2144e+06	1.22334e+06	1.9445e+06	0.0105794	0.679159	0.980382	0.144087	NO	YES
ARHGAP32	4.6041e+06	4.5984e+06	6.4345e+06	4.3249e+06	4.7986e+06	4.2529e+06	3.2039e+06	4.3966e+06	1.17021e+06	5.21233e+06	4.4588e+06	2.92357e+06	-0.225274	-0.834198	0.342696	0.122707	NO	NO
ARHGAP39	3.0724e+06	2.6214e+06	2.4421e+06	3.2359e+06	2.299e+06	2.4884e+06	522031	3.0539e+06	2.8929e+06	2.71197e+06	2.67443e+06	2.15628e+06	-0.0201062	-0.330797	0.918686	0.570439	NO	NO
ARHGAP8	6.1564e+06	6.2854e+06	889572	7.4255e+06	1.4455e+06	6.435e+06	769655	6.473e+06	6.8951e+06	4.44379e+06	5.102e+06	4.71259e+06	0.199272	0.0847278	0.81022	0.924346	NO	NO
ARHGEF12	8.1083e+06	7.7023e+06	6.506e+06	7.9733e+06	7.5223e+06	6.8505e+06	7.9146e+06	8.8335e+06	8.327e+06	7.43887e+06	7.4487e+06	8.35837e+06	0.00190582	0.168138	0.987414	0.189401	NO	NO
ARHGEF17	16249000	1.395e+07	1.9692e+07	1.5903e+07	9.0587e+06	1.243e+07	1.5474e+07	1.6673e+07	1.4614e+07	1.66303e+07	1.24639e+07	1.5587e+07	-0.416062	-0.0934738	0.184436	0.604848	NO	NO
ARHGEF2	5.1511e+07	5.4539e+07	4.8641e+07	5.4148e+07	5.9826e+07	5.5385e+07	4.106e+07	5.4162e+07	5.2976e+07	5.15637e+07	5.6453e+07	4.93993e+07	0.130695	-0.0618633	0.113792	0.66861	NO	YES
ARL1	1.1601e+07	1.0498e+07	1.1391e+07	1.1568e+07	1.2042e+07	1.1492e+07	1.0743e+07	1.2056e+07	1.1284e+07	1.11633e+07	1.17007e+07	1.1361e+07	0.0678229	0.025322	0.252525	0.718018	NO	YES
ARL2	7.9739e+06	9.7169e+06	8.6746e+06	9.1783e+06	8.3008e+06	7.9375e+06	7.4855e+06	7.9436e+06	1.1101e+07	8.78847e+06	8.4722e+06	8.84337e+06	-0.0528748	0.00898423	0.642418	0.967797	NO	YES
ARL6IP5	7.6989e+06	5.0326e+06	7.2846e+06	6.5597e+06	5.2645e+06	6.4476e+06	5.6714e+06	5.861e+06	5.8139e+06	6.67203e+06	6.0906e+06	5.7821e+06	-0.131542	-0.206533	0.575516	0.395109	NO	YES
ARMC10	540754	850415	4.5562e+06	6.5754e+06	893920	828986	4.273e+06	4.9979e+06	4.9064e+06	1.98246e+06	2.7661e+06	4.72577e+06	0.480565	1.25326	0.752732	0.163734	NO	NO
ARPC3	9.2513e+06	6.1886e+06	1.74388e+06	8.7717e+06	1.3042e+07	7.6584e+06	3.8938e+06	7.8985e+06	6.9819e+06	5.72793e+06	9.82403e+06	6.25807e+06	0.778302	0.127704	0.212912	0.844735	NO	NO
ARPC4	6.0864e+06	7.1904e+06	8.2365e+06	7.0332e+06	7.5133e+06	8.6322e+06	5.0281e+06	9.9514e+06	8.06e+06	7.1711e+06	7.72623e+06	7.67983e+06	0.107571	0.0988806	0.518947	0.768115	NO	YES
ASCC1	6.343e+06	8.7475e+06	8.4095e+06	1.1767e+07	8.1576e+06	6.5046e+06	8.8047e+06	9.0835e+06	1.2097e+07	7.83333e+06	8.80973e+06	9.99507e+06	0.169472	0.35159	0.612553	0.177791	NO	NO
ASCC3	1.6306e+07	1.4178e+07	1.4665e+07	1.6025e+07	1.8201e+07	1.6341e+07	2.098e+07	1.9575e+07	1.4241e+07	1.50497e+07	1.68557e+07	1.82653e+07	0.163502	0.279377	0.12594	0.253707	NO	YES
ASMTL	2.6005e+07	4.5343e+07	3.3682e+07	3.1652e+07	4.7421e+07	5.5472e+07	4.3813e+07	4.9501e+07	5.1362e+07	3.501e+07	4.48483e+07	4.82253e+07	0.357287	0.462024	0.337172	0.129717	NO	YES
ASPH	6.7772e+06	6.0095e+06	6.0792e+06	5.1177e+06	6.0537e+06	6.0479e+06	6.8766e+06	5.54e+06	5.6889e+06	6.28863e+06	5.73977e+06	6.03517e+06	-0.131754	-0.0593529	0.241662	0.637746	NO	YES
ASPM	5.7563e+06	5.4371e+06	6.9505e+06	4.6269e+06	5.6961e+06	4.8776e+06	6.216e+06	5.8068e+06	5.3311e+06	6.04797e+06	5.06687e+06	5.78463e+06	-0.255356	-0.0642247	0.164327	0.650238	NO	YES
ASXL1	5.0292e+06	6.1109e+06	6.0644e+06	6.911e+06	5.2391e+06	4.9714e+06	7.9894e+06	6.5686e+06	7.9786e+06	5.73483e+06	5.70717e+06	7.5122e+06	-0.00697686	0.389484	0.970888	0.0433898	YES	NO
ATAD1	5.8916e+06	6.0226e+06	4.085e+06	5.7369e+06	7.0173e+06	7.5269e+06	8.7449e+06	5.5958e+06	5.8168e+06	5.33307e+06	6.76037e+06	6.71917e+06	0.342136	0.333317	0.159003	0.321462	NO	YES
ATAD3A	6.601e+07	5.6497e+07	5.7109e+07	5.5001e+07	5.6495e+07	5.6722e+07	6.0051e+07	5.7231e+07	6.1778e+07	5.9872e+07	5.60727e+07	5.96867e+07	-0.0945838	-0.00447278	0.341453	0.959662	NO	YES
ATL2	2.7725e+07	3.9723e+07	2.6613e+07	2.0271e+07	3.0986e+07	3.4509e+07	2.2078e+07	2.3476e+07	2.1322e+07	3.13537e+07	2.85887e+07	2.2292e+07	-0.133191	-0.492108	0.668635	0.160768	NO	YES
ATL3	4.2263e+07	4.8883e+07	3.8276e+07	4.293e+07	4.3632e+07	4.8985e+07	4.0043e+07	4.1158e+07	3.7491e+07	4.31407e+07	4.51823e+07	3.9564e+07	0.0667103	-0.12486	0.610058	0.369621	NO	YES
ATM	4.8654e+06	3.9315e+06	3.9635e+06	4.7253e+06	4.9991e+06	5.5029e+06	5.0368e+06	4.9073e+06	4.5748e+06	4.25347e+06	5.07577e+06	4.83963e+06	0.254987	0.186259	0.103057	0.186368	NO	NO
ATP11C	925346	688896	2.9733e+06	3.078e+06	2.8066e+06	3.225e+06	1.41841e+06	3.5714e+06	1.55795e+06	1.52918e+06	3.03653e+06	2.18259e+06	0.989666	0.51328	0.170037	0.551071	NO	YES
ATP13A1	1.6649e+07	1.7183e+07	1.5648e+07	1.5687e+07	1.6102e+07	1.5897e+07	1.882e+07	1.3842e+07	1.2685e+07	1.64933e+07	1.58953e+07	1.51157e+07	-0.0532797	-0.125838	0.313887	0.543674	NO	YES
ATP1A1.1	2.8138e+06	3.6108e+06	959267	1.74369e+06	1.14073e+06	923529	1.23814e+06	1.69535e+06	952861	2.46129e+06	1.26932e+06	1.29545e+06	-0.955363	-0.925964	0.265016	0.273168	NO	NO
ATP1B1	3.3844e+07	2.654e+07	2.928e+07	3.5074e+07	1.6977e+07	2.5974e+07	2.9797e+07	2.8032e+07	2.6403e+07	2.9888e+07	2.60083e+07	2.80773e+07	-0.200592	-0.0901604	0.547031	0.499714	NO	YES
ATP2C1	837270	554682	977871	699818	483249	1.03714e+06	1.906e+06	3.0515e+06	1.24223e+06	789941	740070	2.06658e+06	-0.0940841	1.38743	0.819286	0.130415	NO	YES
ATP5F1B	1.1457e+08	1.6792e+08	132600000	106540000	1.663e+08	1.7559e+08	1.3331e+08	1.2624e+08	1.0597e+08	1.38363e+08	1.49477e+08	1.2184e+08	0.111459	-0.183474	0.700699	0.418605	NO	YES
ATP5F1C	6.0736e+07	7.3988e+07	6.1961e+07	5.9219e+07	8.3426e+07	9.3835e+07	7.8676e+07	6.2477e+07	6.3745e+07	6.55617e+07	7.88267e+07	6.82993e+07	0.265831	0.059019	0.327339	0.704702	NO	NO
ATP5J2	1.8291e+06	2.0831e+06	2.3193e+06	2.5293e+06	1.57897e+06	1.887e+06	2.669e+06	1.9225e+06	813825	2.07717e+06	1.99842e+06	1.80177e+06	-0.0557548	-0.205198	0.818209	0.664803	NO	NO
ATP5MD	6.41e+07	5.1975e+07	3.9559e+07	5.0914e+07	3.7114e+07	3.4614e+07	4.2802e+07	4.5337e+07	4.1829e+07	5.1878e+07	4.08807e+07	4.33227e+07	-0.343704	-0.260001	0.281932	0.350311	NO	NO
ATP5O	2.2776e+08	2.5065e+08	1.9372e+08	1.4669e+08	2.0393e+08	1.9703e+08	2.1966e+08	1.6678e+08	187030000	2.24043e+08	1.8255e+08	1.91157e+08	-0.295486	-0.229022	0.165783	0.219688	NO	YES
ATP5PB	9.3462e+06	1.7157e+07	1.1332e+07	1.1044e+07	1.3095e+07	1.1945e+07	1.8008e+07	1.3793e+07	1.2723e+07	1.26117e+07	1.2028e+07	1.48413e+07	-0.0683698	0.234854	0.829427	0.482263	NO	NO
ATP6V1A	2.5776e+07	2.4894e+07	2.0086e+07	1.9447e+07	2.2797e+07	2.5944e+07	2.2528e+07	2.1561e+07	2.2503e+07	2.35853e+07	2.27293e+07	2.21973e+07	-0.0533346	-0.0875036	0.756563	0.516268	NO	YES
ATP6V1B1	8.0367e+06	8.4492e+06	8.6276e+06	8.4488e+06	1.0352e+07	9.2747e+06	8.0141e+06	8.1555e+06	7.7143e+06	8.37117e+06	9.3585e+06	7.9613e+06	0.160849	-0.0724247	0.20855	0.139213	NO	YES
ATP6V1H	7.9694e+06	9.3677e+06	9.7653e+06	6.6497e+06	9.0008e+06	9.694e+06	8.4808e+06	9.6486e+06	9.9247e+06	9.03413e+06	8.44817e+06	9.35137e+06	-0.0967479	0.049791	0.619426	0.675571	NO	YES
ATP7A	3.8654e+06	681343	739111	678266	3.6998e+06	3.469e+06	851512	458862	586549	1.76195e+06	2.61569e+06	632308	0.570017	-1.47848	0.583222	0.395269	NO	YES
ATP8B1	5.5597e+06	6.6319e+06	1.0659e+07	8.6766e+06	6.7856e+06	6.9621e+06	4.9524e+06	5.2919e+06	4.8276e+06	7.61687e+06	7.47477e+06	5.02397e+06	-0.0271691	-0.600371	0.938154	0.23611	NO	YES
ATXN2	1.0516e+07	1.2368e+07	1.0992e+07	1.0654e+07	1.0363e+07	1.0788e+07	9.3294e+06	1.0363e+07	1.3491e+07	1.1292e+07	1.06017e+07	1.10611e+07	-0.0910099	-0.0298018	0.339194	0.877652	NO	YES
ATXN2L	4.8263e+07	5.1905e+07	6.3673e+07	5.2197e+07	5.4896e+07	5.2145e+07	5.1945e+07	4.9084e+07	5.5051e+07	5.46137e+07	5.30793e+07	5.20267e+07	-0.0411118	-0.0700107	0.774847	0.643921	NO	YES
AUH	871130	2.1996e+06	744715	2.66374e+06	6.5458e+06	1.2117e+07	8.8335e+06	3648900	886069	1.27182e+06	7.10885e+06	4.45616e+06	2.48273	1.80891	0.163864	0.30368	NO	NO
AURKA	1.1754e+07	1.3475e+07	9.7914e+06	1.0474e+07	1.2102e+07	9.7451e+06	1.839e+07	1.1209e+07	1.415e+07	1.16735e+07	1.07737e+07	1.4583e+07	-0.115719	0.321054	0.524153	0.302701	NO	NO
B4GALT4	4.8461e+06	5.4703e+06	870577	399823	801855	706333	6.1337e+06	8.4996e+06	8.681e+06	3.72899e+06	636003	7.77143e+06	-2.55168	1.05939	0.163986	0.0879398	NO	NO
BAG2	1.4374e+07	1.4254e+07	1.3325e+07	1.3422e+07	1.5401e+07	1.2277e+07	1.5591e+07	1.3899e+07	1.6865e+07	1.39843e+07	1.37e+07	1.54517e+07	-0.0296356	0.143951	0.792037	0.223583	NO	NO
BAG5	3.5536e+06	3.6665e+06	485646	3.5392e+06	2.3608e+06	2.6418e+06	821527	647872	2.2804e+06	2.56858e+06	2.84727e+06	1.24993e+06	0.148605	-1.03912	0.819798	0.341199	NO	NO
BAG6	5.9549e+06	5.4336e+06	5.6828e+06	5.0581e+06	6.3405e+06	4.7773e+06	6.2294e+06	3.7624e+06	4.4819e+06	5.69043e+06	5.39197e+06	4.82457e+06	-0.0777269	-0.238139	0.605109	0.358491	NO	NO
BAK1	3.7836e+06	4.1381e+06	3.0543e+06	3.68e+06	4.7903e+06	3.3101e+06	5.467e+06	4.6074e+06	4.1146e+06	3.65867e+06	3.9268e+06	4.72967e+06	0.102036	0.370421	0.652358	0.105704	NO	NO
BAX	3.6004e+06	670528	4.1111e+06	4.7924e+06	4.2632e+06	4.3818e+06	1.20549e+06	4.4522e+06	3.6691e+06	2.79401e+06	4.47913e+06	3.10893e+06	0.680883	0.154082	0.255047	0.838902	NO	NO
BAZ1A	1.0192e+07	1.0929e+07	1.51384e+06	1.14171e+06	618642	7.9424e+06	1.13914e+06	684953	541870	7.54495e+06	3.23425e+06	788655	-1.22208	-3.25805	0.327262	0.154504	NO	NO
BBX	3.2493e+06	2.4431e+06	2.2607e+06	1.8823e+06	1.8808e+06	2.1157e+06	689160	674035	310953	2.65103e+06	1.9596e+06	558049	-0.435996	-2.24809	0.143345	0.0112617	YES	NO
BCAR1	8.0681e+06	8.7802e+06	7.5057e+06	1.0774e+07	1.5754e+07	1.2812e+07	7.9929e+06	1.2674e+07	1.0089e+07	8.118e+06	1.31133e+07	1.0252e+07	0.691838	0.336704	0.0665107	0.251972	NO	YES
BCAS3	7.7589e+06	4.4915e+06	4.5673e+06	4.9224e+06	4.3053e+06	2.1673e+06	683968	391306	1.42908e+06	5.6059e+06	3.79833e+06	834784	-0.561579	-2.74747	0.259313	0.0387508	YES	NO
BCKDHA	2.3399e+06	2.0308e+06	1.9219e+06	2.9411e+06	2.9313e+06	4.2691e+06	4.6714e+06	3.3659e+06	2.7255e+06	2.09753e+06	3.3805e+06	3.5876e+06	0.688543	0.774325	0.0924513	0.115319	NO	NO
BCKDHB	4.3215e+07	4.7243e+07	3.8175e+07	4.6734e+07	4.5197e+07	3.8745e+07	4.154e+07	4.284e+07	3.5025e+07	4.28777e+07	4.35587e+07	3.98017e+07	0.0227334	-0.107398	0.858734	0.437467	NO	YES
BCKDK	9.3331e+06	7.9382e+06	9.4006e+06	8.2491e+06	1.1808e+07	1.5112e+07	4.8036e+06	5.7815e+06	573041	8.89063e+06	1.1723e+07	3.71938e+06	0.398988	-1.25722	0.287057	0.0733148	NO	YES
BCLAF1	5.16e+06	4.6483e+06	5.7311e+06	5.0138e+06	2.0315e+06	2.8061e+06	4.2755e+06	2.4716e+06	4.696e+06	5.1798e+06	3.2838e+06	3.81437e+06	-0.65753	-0.441453	0.157724	0.172798	NO	NO
BCS1L	7.1365e+06	7.1511e+06	7.2578e+06	9.4558e+06	7.2662e+06	7.6199e+06	1.0259e+07	8.1124e+06	8.7328e+06	7.1818e+06	8.11397e+06	9.03473e+06	0.176062	0.331137	0.303125	0.100344	NO	NO
BDH1	7.3706e+06	5.9026e+06	7.4337e+06	4.0964e+06	3.9518e+06	4.6645e+06	3.0825e+06	3.5848e+06	6.0756e+06	6.9023e+06	4.23757e+06	4.24763e+06	-0.703841	-0.700418	0.020351	0.0838171	YES	NO
beta	7.8246e+06	7.5523e+06	7.3937e+06	6.6048e+06	6.2012e+06	6.488e+06	4.3333e+06	5.6144e+06	5.6461e+06	7.5902e+06	6.43133e+06	5.19793e+06	-0.23902	-0.5462	0.00265092	0.0238422	YES	NO
BICC1	4.9157e+06	4.9837e+06	5.5232e+06	5.2104e+06	5.778e+06	6.1155e+06	6.4188e+06	6.0469e+06	7.6996e+06	5.14087e+06	5.7013e+06	6.72177e+06	0.149279	0.386829	0.168043	0.0724828	NO	NO
BIRC6	2.9654e+06	2.8465e+06	3.4388e+06	3.3334e+06	3.3166e+06	4.1818e+06	3.5443e+06	3.7884e+06	3.6008e+06	3.08357e+06	3.6106e+06	3.6445e+06	0.227639	0.241121	0.206738	0.0742358	NO	YES
BLM	4.2881e+06	5.0084e+06	804646	722550	4.2706e+06	4.9651e+06	4.9587e+06	478747	424770	3.36705e+06	3.31942e+06	1.95407e+06	-0.0205548	-0.785001	0.98066	0.516749	NO	NO
BLVRA	1.1001e+07	1.1501e+07	1.2312e+07	1.0707e+07	1.0824e+07	1.5673e+07	1.0461e+07	1.2433e+07	1.1514e+07	1.16047e+07	1.24013e+07	1.14693e+07	0.0957902	-0.0169235	0.678024	0.854518	NO	YES
BMP1	3.7034e+06	3.5036e+06	3.3346e+06	2.9323e+06	3.6504e+06	3.5226e+06	1.952e+06	877570	2.1414e+06	3.51387e+06	3.36843e+06	1.65699e+06	-0.0609817	-1.08449	0.596857	0.0346166	YES	NO
BMP2K	4.745e+06	5.9724e+06	4.3894e+06	4.7511e+06	4.0313e+06	4.4613e+06	4.9501e+06	5.295e+06	5.3235e+06	5.0356e+06	4.41457e+06	5.18953e+06	-0.189892	0.0434411	0.328005	0.782015	NO	NO
BMPR2	7.0585e+06	6.9836e+06	9.1745e+06	7.9602e+06	6.784e+06	6.9732e+06	6.7492e+06	6.1858e+06	6.9384e+06	7.73887e+06	7.23913e+06	6.62447e+06	-0.0963053	-0.224318	0.579345	0.257056	NO	YES
BRCA1	687890	1.1426e+06	1.0623e+06	1.40539e+06	742436	650067	1.24082e+06	1.0187e+06	997780	964264	932630	1.08577e+06	-0.0481244	0.171212	0.915512	0.501426	NO	YES
BRIP1	3.1667e+06	4.0391e+06	2.2243e+06	4.2868e+06	3.0715e+06	1.9443e+06	869630	1.12517e+06	1.33191e+06	3.14337e+06	3.10087e+06	1.1089e+06	-0.0196391	-1.50318	0.962906	0.0527412	NO	NO
BST2	3.039e+07	3.9078e+07	5.0817e+07	3.0942e+07	3.4481e+07	4.4832e+07	2.1535e+07	2.2051e+07	2.4087e+07	4.0095e+07	3.67517e+07	2.25577e+07	-0.125613	-0.829804	0.67074	0.0950759	NO	YES
BUB1	3.2054e+06	2.9165e+06	5.3137e+06	3.8896e+06	2.7561e+06	3.0393e+06	3.2499e+06	3.6016e+06	3.3991e+06	3.81187e+06	3.22833e+06	3.41687e+06	-0.239708	-0.157824	0.535743	0.654395	NO	NO
BUB1B	4.4611e+06	887426	411475	3.9634e+06	1.94481e+06	4.8997e+06	4.2074e+06	818524	4.2335e+06	1.92e+06	3.60264e+06	3.08647e+06	0.907946	0.684853	0.34537	0.532767	NO	NO
BUB3	2.3018e+06	703227	2.9248e+06	2.279e+06	2.2355e+06	2.1896e+06	1.8648e+06	1.8286e+06	885733	1.97661e+06	2.2347e+06	1.52638e+06	0.177054	-0.372915	0.734176	0.585061	NO	YES
BYSL	1.0442e+07	1.2666e+07	1.14e+07	8.9735e+06	8.1546e+06	7.597e+06	6.2112e+06	7.3217e+06	8.5287e+06	1.15027e+07	8.2417e+06	7.35387e+06	-0.480955	-0.645393	0.0185158	0.0111381	YES	NO
BZW1	1.8212e+07	1.6739e+07	2.0257e+07	1.8336e+07	1.8481e+07	2.0343e+07	2.5817e+07	2.184e+07	2.0578e+07	1.84027e+07	1.90533e+07	2.2745e+07	0.0501286	0.305635	0.623452	0.0931441	NO	NO
BZW2	5.0059e+07	5.6908e+07	4.5487e+07	6.2882e+07	6.1612e+07	5.3292e+07	8.7244e+07	6.6828e+07	6.6493e+07	5.0818e+07	5.9262e+07	7.35217e+07	0.221768	0.53283	0.133144	0.061558	NO	YES
C1H9orf64	6.9012e+06	5.6419e+06	5.2443e+06	7.4131e+06	7.1979e+06	6.2555e+06	8.3627e+06	9.0564e+06	8.2827e+06	5.92913e+06	6.9555e+06	8.56727e+06	0.230333	0.531014	0.176976	0.0190022	YES	NO
C2CD2	2.9163e+07	3.2201e+07	2.7485e+07	3.3148e+07	3.4191e+07	2.684e+07	3.4691e+07	2.7676e+07	3.0953e+07	2.96163e+07	3.1393e+07	3.11067e+07	0.0840499	0.0708308	0.550916	0.580232	NO	NO
C30H15orf48	2.5703e+07	2.6765e+07	2.1128e+07	2.8848e+07	3.2047e+07	1.8013e+07	2.9248e+07	2.7169e+07	2.7613e+07	2.4532e+07	2.63027e+07	2.801e+07	0.100544	0.191277	0.72829	0.172378	NO	NO
C33H3orf52	6.1213e+06	6.2425e+06	7.5425e+06	6.6303e+06	5.5624e+06	4.6865e+06	8.2297e+06	6.9503e+06	7.2275e+06	6.63543e+06	5.6264e+06	7.46917e+06	-0.237979	0.170757	0.238259	0.237522	NO	NO
C4H1orf198	9.2182e+06	8.1611e+06	9.1011e+06	8.8249e+06	9.5465e+06	1.4211e+07	7.2742e+06	9.0236e+06	7.549e+06	8.8268e+06	1.08608e+07	7.94893e+06	0.299168	-0.151129	0.351108	0.254123	NO	NO
C9H17orf80	664284	631346	3.9924e+06	4.0205e+06	4.9321e+06	4.0836e+06	1.29848e+06	1.26895e+06	698081	1.76268e+06	4.3454e+06	1.0885e+06	1.30172	-0.695421	0.138843	0.608772	NO	NO
CA12	2.2208e+07	1.9743e+07	2.6918e+07	2.8391e+07	2.6098e+07	2.9538e+07	2.9897e+07	3.0841e+07	2.9198e+07	2.29563e+07	2.8009e+07	2.99787e+07	0.286998	0.385044	0.123	0.0727426	NO	YES
CAD	2.7687e+08	2.7564e+08	2.7171e+08	2.6907e+08	2.8314e+08	2.764e+08	2.3811e+08	2.8184e+08	3.0809e+08	2.7474e+08	2.76203e+08	2.76013e+08	0.00766376	0.00667099	0.762114	0.955999	NO	YES
CALM1	8.6528e+06	7.5266e+06	9.3627e+06	1.20796e+06	5.9046e+06	6.5996e+06	6.0203e+06	6.4683e+06	9.4027e+06	8.51403e+06	4.57072e+06	7.2971e+06	-0.897422	-0.22252	0.135273	0.382035	NO	YES
CAMK2D	1.5484e+07	1.0991e+07	1.7162e+07	1.6667e+07	1.4314e+07	1.3729e+07	1.0603e+07	1.1278e+07	1.2417e+07	1.45457e+07	1.49033e+07	1.14327e+07	0.0350456	-0.347427	0.87292	0.228174	NO	YES
CAMSAP2	4.2919e+06	5.2494e+06	4.122e+06	4.2262e+06	5.0202e+06	4.6843e+06	1.06854e+06	4.1113e+06	4.9804e+06	4.55443e+06	4.64357e+06	3.38675e+06	0.0279618	-0.427372	0.843733	0.431813	NO	YES
CAND1	1.0806e+07	1.0041e+07	1.1751e+07	1.1899e+07	1.3007e+07	1.634e+07	1.4223e+07	1.2377e+07	1.0383e+07	1.0866e+07	1.37487e+07	1.23277e+07	0.339471	0.182079	0.152336	0.321477	NO	YES
CAPG	5.2694e+06	4.6764e+06	3.346e+06	3.507e+06	5.0331e+06	5.555e+06	5.0013e+06	4.8083e+06	4.2288e+06	4.4306e+06	4.69837e+06	4.67947e+06	0.0846572	0.078842	0.765197	0.71582	NO	YES
CAPN1	4.1124e+06	4.5522e+06	2.7187e+06	3.6927e+06	2.5948e+06	3.0289e+06	3.0022e+06	3.1932e+06	3.046e+06	3.79443e+06	3.10547e+06	3.08047e+06	-0.289074	-0.300736	0.354908	0.325196	NO	YES
CAPN5	3.4427e+06	1.66552e+06	5.1011e+06	3.3755e+06	4.4254e+06	4.2662e+06	3.7088e+06	3.4895e+06	3.0015e+06	3.40311e+06	4.02237e+06	3.39993e+06	0.241192	-0.00134659	0.603803	0.997765	NO	YES
CAPRIN1	2.2796e+07	2.3275e+07	1.9476e+07	1.8389e+07	1.9203e+07	1.6472e+07	1.5038e+07	1.3001e+07	1.4023e+07	2.1849e+07	1.80213e+07	1.40207e+07	-0.277861	-0.640012	0.0649807	0.0106274	YES	NO
CAPZA1	1.2786e+07	1.1809e+07	1.2322e+07	6.5473e+06	7.7991e+06	4.9075e+06	576905	5.4399e+06	5.6267e+06	1.23057e+07	6.41797e+06	3.88117e+06	-0.939135	-1.66476	0.0126248	0.0332791	YES	NO
CAR1	1.25254e+06	823887	914564	5.7646e+06	849068	7.7148e+06	1.6224e+06	4.6302e+06	1.33265e+06	996997	4.77616e+06	2.52842e+06	2.26019	1.34257	0.205093	0.282644	NO	NO
CARD10	3.4535e+07	3.0033e+07	2.6996e+07	3.5425e+07	3.9034e+07	3.3331e+07	3.7339e+07	3.6504e+07	5.0371e+07	3.05213e+07	3.593e+07	4.14047e+07	0.235371	0.439975	0.125788	0.120557	NO	NO
CARM1	6.8321e+06	7.0073e+06	7.0778e+06	893975	483566	6.8755e+06	4.1397e+06	6.1522e+06	7.081e+06	6.9724e+06	2.75101e+06	5.79097e+06	-1.34169	-0.267851	0.177543	0.306276	NO	YES
CARMIL1	6.4641e+06	6.3412e+06	4.0477e+06	5.0126e+06	7.1698e+06	5.9814e+06	7.5544e+06	7.9326e+06	7.1503e+06	5.61767e+06	6.0546e+06	7.54577e+06	0.108061	0.425696	0.686762	0.124481	NO	YES
CASP8	2.7211e+06	548314	2.4192e+06	2.2199e+06	2.3573e+06	995140	2.02341e+06	3.2294e+06	1.19508e+06	1.8962e+06	1.85745e+06	2.1493e+06	-0.0297939	0.18075	0.96433	0.792829	NO	YES
CAST	3.9174e+06	4.2253e+06	3.1664e+06	4.8158e+06	4.9485e+06	4.1004e+06	4.914e+06	5.0487e+06	4.6822e+06	3.7697e+06	4.62157e+06	4.88163e+06	0.293932	0.372914	0.10856	0.0590695	NO	NO
CAT	8.4691e+06	3.3772e+06	4.2678e+06	4.7558e+06	2.4869e+06	1.0647e+06	784636	2.085e+06	1.6643e+06	5.37137e+06	2.76913e+06	1.51131e+06	-0.955855	-1.82949	0.251864	0.126127	NO	YES
CAV1	6.9799e+07	6.4372e+07	1.094e+08	6.8177e+07	5.8935e+07	7.7598e+07	3.9972e+07	3.9429e+07	5.6316e+07	8.11903e+07	6.82367e+07	4.5239e+07	-0.250761	-0.843741	0.465715	0.112914	NO	YES
CAV2	2.0694e+07	2.3621e+07	3.5334e+07	2.4405e+07	1.7724e+07	2.399e+07	1.1281e+07	1.2147e+07	1.1417e+07	2.65497e+07	2.20397e+07	1.1615e+07	-0.268591	-1.1927	0.43326	0.0786611	NO	YES
CAVIN3	5.9818e+06	7.4374e+06	4.7224e+06	5.8419e+06	7.0346e+06	5.9126e+06	8.1803e+06	5.0017e+06	3.7961e+06	6.0472e+06	6.26303e+06	5.65937e+06	0.0505943	-0.0956267	0.821387	0.814382	NO	YES
CBX3	7.0987e+06	5.6962e+06	6.1803e+06	4.4654e+06	4.7716e+06	4.202e+06	4.6531e+06	4.4711e+06	442231	6.32507e+06	4.47967e+06	3.18881e+06	-0.497689	-0.988062	0.0325258	0.140887	YES	NO
CCDC47	3.1377e+06	940888	447605	3.3568e+06	2.973e+06	2.885e+06	597091	1.14958e+06	1.02697e+06	1.50873e+06	3.0716e+06	924548	1.02565	-0.706516	0.196303	0.555469	NO	NO
CCDC56	6.8833e+06	8.075e+06	8.3497e+06	6.461e+06	5.9558e+06	5.6196e+06	6.8758e+06	744518	1.19467e+06	7.76933e+06	6.01213e+06	2.93833e+06	-0.369914	-1.4028	0.0397516	0.127773	YES	NO
CCDC88A	6.5128e+06	6.7268e+06	2.10235e+06	8.3247e+06	6.2641e+06	9.7943e+06	7.4109e+06	1.80821e+06	1.16667e+06	5.11398e+06	8.1277e+06	3.46193e+06	0.6684	-0.562872	0.183037	0.545876	NO	YES
CCDC88B	2.3968e+07	2.1906e+07	2.2487e+07	2.1832e+07	1.9213e+07	1.7777e+07	1.6958e+07	2.0476e+07	1.7788e+07	2.2787e+07	1.96073e+07	1.84073e+07	-0.216818	-0.30793	0.0977305	0.0337431	YES	NO
CCN1	1.0034e+07	5.8981e+06	6.5519e+06	9.0594e+06	6.9112e+06	7.2496e+06	5.6488e+06	6.5849e+06	6.6907e+06	7.49467e+06	7.74007e+06	6.30813e+06	0.0464817	-0.248651	0.876059	0.45553	NO	NO
CCP110	819183	1.9842e+06	2.0351e+06	548481	1.8553e+06	590775	1.14516e+06	879951	1.7327e+06	1.61283e+06	998185	1.2526e+06	-0.692213	-0.364663	0.352558	0.493573	NO	NO
CCSER1	2.9608e+06	3.2746e+06	2.4297e+06	3.2182e+06	2.8441e+06	1.9589e+06	861698	3.2056e+06	3.6447e+06	2.88837e+06	2.67373e+06	2.57067e+06	-0.111398	-0.168112	0.660126	0.753159	NO	NO
CCT2	2.2091e+07	3.1939e+07	2.3687e+07	2.275e+07	3.7161e+07	4.416e+07	2.9411e+07	3.7004e+07	2.8737e+07	2.59057e+07	3.46903e+07	3.17173e+07	0.421266	0.292004	0.301576	0.225199	NO	YES
CCT3	1.1145e+08	1.987e+08	1.1558e+08	1.2055e+08	2.2767e+08	2.7006e+08	2.2251e+08	2.644e+08	1.8661e+08	1.4191e+08	2.06093e+08	2.24507e+08	0.538322	0.661782	0.30169	0.0883639	NO	YES
CCT6A	9.0463e+07	1.9783e+08	1.0305e+08	1.009e+08	2.0769e+08	2.2332e+08	2.0686e+08	2.0696e+08	1.3423e+08	1.30448e+08	1.77303e+08	1.82683e+08	0.442749	0.485874	0.413192	0.284701	NO	YES
CCT7	1.5154e+08	3.1045e+08	1.6296e+08	1.8086e+08	3.7271e+08	4.1141e+08	5.3917e+08	3.6424e+08	2.8746e+08	2.08317e+08	3.2166e+08	3.96957e+08	0.626758	0.930203	0.272585	0.114039	NO	NO
CCT8	1.8531e+07	2.4354e+07	2.272e+07	1.5288e+07	2.3083e+07	2.8972e+07	1.7346e+07	2.0451e+07	1.6463e+07	2.18683e+07	2.24477e+07	1.80867e+07	0.0377222	-0.273917	0.902687	0.156663	NO	YES
CD151	1.9325e+07	1.26705e+06	587347	2.3272e+07	610777	786835	2.0095e+07	1.6322e+07	2.1077e+07	7.0598e+06	8.2232e+06	1.91647e+07	0.220073	1.44075	0.91062	0.181945	NO	YES
CD302	5.4887e+07	6.073e+07	7.0579e+07	5.9271e+07	6.0149e+07	6.5813e+07	6.5547e+07	5.2426e+07	5.106e+07	6.20653e+07	6.17443e+07	5.63443e+07	-0.00748094	-0.139517	0.953315	0.428701	NO	YES
CD44	8.6578e+08	3.5359e+08	1.0121e+09	5.5697e+08	2.3885e+08	5.0174e+08	5.5092e+08	4.71e+08	4.8043e+08	7.43823e+08	4.3252e+08	5.00783e+08	-0.782193	-0.570773	0.258699	0.347306	NO	YES
CD79A	1.4618e+07	1.7675e+07	1.2905e+07	2.4837e+07	1.6036e+07	1.1494e+07	3.5872e+07	1.8956e+07	2.3888e+07	1.5066e+07	1.74557e+07	2.62387e+07	0.212399	0.800398	0.613036	0.148158	NO	YES
CDC20	7.4287e+06	8.6046e+06	9.1211e+06	7.08e+06	7.2703e+06	6.5476e+06	7.3959e+06	5.1593e+06	7.2391e+06	8.3848e+06	6.96597e+06	6.5981e+06	-0.267453	-0.345726	0.088747	0.119999	NO	NO
CDC27	243272	875780	867630	1.1173e+06	670473	752325	1.8072e+06	962678	1.0542e+06	662227	846699	1.27469e+06	0.354523	0.944751	0.508371	0.149952	NO	NO
CDC42BPA	7.0029e+06	7.3203e+06	4.6539e+06	6.5472e+06	6.02e+06	5.6742e+06	7.137e+06	8.7996e+06	9.2708e+06	6.3257e+06	6.08047e+06	8.40247e+06	-0.0570431	0.409588	0.802697	0.126588	NO	NO
CDC42BPB	4.5941e+07	4.5782e+07	5.3319e+07	5.4704e+07	4.7936e+07	5.1072e+07	4.6362e+07	5.3036e+07	5.7182e+07	4.83473e+07	5.12373e+07	5.21933e+07	0.0837591	0.110429	0.415256	0.395013	NO	YES
CDC42BPG	3.5956e+07	3.5931e+07	3.4037e+07	3.2252e+07	3.4976e+07	3.2406e+07	3.3107e+07	3.5617e+07	3.8617e+07	3.5308e+07	3.32113e+07	3.57803e+07	-0.0883195	0.0191717	0.133476	0.803232	NO	YES
CDC42BPG.1	3.3451e+06	5.0364e+06	3.2364e+06	2.0171e+06	5.9599e+06	4.1272e+06	5.4786e+06	264403	809071	3.87263e+06	4.03473e+06	2.18402e+06	0.0591584	-0.826326	0.907253	0.419742	NO	NO
CDC42EP1	1.4796e+07	1.399e+07	1.4148e+07	1.5222e+07	1.4213e+07	1.4429e+07	1.3617e+07	1.3764e+07	1.6975e+07	1.43113e+07	1.46213e+07	1.47853e+07	0.0309168	0.0470087	0.476842	0.710657	NO	YES
CDC45	1.1951e+07	1.1121e+07	1.025e+07	8.5631e+06	1.0882e+07	1.1212e+07	5.8528e+06	8.7664e+06	8.9906e+06	1.11073e+07	1.0219e+07	7.86993e+06	-0.120254	-0.497089	0.421614	0.066244	NO	NO
CDC6	6.6836e+06	7.7467e+06	7.1747e+06	6.5176e+06	5.8043e+06	7.0461e+06	7.7657e+06	6.5571e+06	7.5209e+06	7.20167e+06	6.456e+06	7.28123e+06	-0.15769	0.015852	0.19185	0.876647	NO	NO
CDC73	3.5891e+06	3.709e+06	3.7548e+06	2.9433e+06	3.0364e+06	3.0999e+06	3.8552e+06	3.35e+06	3.1483e+06	3.6843e+06	3.02653e+06	3.45117e+06	-0.283724	-0.0943064	0.000629392	0.38356	YES	NO
CDCA2	6.1547e+06	6.0037e+06	6.6801e+06	5.1711e+06	5.6011e+06	4.758e+06	2.39829e+06	4.2752e+06	1.98444e+06	6.2795e+06	5.17673e+06	2.88598e+06	-0.278608	-1.12159	0.0268901	0.0322759	YES	NO
CDCP1	2.7026e+07	2.1921e+07	3.0937e+07	2.5207e+07	2.213e+07	2.2479e+07	2.1402e+07	1.8632e+07	2.1412e+07	2.6628e+07	2.3272e+07	2.0482e+07	-0.194349	-0.378587	0.328311	0.131046	NO	YES
CDH17	5.7825e+07	7.4463e+07	8.0589e+07	7.293e+07	6.1081e+07	5.7822e+07	4.8932e+07	5.4677e+07	5.2617e+07	7.0959e+07	6.39443e+07	5.20753e+07	-0.150169	-0.446386	0.447019	0.101331	NO	YES
CDH6	2.3175e+07	1.7294e+07	2.583e+07	4.3879e+07	2.1858e+07	3.7606e+07	2.5569e+07	4.3186e+07	4.7047e+07	2.20997e+07	3.44477e+07	3.86007e+07	0.640382	0.804601	0.191478	0.116506	NO	YES
CDIPT	5.2216e+06	4.5939e+06	4.6465e+06	4.1442e+06	4.8065e+06	5.0106e+06	4.5938e+06	4.7973e+06	4.7794e+06	4.82067e+06	4.65377e+06	4.7235e+06	-0.0508338	-0.0293764	0.641139	0.68379	NO	YES
CDK1	1.0793e+08	1.0191e+08	1.0308e+08	8.9958e+07	1.0073e+08	9.6126e+07	7.9112e+07	8.4371e+07	9.8439e+07	1.04307e+08	9.56047e+07	8.73073e+07	-0.125678	-0.256657	0.089293	0.0869609	NO	YES
CDK17	3.1638e+06	3.6361e+06	4.1784e+06	769667	3.3065e+06	652996	4.0323e+06	3.8337e+06	4.2809e+06	3.65943e+06	1.57639e+06	4.04897e+06	-1.215	0.145934	0.126591	0.31804	NO	NO
CDK18	1.8357e+07	1.9754e+07	1.847e+07	2.1389e+07	2.3046e+07	2.1618e+07	2.4064e+07	2.7443e+07	3.0158e+07	1.88603e+07	2.20177e+07	2.72217e+07	0.223306	0.5294	0.0104718	0.0349737	YES	NO
CDK2	2.4246e+07	2.3148e+07	2.121e+07	2.0212e+07	2.246e+07	2.3137e+07	2.1225e+07	2.1851e+07	2.3206e+07	2.2868e+07	2.19363e+07	2.2094e+07	-0.0600078	-0.0496756	0.498352	0.512634	NO	NO
CDK4	6.7797e+06	7.9853e+06	9.1323e+06	8.6439e+06	9.7848e+06	9.9731e+06	5.584e+06	5.8275e+06	5.3395e+06	7.96577e+06	9.46727e+06	5.58367e+06	0.249135	-0.5126	0.147032	0.0670021	NO	NO
CDK5RAP1	3.3017e+06	2.5389e+06	534031	613863	416541	1.09211e+06	895667	511734	1.22902e+06	2.12488e+06	707503	878806	-1.58657	-1.27376	0.223873	0.267335	NO	NO
CDK5RAP2	3.0106e+07	3.0068e+07	2.4733e+07	2.9611e+07	3.0627e+07	2.5829e+07	2.7144e+07	3.0255e+07	3.1093e+07	2.83023e+07	2.8689e+07	2.94973e+07	0.0195767	0.0596635	0.875258	0.612103	NO	NO
CDK6	3.4534e+07	4.1985e+07	4.0967e+07	3.9056e+07	4.0565e+07	3.8884e+07	3.6224e+07	4.1722e+07	4.2415e+07	3.9162e+07	3.95017e+07	4.01203e+07	0.0124591	0.0348791	0.899027	0.769203	NO	YES
CDKAL1	7.8661e+06	6.5709e+06	7.9722e+06	6.9662e+06	6.6191e+06	7.6595e+06	6.6483e+06	4.8882e+06	5.6797e+06	7.46973e+06	7.0816e+06	5.73873e+06	-0.0769814	-0.380324	0.520302	0.0644212	NO	NO
CEACAM28	2.9355e+07	2.8345e+07	2.8181e+07	2.2566e+07	1.8978e+07	1.727e+07	2.4627e+07	2.3685e+07	2.1844e+07	2.8627e+07	1.96047e+07	2.33853e+07	-0.546179	-0.291772	0.0236963	0.012318	YES	NO
CEBPZ	1.6743e+07	2.2308e+07	2.1125e+07	1.6767e+07	2.2727e+07	2.1899e+07	1.4342e+07	1.5677e+07	1.7547e+07	2.00587e+07	2.04643e+07	1.58553e+07	0.028886	-0.339258	0.879882	0.114655	NO	NO
CELSR1	2.5671e+06	2.8814e+06	3.5922e+06	2.8662e+06	3.4067e+06	2.9272e+06	3.012e+06	3.815e+06	2.6932e+06	3.01357e+06	3.0667e+06	3.1734e+06	0.0252151	0.0745574	0.887917	0.74104	NO	YES
CELSR2	529286	2.3243e+06	3.083e+06	3.1773e+06	2.56908e+06	259933	3.2727e+06	3.2082e+06	2.6576e+06	1.97886e+06	2.0021e+06	3.04617e+06	0.0168448	0.622324	0.985094	0.29202	NO	YES
CEMIP2	1.7763e+07	1.8667e+07	2.597e+07	1.78e+07	1.6627e+07	2.1688e+07	1.9015e+07	1.7729e+07	1.7282e+07	2.08e+07	1.8705e+07	1.80087e+07	-0.15316	-0.207892	0.533723	0.395552	NO	YES
CENPE	3.0022e+07	4.0459e+07	2.743e+07	2.5966e+07	2.6087e+07	2.1467e+07	2.9341e+07	2.5367e+07	3.1433e+07	3.2637e+07	2.45067e+07	2.87137e+07	-0.413334	-0.184771	0.167654	0.43965	NO	YES
CENPJ	1.2824e+06	947938	1.6931e+06	1.2311e+06	835470	1.318e+06	1.20198e+06	747437	445351	1.30781e+06	1.12819e+06	798257	-0.213146	-0.71223	0.534653	0.173281	NO	YES
CEP170	2.1268e+06	2.3606e+06	2.3687e+06	2.1044e+06	2.0011e+06	2.1799e+06	2.0599e+06	2.0806e+06	2.003e+06	2.28537e+06	2.09513e+06	2.04783e+06	-0.125384	-0.158327	0.126385	0.0856664	NO	YES
CEP192	1.4524e+07	1.4315e+07	1.7525e+07	1.3686e+07	1.3824e+07	1.3743e+07	1.581e+07	1.861e+07	1.8883e+07	1.54547e+07	1.3751e+07	1.77677e+07	-0.168506	0.201212	0.24197	0.18084	NO	NO
CEP350	3.1105e+07	4.9694e+07	3.1681e+07	2.938e+07	4.1074e+07	3.3305e+07	4.2999e+07	975007	453655	3.74933e+07	3.45863e+07	1.48092e+07	-0.116432	-1.34014	0.704726	0.244983	NO	NO
CEP68	7.1155e+06	6.0466e+06	7.2085e+06	5.8503e+06	6.4031e+06	3.5333e+06	920302	345518	6.5242e+06	6.7902e+06	5.26223e+06	2.59667e+06	-0.367779	-1.38679	0.217869	0.163125	NO	NO
CEPT1	6.9628e+07	7.5856e+07	7.0943e+07	7.787e+07	6.0561e+07	5.9584e+07	7.9387e+07	7.7592e+07	7.7388e+07	7.21423e+07	6.6005e+07	7.81223e+07	-0.128271	0.114889	0.413387	0.0750909	NO	YES
CERS2	2.9503e+07	2.5853e+07	1.4333e+07	929719	5.0184e+06	899695	674165	1.30502e+06	1.08588e+06	2.32297e+07	2.2826e+06	1.02169e+06	-3.34722	-4.50694	0.0355095	0.0396598	YES	NO
CFL2	1.5977e+06	7.2512e+06	1.10456e+06	1.10346e+06	1.0607e+07	1.3329e+07	1.0261e+07	9.6673e+06	5.0503e+06	3.31782e+06	8.34649e+06	8.3262e+06	1.33093	1.32742	0.315718	0.125284	NO	NO
CHAF1B	1.19917e+06	4.1431e+06	4.8369e+06	3.8518e+06	4.0677e+06	3.8379e+06	3.3578e+06	695152	829413	3.39306e+06	3.91913e+06	1.62745e+06	0.20795	-1.05997	0.683813	0.283116	NO	NO
CHCHD3	2.3238e+07	2.3466e+07	1.7447e+07	2.4592e+07	2.5021e+07	2.892e+07	1.9566e+07	1.8569e+07	1.6872e+07	2.13837e+07	2.61777e+07	1.83357e+07	0.291827	-0.221857	0.125062	0.258461	NO	NO
CHD2	1.3917e+07	596503	1.348e+07	1.2963e+07	1.2938e+07	1.4076e+07	1.146e+07	1.4106e+07	1.4128e+07	9.33117e+06	1.33257e+07	1.32313e+07	0.514078	0.503829	0.457299	0.467814	NO	NO
CHD4	2.765e+06	1.24852e+06	1.39621e+06	3.7885e+06	3.5727e+06	2.0287e+06	981994	2.11e+06	2.1099e+06	1.80325e+06	3.12997e+06	1.73396e+06	0.795552	-0.0565214	0.146699	0.91562	NO	NO
CHD9	6.7868e+06	7.4e+06	7.122e+06	847809	979745	938290	5.6591e+06	5.9714e+06	1.3137e+06	7.10293e+06	921948	4.31473e+06	-2.94566	-0.719144	0.000497647	0.20337	YES	NO
CHEK1	4.7669e+06	4.0697e+06	3.9338e+06	5.1195e+06	4.0124e+06	5.3886e+06	4.4205e+06	3.8042e+06	4.3105e+06	4.2568e+06	4.84017e+06	4.1784e+06	0.185287	-0.0268187	0.315257	0.8197	NO	YES
CHERP	5.5259e+06	4.1665e+06	5.1337e+06	4.4696e+06	4.2147e+06	4.8935e+06	3.894e+06	3.9972e+06	4.1858e+06	4.94203e+06	4.52593e+06	4.02567e+06	-0.126889	-0.295877	0.425156	0.14618	NO	NO
CHPF2	2.9561e+06	943392	2.7344e+06	2.3764e+06	2.2245e+06	2.21068e+06	439246	654864	2.1732e+06	2.2113e+06	2.27053e+06	1.0891e+06	0.0381345	-1.02175	0.934533	0.253523	NO	NO
CHST14	750014	2.3233e+06	2.1363e+06	4.7174e+06	2.9636e+06	3.9554e+06	4.345e+06	3.7313e+06	3.7585e+06	1.73654e+06	3.8788e+06	3.94493e+06	1.1594	1.18379	0.0392843	0.0330135	YES	NO
CHST4	4.5225e+06	1.21901e+06	851161	4.6384e+06	6.389e+06	4.4217e+06	4.2392e+06	3.7879e+06	5.0791e+06	2.19756e+06	5.1497e+06	4.36873e+06	1.22859	0.991315	0.110307	0.196715	NO	YES
CHTF18	1.1986e+07	1.398e+07	1.0219e+07	1.1142e+07	1.4014e+07	1.4836e+07	1.4315e+07	1.2735e+07	1.1694e+07	1.20617e+07	1.33307e+07	1.29147e+07	0.14432	0.0985811	0.46168	0.559122	NO	NO
CHUK	2.9726e+06	1.6886e+06	2.6743e+06	3.1216e+06	2.8302e+06	3.7913e+06	3.0094e+06	2.8355e+06	1.00249e+06	2.44517e+06	3.2477e+06	2.28246e+06	0.409486	-0.0993416	0.17703	0.841043	NO	YES
CIAO1	2959500	3.0191e+06	2.7473e+06	3.136e+06	3.5251e+06	3.2658e+06	3.5547e+06	2.7413e+06	2.7606e+06	2.90863e+06	3.30897e+06	3.01887e+06	0.186039	0.0536656	0.0524247	0.726743	NO	NO
CINP	543772	3.9094e+06	3.3207e+06	1.22909e+06	1.12583e+06	689737	1.64384e+06	474184	919684	2.59129e+06	1.01488e+06	1.01257e+06	-1.35236	-1.35565	0.266581	0.264111	NO	NO
CIP2A	7.5035e+06	1.0156e+07	9.5153e+06	8.2949e+06	6.7577e+06	8.6479e+06	4.6726e+06	6.7922e+06	6.8644e+06	9.05827e+06	7.90017e+06	6.10973e+06	-0.197352	-0.568126	0.311713	0.0523661	NO	YES
CKAP5	3.3987e+06	3.6635e+06	3.156e+06	4.6396e+06	3335800	3.1327e+06	2.6674e+06	4.035e+06	3.831e+06	3.40607e+06	3.7027e+06	3.51113e+06	0.120471	0.0438301	0.600642	0.833543	NO	YES
CLASP1	9.7213e+06	1.0932e+07	8.3812e+06	9.8667e+06	8.7126e+06	6.7865e+06	8.1039e+06	9.8423e+06	1.1881e+07	9.67817e+06	8.45527e+06	9.9424e+06	-0.194884	0.0388604	0.354037	0.852048	NO	NO
CLASP2	1.3816e+07	1.4602e+07	1.3275e+07	1.3691e+07	1.2433e+07	1.1096e+07	1.2343e+07	1.5286e+07	1.6871e+07	1.38977e+07	1.24067e+07	1.48333e+07	-0.163727	0.0940002	0.175256	0.559118	NO	YES
CLIC1	740296	973866	3.658e+06	320343	3.1506e+06	4.0884e+06	968012	493984	2.2983e+06	1.79072e+06	2.51978e+06	1.25343e+06	0.492758	-0.514657	0.646661	0.651249	NO	YES
CLK3	9.6284e+06	1.2413e+07	1.3934e+07	1.0796e+07	552463	1.0406e+07	7.4452e+06	7.7468e+06	6.4048e+06	1.19918e+07	7.25149e+06	7.19893e+06	-0.725699	-0.736193	0.291534	0.0515322	NO	NO
CLPP	6.7654e+06	7.4411e+06	6.1975e+06	6.9575e+06	6.079e+06	4.7755e+06	2.9882e+06	5.4998e+06	7.4356e+06	6.80133e+06	5.93733e+06	5.30787e+06	-0.196002	-0.357685	0.317052	0.36652	NO	NO
CLPTM1L	7.5294e+06	7.222e+06	7.0689e+06	6.1564e+06	7.9502e+06	5.8839e+06	7.4614e+06	7.2071e+06	9.3058e+06	7.27343e+06	6.6635e+06	7.99143e+06	-0.126356	0.135818	0.447437	0.391467	NO	NO
CLPX	5.5024e+07	5.7475e+07	4.8817e+07	5.5518e+07	5.9976e+07	6.1463e+07	4.9378e+07	4.9585e+07	4.8649e+07	5.3772e+07	5.89857e+07	4.9204e+07	0.133509	-0.12808	0.180358	0.217102	NO	YES
CLUH	6.9151e+06	6.4669e+06	6.2955e+06	6.6398e+06	6.1045e+06	5.2557e+06	4.1213e+06	7.7239e+06	5.4851e+06	6.55917e+06	6e+06	5.77677e+06	-0.12855	-0.18325	0.301856	0.535554	NO	YES
CMPK1	4.1137e+06	808846	4.6541e+06	3.9212e+06	3.4786e+06	4.4787e+06	2.8684e+06	2.9922e+06	3.5727e+06	3.19222e+06	3.9595e+06	3.14443e+06	0.31076	-0.0217579	0.592293	0.972152	NO	YES
CNDP2	2.7327e+06	665524	2.9073e+06	1.17602e+06	1.47291e+06	626129	2.1866e+06	906748	958735	2.10184e+06	1.09168e+06	1.35069e+06	-0.945097	-0.637953	0.294023	0.429445	NO	YES
CNOT1	3.3242e+06	3.7227e+06	4.7374e+06	3.0332e+06	3.3024e+06	3.3693e+06	2178700	1.08796e+06	3.7342e+06	3.9281e+06	3.23497e+06	2.33362e+06	-0.280081	-0.751262	0.23743	0.163105	NO	YES
CNOT8	3.6859e+06	4.5489e+06	4.1892e+06	5.7201e+06	5.3582e+06	4.3211e+06	4.359e+06	4.3947e+06	4.453e+06	4.14133e+06	5.13313e+06	4.40223e+06	0.309744	0.0881403	0.127736	0.406759	NO	NO
COA1	8.6507e+06	9.291e+06	8.1773e+06	6.0306e+06	6.7086e+06	6.6827e+06	1.10244e+06	2.9617e+06	4.1929e+06	8.70633e+06	6.47397e+06	2.75235e+06	-0.427415	-1.6614	0.00669528	0.0138143	YES	NO
COBLL1	4.4574e+06	5.3612e+06	4.5065e+06	6.2684e+06	5.1869e+06	4.2317e+06	8.9797e+06	5.571e+06	6.5339e+06	4.77503e+06	5.229e+06	7.0282e+06	0.131024	0.557644	0.540475	0.148087	NO	NO
COG1	6.0081e+06	6.8701e+06	5.6807e+06	9.0442e+06	1.0757e+07	1.2802e+07	1.3033e+07	1.2394e+07	1.0433e+07	6.1863e+06	1.08677e+07	1.19533e+07	0.812902	0.950264	0.0391654	0.00844819	YES	NO
COG4	8.9812e+06	9.7675e+06	9.7579e+06	8.6611e+06	1.3069e+07	1.2837e+07	9.3792e+06	1.3725e+07	1.4135e+07	9.5022e+06	1.15224e+07	1.24131e+07	0.278104	0.385526	0.292433	0.19292	NO	NO
COG5	3.1864e+06	3.239e+06	3.4369e+06	3.8079e+06	3.5369e+06	3.9127e+06	3.5508e+06	3.9129e+06	3.1819e+06	3.28743e+06	3.7525e+06	3.54853e+06	0.19089	0.110261	0.0322537	0.343066	YES	NO
COG6	759472	718653	1.00929e+06	3.0178e+06	1.08033e+06	2.15901e+06	2.3473e+06	2.9327e+06	3.2618e+06	829140	2.08571e+06	2.84727e+06	1.33085	1.77989	0.151002	0.010621	YES	NO
COL17A1	1.6462e+08	2.0324e+08	2.4931e+08	1.318e+08	1.2922e+08	1.453e+08	1.2825e+08	1.3229e+08	1.502e+08	2.05723e+08	1.3544e+08	1.36913e+08	-0.603052	-0.587442	0.0974451	0.0975947	NO	YES
COPA	1.0196e+08	9.7631e+07	9.728e+07	118910000	1.1839e+08	1.0383e+08	1.3052e+08	1.1517e+08	1.1317e+08	9.8957e+07	1.1371e+08	1.1962e+08	0.200485	0.273585	0.0855623	0.0549462	NO	YES
COPB1	1.1701e+08	1.3125e+08	1.1604e+08	1.1458e+08	1.2934e+08	1.5987e+08	1.0073e+08	1.4494e+08	1.1012e+08	1.21433e+08	1.34597e+08	1.18597e+08	0.148478	-0.034101	0.433877	0.857799	NO	YES
COPB2	5.8244e+06	6.302e+06	3.2971e+06	5.1604e+06	5.2501e+06	6.0185e+06	1.4629e+07	9.4882e+06	8.0532e+06	5.14117e+06	5.47633e+06	1.07235e+07	0.0911145	1.0606	0.758642	0.0900842	NO	YES
COPE	5.1056e+07	5.7096e+07	4.4946e+07	4.9286e+07	5.3743e+07	5.2398e+07	5.5463e+07	4.5895e+07	4.6548e+07	5.10327e+07	5.1809e+07	4.9302e+07	0.0217817	-0.0497749	0.851267	0.730126	NO	YES
COPZ1	1.6232e+07	2.3722e+07	1.8937e+07	2.2303e+07	3.588e+07	3.086e+07	2.9746e+07	3.3278e+07	3.2805e+07	1.96303e+07	2.9681e+07	3.1943e+07	0.596455	0.702415	0.109734	0.0157444	YES	NO
COQ6	2.2686e+06	3.5161e+06	3.4081e+06	3.8617e+06	601643	3.5157e+06	683292	381271	951999	3.06427e+06	2.65968e+06	672187	-0.204289	-2.18861	0.742849	0.015764	YES	NO
COQ8A	3.0847e+06	2.8555e+06	2.9004e+06	2.4386e+06	2.7614e+06	2.6473e+06	2.5795e+06	3.0438e+06	3.3964e+06	2.94687e+06	2.61577e+06	3.00657e+06	-0.171948	0.0289352	0.0528246	0.828331	NO	NO
COQ8B	4.7387e+06	4.4425e+06	3.466e+06	5.9712e+06	4.8853e+06	4.2443e+06	4.6521e+06	4.2956e+06	4.3021e+06	4.21573e+06	5.0336e+06	4.4166e+06	0.255807	0.0671526	0.270993	0.659972	NO	YES
CORO7	6.0287e+06	1.1562e+07	7.3082e+06	7.2684e+06	9.762e+06	7.822e+06	8.7981e+06	9.5252e+06	8.1719e+06	8.29963e+06	8.28413e+06	8.83173e+06	-0.00269683	0.089649	0.99383	0.783434	NO	NO
COX2	722074	8.6507e+06	9.9216e+06	696328	839343	1.00064e+06	1.16427e+06	591871	532167	6.43146e+06	845438	762768	-2.92738	-3.07583	0.191694	0.18715	NO	YES
COX7A2L	1.07766e+06	3.2238e+06	590909	981435	746691	861623	4.1524e+06	3.0575e+06	3.0566e+06	1.63079e+06	863249	3.42217e+06	-0.917721	1.06934	0.44295	0.143935	NO	NO
CPD	3.4934e+06	2.9689e+06	3.7453e+06	2.8543e+06	3.5775e+06	3.5407e+06	2.9086e+06	2.0607e+06	2.9861e+06	3.40253e+06	3.32417e+06	2.6518e+06	-0.0336166	-0.359637	0.822932	0.119932	NO	YES
CPSF1	1.62535e+06	3.0871e+06	1.35307e+06	2.4844e+06	3.0596e+06	3.0433e+06	624201	1.09958e+06	2.30516e+06	2.02184e+06	2.86243e+06	1.34298e+06	0.501573	-0.590233	0.254834	0.408189	NO	NO
CPSF2	4.1274e+06	4.6114e+06	5.7398e+06	4.4763e+06	3.932e+06	5.3787e+06	3.85e+06	738790	502339	4.8262e+06	4.59567e+06	1.69704e+06	-0.0706135	-1.50786	0.736118	0.0840469	NO	NO
CPSF6	3.6504e+06	627163	1.9747e+06	2.5454e+06	2.5671e+06	3.0487e+06	3.4772e+06	2.5895e+06	3.2308e+06	2.08409e+06	2.7204e+06	3.09917e+06	0.384403	0.572464	0.544431	0.366702	NO	YES
CPT1A	2.7475e+07	2.946e+07	2.5867e+07	2.9539e+07	2.8562e+07	2.6529e+07	2.7431e+07	2.3529e+07	2.3663e+07	2.76007e+07	2.821e+07	2.48743e+07	0.0315036	-0.150045	0.679152	0.17635	NO	YES
CRTAP	1.31255e+06	1.05165e+06	2.6202e+06	1.38524e+06	1.46763e+06	3.7459e+06	4.0157e+06	2.8492e+06	883906	1.66147e+06	2.19959e+06	2.58294e+06	0.404778	0.636554	0.59292	0.437877	NO	NO
CRYAB	3.0768e+07	3.0971e+07	3.3704e+07	3.4494e+07	3.219e+07	3.7652e+07	3.0773e+07	3.9067e+07	4.2183e+07	3.18143e+07	3.47787e+07	3.7341e+07	0.128526	0.231084	0.198952	0.241851	NO	YES
CRYBG1	4.5242e+06	3.5152e+06	4.5794e+06	4.9247e+06	3.7696e+06	2.3051e+06	4.1877e+06	3.7909e+06	4.7559e+06	4.20627e+06	3.66647e+06	4.24483e+06	-0.19815	0.0131676	0.566259	0.935279	NO	NO
CSDE1	1.8378e+07	1.5812e+07	1.7328e+07	1.947e+07	1.7436e+07	1.7278e+07	1.871e+07	1.8614e+07	1.9339e+07	1.71727e+07	1.80613e+07	1.88877e+07	0.0727903	0.13733	0.435447	0.138444	NO	YES
CSE1L.1	1.45571e+06	502092	1.04466e+06	925369	820747	1.06046e+06	8.2131e+06	8.8726e+06	8.6739e+06	1.00082e+06	935527	8.58653e+06	-0.0973295	3.1009	0.837809	5.33988e-05	YES	NO
CSK	8.7952e+06	8.8947e+06	8.7333e+06	8.5859e+06	1.2105e+07	1.0156e+07	1.0425e+07	1.1602e+07	1.3168e+07	8.80773e+06	1.02823e+07	1.17317e+07	0.22332	0.413565	0.284296	0.0660532	NO	YES
CSKMT	4.3802e+06	4.9082e+06	3.416e+06	906806	1.3538e+06	721846	548689	2.11762e+06	713897	4.2348e+06	994150	1.12674e+06	-2.09076	-1.91014	0.00883122	0.00974116	YES	NO
CSNK1A1	1.7807e+06	1.2021e+06	1.5566e+06	2.0148e+06	1.8727e+06	1.6107e+06	1.4045e+06	1.8329e+06	1.9015e+06	1.51313e+06	1.83273e+06	1.71297e+06	0.276458	0.178958	0.203496	0.432849	NO	YES
CSNK1E	2.3276e+06	3.0079e+06	959247	3.096e+06	3.2121e+06	2.9907e+06	2.5756e+06	3.3388e+06	2.646e+06	2.09825e+06	3.0996e+06	2.85347e+06	0.562896	0.44353	0.237425	0.33946	NO	NO
CTBP1	3.3031e+06	4.015e+06	6.2519e+06	537642	4.5243e+06	5.7337e+06	760917	3.8562e+06	1.34066e+06	4.52333e+06	3.59855e+06	1.98592e+06	-0.329972	-1.18758	0.641835	0.123153	NO	NO
CTIF	1.4318e+07	1.3099e+07	1.2462e+07	1.2241e+07	1.3263e+07	1.2054e+07	1.1385e+07	1.0778e+07	1.414e+07	1.3293e+07	1.25193e+07	1.2101e+07	-0.086509	-0.13554	0.314643	0.38229	NO	NO
CTNND1	1.2137e+08	1.3037e+08	1.188e+08	1.343e+08	1.2471e+08	1.0564e+08	1.1851e+08	1.1518e+08	1.183e+08	1.23513e+08	1.2155e+08	1.1733e+08	-0.0231169	-0.0740948	0.844977	0.214003	NO	YES
CTPS1	2.7197e+07	3.5678e+07	2.8712e+07	2.7227e+07	3.5084e+07	3.9718e+07	3.6894e+07	3.7358e+07	3.3954e+07	3.0529e+07	3.40097e+07	3.60687e+07	0.155765	0.240566	0.485164	0.15635	NO	YES
CTPS2	5.868e+06	9.0141e+06	6.2663e+06	7.3345e+06	9.2216e+06	10255000	8.6276e+06	1.0931e+07	9.5231e+06	7.04947e+06	8.93703e+06	9.6939e+06	0.342282	0.459563	0.223714	0.100564	NO	YES
CTSB	9.78e+06	1.2234e+07	1.2065e+07	1.1278e+07	1.3338e+07	1.5302e+07	9.8297e+06	8.4355e+06	7.8116e+06	1.13597e+07	1.3306e+07	8.69227e+06	0.228156	-0.386116	0.247286	0.0589839	NO	YES
CTSD	5.2634e+06	5.6792e+06	5.8449e+06	4.8616e+06	4.769e+06	5.4846e+06	910368	4.5155e+06	708310	5.59583e+06	5.0384e+06	2.04473e+06	-0.151387	-1.45245	0.125365	0.100172	NO	YES
CTSZ	3.7633e+06	7.5396e+06	6.768e+06	5.9692e+06	4.3481e+06	4.7507e+06	6.8725e+06	1.12631e+06	5.9768e+06	6.02363e+06	5.02267e+06	4.65854e+06	-0.26218	-0.370757	0.488061	0.561004	NO	YES
CUL4A	4.1492e+06	4.6261e+06	4.2842e+06	4.286e+06	3.9231e+06	3.7633e+06	1.9249e+06	3.8591e+06	3.9822e+06	4.35317e+06	3.9908e+06	3.2554e+06	-0.125387	-0.41923	0.159872	0.238063	NO	YES
CUX2	5.6071e+06	449018	1.2337e+07	1.18105e+06	777362	1.17644e+06	6.511e+06	9.7064e+06	967222	6.13104e+06	1.04495e+06	5.72821e+06	-2.5527	-0.098048	0.277434	0.929986	NO	NO
CWC22	9.6351e+06	8.0349e+06	9.795e+06	496541	859017	895026	937673	888180	1.42696e+06	9.155e+06	750195	1.08427e+06	-3.60922	-3.07783	0.0030978	0.00257927	YES	NO
CWC25	3.6609e+06	2.0815e+06	2.6841e+06	1.5677e+06	1.8648e+06	1.9826e+06	1.6621e+06	991837	1.4575e+06	2.80883e+06	1.80503e+06	1.37048e+06	-0.637946	-1.03529	0.153531	0.0719924	NO	NO
CWF19L2	5.0401e+06	3.8268e+06	4.4292e+06	4.1771e+06	3.1009e+06	4.0306e+06	4.1357e+06	3.2964e+06	3.6747e+06	4.43203e+06	3.76953e+06	3.70227e+06	-0.233583	-0.25956	0.244647	0.170707	NO	NO
CYB5R3	5.5419e+06	3.0015e+06	2.7927e+06	836614	620301	2.1255e+06	9.1051e+06	667352	2.20187e+06	3.7787e+06	1.19414e+06	3.99144e+06	-1.66192	0.0790201	0.0803256	0.944011	NO	YES
CYC1	773529	692823	7.2435e+06	9.4488e+06	717830	830072	5.6419e+06	1.60761e+06	5.3433e+06	2.90328e+06	3.66557e+06	4.1976e+06	0.336351	0.53188	0.844084	0.641355	NO	YES
CYFIP1	1.7256e+07	1.7649e+07	1.6083e+07	1.7816e+07	2.2762e+07	1.8844e+07	1.8278e+07	1.7081e+07	1.7922e+07	1.6996e+07	1.98073e+07	1.77603e+07	0.220839	0.0634634	0.196054	0.269179	NO	YES
CYP4F22	3.4909e+06	2.9262e+06	2.8458e+06	5.1392e+06	3.7269e+06	3.6311e+06	4.5373e+06	3.3805e+06	3.6942e+06	3.08763e+06	4.16573e+06	3.87067e+06	0.432069	0.326081	0.144923	0.138948	NO	NO
CYTH2	7.2073e+06	6.8217e+06	1.37708e+06	5.4886e+06	6.7449e+06	6.08e+06	6.085e+06	6.4988e+06	8.4288e+06	5.13536e+06	6.1045e+06	7.0042e+06	0.249408	0.447755	0.660317	0.432381	NO	YES
DAAM1	3.6522e+06	3.1696e+06	2.9441e+06	3.8766e+06	3.9703e+06	3.8434e+06	3.4593e+06	3.1958e+06	3.0646e+06	3.2553e+06	3.89677e+06	3.2399e+06	0.259487	-0.00684122	0.0871817	0.952509	NO	YES
DAO	3.5599e+07	3.5781e+07	3.3941e+07	2.6154e+07	2.9529e+07	2.3055e+07	1.7643e+07	1.257e+07	1.7074e+07	3.5107e+07	2.6246e+07	1.57623e+07	-0.419661	-1.15528	0.0323738	0.00314899	YES	NO
DAPK3	4.6883e+06	4.9647e+06	4.6553e+06	7.8268e+06	6.4186e+06	4.5745e+06	6.9828e+06	5.2413e+06	5.9255e+06	4.76943e+06	6.2733e+06	6.04987e+06	0.395407	0.343085	0.250528	0.122491	NO	NO
DARS1	7.1206e+07	6.4803e+07	5.2344e+07	4.924e+07	4.5588e+07	4.682e+07	4.9097e+07	4.784e+07	4.767e+07	6.27843e+07	4.7216e+07	4.82023e+07	-0.411129	-0.381302	0.101675	0.118078	NO	NO
DBNL	4.3398e+06	3.9824e+06	4.2232e+06	4.359e+06	3.4649e+06	3.5965e+06	4.3623e+06	4.58e+06	5.7613e+06	4.1818e+06	3.8068e+06	4.9012e+06	-0.135545	0.229011	0.310714	0.23594	NO	YES
DCAF1	7.486e+06	6.6154e+06	6.0793e+06	6.4484e+06	6.6815e+06	5.8831e+06	7.0768e+06	6.7889e+06	5.6017e+06	6.7269e+06	6.33767e+06	6.48913e+06	-0.08599	-0.051916	0.46779	0.71663	NO	YES
DCAF5	3.7877e+06	4.4462e+06	4.2783e+06	3.273e+06	3.6898e+06	3.0206e+06	5.2109e+06	3.4978e+06	3.6995e+06	4.17073e+06	3.3278e+06	4.13607e+06	-0.325732	-0.0120416	0.0385685	0.95641	YES	NO
DCAKD	3.0345e+06	3.4795e+06	4.2418e+06	4.6115e+06	3.9722e+06	3.9859e+06	4.2983e+06	3.3735e+06	3.7543e+06	3.58527e+06	4.18987e+06	3.8087e+06	0.224824	0.0872182	0.230188	0.642311	NO	NO
DCBLD2	4.5372e+07	4.7206e+07	5.4399e+07	4.8569e+07	4.5968e+07	4.5012e+07	4.614e+07	4.5306e+07	5.0998e+07	4.89923e+07	4.65163e+07	4.74813e+07	-0.0748186	-0.0451956	0.472185	0.672519	NO	YES
DCDC2	4.149e+06	4.4213e+06	685755	5.0039e+06	5.1996e+06	6.1314e+06	4.6351e+06	5.5194e+06	4.5999e+06	3.08535e+06	5.44497e+06	4.91813e+06	0.819488	0.672676	0.181638	0.263969	NO	NO
DCK	5.1575e+06	7.077e+06	4.6129e+06	4.2931e+06	13125000	1.8317e+07	9.9495e+06	1.0929e+07	7.7738e+06	5.6158e+06	1.19117e+07	9.55077e+06	1.08482	0.766125	0.26192	0.0322674	YES	NO
DCLK1	1.9463e+07	2.7566e+07	2.2016e+07	2.5163e+07	2.9462e+07	2.5441e+07	3.0695e+07	2.4352e+07	2.1377e+07	2.3015e+07	2.66887e+07	2.54747e+07	0.213653	0.146489	0.27063	0.537244	NO	YES
DCP1A	1.23899e+06	2.7904e+06	2.8693e+06	2.1892e+06	739323	509633	861655	462271	2.00551e+06	2.29956e+06	1.14605e+06	1.10981e+06	-1.00469	-1.05104	0.197477	0.167623	NO	NO
DCTN1	2.3077e+07	2.4233e+07	2.2503e+07	2.3559e+07	2.7076e+07	2.543e+07	3.798e+07	2.9236e+07	2.6255e+07	2.3271e+07	2.5355e+07	3.1157e+07	0.123737	0.421023	0.165748	0.151669	NO	YES
DCTN5	4.0183e+06	4.7394e+06	5.0418e+06	4.7862e+06	5.6731e+06	5.6371e+06	3.985e+06	848194	5.976e+06	4.59983e+06	5.36547e+06	3.60306e+06	0.222122	-0.352357	0.142341	0.575507	NO	NO
DDO	1.6379e+07	1.6449e+07	8.3337e+06	1.4464e+07	1.3665e+07	1.3118e+07	1.2698e+07	1.1041e+07	1.2414e+07	1.37206e+07	1.3749e+07	1.2051e+07	0.00298662	-0.187187	0.992579	0.600827	NO	NO
DDOST	5.6815e+06	5.7413e+06	4.8431e+06	5.3348e+06	757159	4.1445e+06	4.7786e+06	3.3157e+06	3.003e+06	5.42197e+06	3.41215e+06	3.6991e+06	-0.668134	-0.551642	0.278339	0.0678308	NO	YES
DDR1	6.2784e+06	1.0005e+07	8.6695e+06	7.3354e+06	6.9742e+06	7.1487e+06	9.5687e+06	1.1464e+07	1.1745e+07	8.31763e+06	7.15277e+06	1.09259e+07	-0.217672	0.393507	0.397167	0.125809	NO	YES
DDX10	3.6407e+06	3.0013e+06	1.1178e+06	988330	3.0942e+06	2.8915e+06	1.4638e+06	1.05841e+06	384720	2.5866e+06	2.32468e+06	968975	-0.154026	-1.41653	0.808649	0.154285	NO	NO
DDX17	3.3751e+07	4.2433e+07	4.489e+07	3.6193e+07	3.4427e+07	3.9987e+07	3.1716e+07	3.5289e+07	3.6725e+07	4.0358e+07	3.6869e+07	3.45767e+07	-0.130446	-0.223056	0.423728	0.223484	NO	YES
DDX18	1.0891e+07	1.0438e+07	1.2585e+07	1.1282e+07	1.1267e+07	1.4051e+07	7.6899e+06	1.0907e+07	7.2358e+06	1.13047e+07	1.22e+07	8.6109e+06	0.109963	-0.392683	0.478178	0.130791	NO	NO
DDX19A	1.6793e+07	952135	1.66e+07	1.6496e+07	803038	627789	1.9389e+07	1.9052e+07	2.1024e+07	1.14484e+07	5.97561e+06	1.98217e+07	-0.937986	0.791935	0.502293	0.250686	NO	YES
DDX19A.1	3.9664e+07	5.3067e+07	4.6212e+07	5.0304e+07	6.0287e+07	6.7036e+07	6.5547e+07	6.4561e+07	6.6047e+07	4.63143e+07	5.9209e+07	6.5385e+07	0.354358	0.497501	0.110038	0.0373208	YES	NO
DDX20	2.4515e+07	3.3765e+07	3.2129e+07	2.6092e+07	2.8929e+07	3.2096e+07	2.5587e+07	2.684e+07	2.754e+07	3.01363e+07	2.9039e+07	2.66557e+07	-0.0535121	-0.177062	0.761987	0.345975	NO	NO
DDX21	7.0508e+06	6.4658e+06	7.8625e+06	5.7555e+06	6.5488e+06	5.7201e+06	5.1631e+06	4.2679e+06	3.838e+06	7.12637e+06	6.00813e+06	4.423e+06	-0.24625	-0.688141	0.0930038	0.00863602	YES	NO
DDX24	8.5986e+06	8.948e+06	9.3081e+06	7.7361e+06	8.9264e+06	9.7119e+06	8.2724e+06	7.5547e+06	7.7427e+06	8.95157e+06	8.79147e+06	7.8566e+06	-0.0260363	-0.188235	0.812992	0.0211289	YES	NO
DDX3X	1.6988e+08	1.7028e+08	1.5577e+08	1.7315e+08	1.7412e+08	1.7483e+08	1.9608e+08	1.6894e+08	1.6147e+08	1.6531e+08	1.74033e+08	1.75497e+08	0.0741897	0.0862696	0.207978	0.447049	NO	YES
DDX41	4.5276e+06	4.9684e+06	3.2592e+06	4.0948e+06	3.9653e+06	3.9044e+06	2.9579e+06	3.1627e+06	3.9321e+06	4.25173e+06	3.98817e+06	3.3509e+06	-0.0923254	-0.343502	0.658887	0.21972	NO	YES
DDX46	1.8516e+07	1.668e+07	2.2321e+07	1.5012e+07	1.6378e+07	1.885e+07	1.2475e+07	1.2296e+07	1.2503e+07	1.91723e+07	1.67467e+07	1.24247e+07	-0.195152	-0.625819	0.301474	0.0553935	NO	NO
DDX47	1.1537e+07	1.1259e+07	1.0108e+07	1.132e+07	1.417e+07	1.272e+07	1.0681e+07	9.8025e+06	7.0605e+06	1.0968e+07	1.27367e+07	9.18133e+06	0.215687	-0.256525	0.152503	0.23801	NO	YES
DDX49	6.6498e+06	9.0595e+06	7.9242e+06	6.5968e+06	7.4871e+06	6.5513e+06	7.3572e+06	6.2682e+06	7.3322e+06	7.87783e+06	6.8784e+06	6.98587e+06	-0.195726	-0.17336	0.287625	0.337574	NO	NO
DDX50	7.2195e+06	6.6872e+06	7.2305e+06	759499	5.5207e+06	7.4283e+06	492063	3.7673e+06	5.3243e+06	7.04573e+06	4.5695e+06	3.19455e+06	-0.624714	-1.14114	0.3379	0.111631	NO	YES
DDX52	9.4454e+06	9.0083e+06	8.0885e+06	7.4821e+06	7.6216e+06	8.7599e+06	7.2924e+06	7.618e+06	9.6703e+06	8.8474e+06	7.95453e+06	8.19357e+06	-0.153476	-0.110762	0.191652	0.494314	NO	NO
DDX54	2.3107e+06	2.3605e+06	2.6611e+06	3.2163e+06	2.1953e+06	3.4745e+06	2.4592e+06	2.0826e+06	3.0686e+06	2.4441e+06	2.96203e+06	2.5368e+06	0.277285	0.0537071	0.31479	0.785716	NO	NO
DDX56	9.0096e+06	1.1592e+07	1.0769e+07	1.0632e+07	1.0682e+07	1.2793e+07	1.0898e+07	8.5346e+06	7.3001e+06	1.04569e+07	1.1369e+07	8.9109e+06	0.120655	-0.230808	0.431286	0.306651	NO	NO
DDX58	1.2445e+07	1.4266e+07	1.1264e+07	1.2627e+07	1.1539e+07	1.4715e+07	1.2406e+07	1.3943e+07	1.332e+07	1.26583e+07	1.29603e+07	1.3223e+07	0.0340154	0.0629621	0.824715	0.605355	NO	YES
DDX6	595678	742804	3.0582e+06	3.4092e+06	2.9889e+06	5.2134e+06	1.15641e+06	1.5262e+06	800597	1.46556e+06	3.8705e+06	1.16107e+06	1.40107	-0.336001	0.0853076	0.743493	NO	YES
DDX60	5.9166e+06	9.902e+06	9.4923e+06	622449	2.38592e+06	6.7869e+06	1.04081e+06	521604	740381	8.43697e+06	3.26509e+06	767599	-1.3696	-3.4583	0.0892374	0.0248211	YES	NO
DECR2	3.2082e+06	3.8929e+06	3.5156e+06	2.3475e+06	3.2501e+06	2.9684e+06	2.4956e+06	1.02634e+06	948652	3.5389e+06	2.85533e+06	1.4902e+06	-0.309642	-1.2478	0.114485	0.0410863	YES	NO
DEPDC1B	4.9675e+06	6.1727e+06	6.3656e+06	5.1952e+06	4.89e+06	3.7831e+06	4.4727e+06	1.43279e+06	1.00615e+06	5.83527e+06	4.62277e+06	2.30388e+06	-0.336042	-1.34073	0.118964	0.0680584	NO	NO
DERL2	3.0233e+07	1.18641e+06	618355	972720	928868	1.04791e+06	1.0565e+06	2.6473e+07	2.6295e+07	1.06793e+07	983167	1.79415e+07	-3.44123	0.748489	0.425898	0.604624	NO	NO
DGAT1	3.7178e+06	1.8872e+06	8.0367e+06	9.4525e+06	6.8659e+06	7.0829e+06	9.0764e+06	8.3767e+06	8.7269e+06	4.54723e+06	7.80043e+06	8.72667e+06	0.778565	0.940442	0.209383	0.147303	NO	YES
DGKA	2.4682e+07	2.9893e+07	2.6736e+07	2.62e+07	2.6495e+07	2.7599e+07	3.4841e+07	3.156e+07	2.8609e+07	2.71037e+07	2.67647e+07	3.167e+07	-0.0181584	0.224629	0.847016	0.126332	NO	YES
DHCR24	4.8235e+06	4.7792e+06	2.9467e+06	4.9756e+06	3.1724e+06	4.2741e+06	3.3113e+06	3.716e+06	2.9858e+06	4.18313e+06	4.1407e+06	3.3377e+06	-0.0147093	-0.32573	0.960845	0.303801	NO	NO
DHRS13	835015	786721	3.1559e+06	407887	3.346e+06	2711000	1.01352e+06	767790	1.02703e+06	1.59255e+06	2.15496e+06	936112	0.436328	-0.766582	0.660623	0.489934	NO	NO
DHRS2	9.6359e+07	1.0504e+08	9.6363e+07	1.1808e+08	1.2902e+08	1.4588e+08	1.0642e+08	9.7509e+07	9.4774e+07	9.9254e+07	1.30993e+08	9.95677e+07	0.400296	0.00455208	0.046366	0.9485	YES	NO
DHRS7B	9.4859e+06	8.2409e+06	8.8053e+06	9.3735e+06	8.6037e+06	8.5189e+06	9.7137e+06	7.7907e+06	9.0865e+06	8.84403e+06	8.83203e+06	8.86363e+06	-0.00195885	0.00319374	0.98014	0.978331	NO	YES
DHX16	6.2708e+06	7.9085e+06	6.6802e+06	7.5122e+06	7.0819e+06	6.4544e+06	8.3649e+06	6.0511e+06	6.3691e+06	6.95317e+06	7.01617e+06	6.92837e+06	0.0130128	-0.00515489	0.919691	0.978932	NO	NO
DHX30	6.9786e+06	8.0888e+06	7.0723e+06	7.2849e+06	7.546e+06	6.9379e+06	9.3785e+06	8.6678e+06	8.1479e+06	7.3799e+06	7.25627e+06	8.7314e+06	-0.0243738	0.242612	0.776195	0.0550074	NO	NO
DHX37	5.0175e+06	8.1437e+06	5.3071e+06	5.8669e+06	7.6477e+06	9.0089e+06	9.7542e+06	9.3176e+06	9.2579e+06	6.1561e+06	7.50783e+06	9.44323e+06	0.28638	0.617264	0.373757	0.0776386	NO	NO
DHX38	6.8624e+06	1.2152e+07	7.03e+06	9.7236e+06	1.7338e+07	1.5213e+07	1.34e+07	1.4316e+07	1.2628e+07	8.68147e+06	1.40915e+07	1.3448e+07	0.698818	0.631381	0.136007	0.101669	NO	YES
DHX58	5.764e+06	6.9157e+06	4.5244e+06	4.6385e+06	4.6225e+06	5.5673e+06	3.057e+06	3.6269e+06	3.71e+06	5.7347e+06	4.94277e+06	3.46463e+06	-0.214399	-0.727015	0.378097	0.07106	NO	NO
DHX9	4.5963e+06	6.913e+06	6.6824e+06	6.0303e+06	6.1991e+06	6.8532e+06	4.5266e+06	4.2336e+06	5.007e+06	6.0639e+06	6.36087e+06	4.58907e+06	0.0689774	-0.402045	0.733341	0.175415	NO	YES
DIAPH1	8.384e+06	4.9176e+06	5.4616e+06	7.9181e+06	8.05e+06	6.708e+06	5.5523e+06	5.1897e+06	5.8649e+06	6.2544e+06	7.5587e+06	5.53563e+06	0.273267	-0.176123	0.352688	0.574966	NO	YES
DIAPH2	4.556e+06	3.9319e+06	3.648e+06	4.0578e+06	4.1789e+06	4.2077e+06	4.3665e+06	4.422e+06	4.1503e+06	4.0453e+06	4.14813e+06	4.31293e+06	0.0362156	0.0924227	0.740021	0.42691	NO	YES
DIAPH3	3.9734e+06	4.5645e+06	4.508e+06	3.7103e+06	3.636e+06	2.9675e+06	3.9978e+06	3.4993e+06	4.5539e+06	4.34863e+06	3.43793e+06	4.017e+06	-0.339021	-0.114444	0.0418972	0.416437	YES	NO
DICER1	6.8812e+06	4.3674e+06	1.10698e+06	2.5383e+06	3.846e+06	5.5604e+06	6.8367e+06	4.5562e+06	5.2008e+06	4.11853e+06	3.98157e+06	5.53123e+06	-0.0487917	0.425473	0.946672	0.497696	NO	YES
DIS3	1.394e+07	1.2302e+07	1.2188e+07	1.1651e+07	1.3862e+07	1.3968e+07	1.2475e+07	10299000	9.8559e+06	1.281e+07	1.31603e+07	1.08766e+07	0.0389256	-0.236038	0.730721	0.130197	NO	YES
DLA	1.1535e+07	1.3318e+07	1.4856e+07	1.6855e+07	1.7166e+07	1.4876e+07	1.9341e+07	1.1666e+07	1.7252e+07	1.32363e+07	1.6299e+07	1.60863e+07	0.30028	0.281332	0.0677709	0.343223	NO	NO
DLA-64	1.4708e+08	8.859e+07	1.6231e+08	1.1574e+08	1.0602e+08	1.0451e+08	9.3007e+07	8.3977e+07	8.4902e+07	1.3266e+08	1.08757e+08	8.72953e+07	-0.28663	-0.603757	0.399084	0.179098	NO	NO
DLA-DQB	1.1103e+07	9.8871e+06	1.2852e+07	1.4546e+07	1.47e+07	1.2498e+07	1.6229e+07	1.277e+07	1.3949e+07	1.12807e+07	1.39147e+07	1.4316e+07	0.30275	0.343772	0.0798965	0.0865054	NO	NO
DLA-DRA1	1.2817e+07	1.5006e+07	1.6695e+07	1.5428e+07	1.3943e+07	1.2805e+07	1.5722e+07	1.4223e+07	1.7832e+07	1.48393e+07	1.40587e+07	1.59257e+07	-0.0779665	0.101927	0.59947	0.518339	NO	NO
DLA-DRB1	1.1173e+07	1.4039e+07	1.4945e+07	2.1264e+07	1.5907e+07	1.3583e+07	1.1705e+07	1.1422e+07	1.4323e+07	1.33857e+07	1.6918e+07	1.24833e+07	0.33787	-0.100686	0.260609	0.572488	NO	NO
DLA88	1.0966e+08	1.0212e+08	1.1099e+08	6.5645e+07	8.4628e+07	7.5827e+07	8.323e+07	6.2865e+07	5.2348e+07	1.0759e+08	7.53667e+07	6.61477e+07	-0.513546	-0.701782	0.01402	0.0354285	YES	NO
DLD	4.0429e+06	3.4716e+06	3.9308e+06	3.5317e+06	4.7098e+06	4.3153e+06	3.1632e+06	3.5575e+06	3.6914e+06	3.8151e+06	4.1856e+06	3.4707e+06	0.133714	-0.136494	0.410817	0.218834	NO	YES
DLGAP5	878450	933230	907829	604288	484735	1.05515e+06	7.2664e+06	4.2561e+06	5.3921e+06	906503	714723	5.6382e+06	-0.342927	2.63685	0.38455	0.0326898	YES	NO
DNA2	2.0814e+07	2.7948e+07	1.3664e+07	1.9078e+07	2.3411e+07	2.059e+07	1.5337e+07	1.6465e+07	2.1501e+07	2.08087e+07	2.10263e+07	1.77677e+07	0.0150128	-0.22793	0.963693	0.553734	NO	NO
DNAAF5	4.5659e+06	6.0412e+06	5.5961e+06	5.0255e+06	6.5291e+06	6.6246e+06	6.1985e+06	7.4111e+06	7.7316e+06	5.40107e+06	6.05973e+06	7.11373e+06	0.16601	0.397363	0.387474	0.0555723	NO	YES
DNAJB1	1.9906e+06	2.8604e+06	1.3258e+06	2.422e+06	2.5937e+06	1.8006e+06	2.4326e+06	2.3709e+06	2.1627e+06	2.05893e+06	2.2721e+06	2.32207e+06	0.142129	0.173512	0.700894	0.615877	NO	NO
DNAJB11	6.3511e+06	6.6025e+06	6.8513e+06	4.9357e+06	5.4865e+06	6.4216e+06	5.3706e+06	5.4404e+06	5.411e+06	6.60163e+06	5.6146e+06	5.40733e+06	-0.23364	-0.287906	0.140167	0.0129994	YES	NO
DNAJB6	4.7817e+06	1.40437e+06	755964	836885	1.27177e+06	1.42105e+06	731051	5.3817e+06	5.7769e+06	2.31401e+06	1.17657e+06	3.96322e+06	-0.975811	0.776277	0.458886	0.467946	NO	NO
DNAJC1	2.7711e+07	1.52437e+06	842744	2.7143e+07	2.535e+07	2.3001e+07	1.48149e+06	558916	1.06813e+06	1.0026e+07	2.51647e+07	1.03618e+06	1.32765	-3.2744	0.227529	0.416392	NO	YES
DNAJC10	1.8303e+06	1.909e+06	1.9452e+06	594690	1.3221e+06	1.8039e+06	1.45339e+06	719906	1.16256e+06	1.89483e+06	1.24023e+06	1.11195e+06	-0.611463	-0.768978	0.202602	0.0634726	NO	YES
DNAJC11	781188	2.211e+06	591145	2.565e+06	780844	2.2467e+06	2.3816e+06	1.7937e+06	586067	1.19444e+06	1.86418e+06	1.58712e+06	0.642203	0.410074	0.422844	0.62165	NO	YES
DNAJC13	698490	1.51821e+06	1.9455e+06	1.7141e+06	1.54158e+06	1.9146e+06	1.20708e+06	766301	340636	1.3874e+06	1.72343e+06	771338	0.312895	-0.846949	0.459234	0.245643	NO	YES
DNAJC16	1.2032e+06	3.3028e+06	3.6209e+06	819870	895461	1.26261e+06	1.72629e+06	2.28135e+06	780354	2.70897e+06	992647	1.596e+06	-1.44839	-0.763283	0.148052	0.28835	NO	NO
DNAJC19	6.2589e+06	7.2233e+06	5.0472e+06	7.0295e+06	5.7025e+06	4.9227e+06	7.0689e+06	7.5218e+06	6.8936e+06	6.17647e+06	5.8849e+06	7.16143e+06	-0.0697639	0.213467	0.757056	0.254285	NO	NO
DNAJC6	1.1316e+07	1.3591e+07	1.0238e+07	1.1244e+07	1.0035e+07	6.9163e+06	7.4858e+06	7.1047e+06	7.9474e+06	1.1715e+07	9.39843e+06	7.51263e+06	-0.317865	-0.640966	0.231556	0.0442287	YES	NO
DNPH1	3.7616e+06	1.34372e+06	4.4719e+06	4.2109e+06	4.8709e+06	4.94e+06	1.13998e+06	3.9608e+06	6.0571e+06	3.19241e+06	4.67393e+06	3.71929e+06	0.549993	0.220384	0.254916	0.775606	NO	NO
DNTTIP2	2.4167e+06	1.03468e+06	3.0697e+06	4.0364e+06	3.5875e+06	4.1564e+06	4.4752e+06	3.7967e+06	3.9856e+06	2.17369e+06	3.92677e+06	4.08583e+06	0.853194	0.910483	0.0900093	0.0734551	NO	NO
DOCK1	2.5754e+06	1.9305e+06	2.3096e+06	2.3656e+06	1.66847e+06	506979	2.6526e+06	2.1013e+06	607118	2.27183e+06	1.51368e+06	1.78701e+06	-0.585794	-0.346312	0.295263	0.516241	NO	NO
DOCK5	3.9881e+06	4.4616e+06	4.4768e+06	5.2275e+06	4.2544e+06	4.4636e+06	5.4162e+06	4.6751e+06	4.6213e+06	4.30883e+06	4.6485e+06	4.9042e+06	0.109468	0.186721	0.385238	0.133889	NO	YES
DOCK6	3.3868e+06	4.0752e+06	2.7679e+06	2.8524e+06	3.1615e+06	2.3443e+06	3.5838e+06	2.8728e+06	3.3089e+06	3.40997e+06	2.78607e+06	3.25517e+06	-0.291528	-0.0670262	0.247101	0.742295	NO	YES
DOCK7	4.6377e+06	4.2753e+06	2.9879e+06	3.1954e+06	3.8296e+06	3.6111e+06	2.9413e+06	2.1345e+06	3.6964e+06	3.96697e+06	3.54537e+06	2.92407e+06	-0.162101	-0.44006	0.496805	0.197326	NO	YES
DOCK9	1.1173e+07	8.9427e+06	8.0858e+06	1.1075e+07	9.8823e+06	1.1038e+07	9.9281e+06	7.9663e+06	652616	9.4005e+06	1.06651e+07	6.18234e+06	0.182088	-0.604585	0.304099	0.374373	NO	NO
DPM1	6.1667e+07	6.1811e+07	5.0182e+07	4.8148e+07	4.7415e+07	4.9678e+07	4.6288e+07	4.5747e+07	5.1583e+07	5.78867e+07	4.84137e+07	4.78727e+07	-0.257817	-0.274029	0.129277	0.10464	NO	YES
DPP3	3.9412e+06	3.034e+06	944858	3.1991e+06	870344	2.7683e+06	543629	2.37113e+06	604791	2.64002e+06	2.27925e+06	1.17318e+06	-0.21199	-1.17012	0.768072	0.251698	NO	YES
DPYSL2	2.05556e+06	4.7869e+06	5.3093e+06	1.23472e+06	4.9593e+06	4.8773e+06	6.3061e+06	5.0439e+06	4.6042e+06	4.05059e+06	3.69044e+06	5.31807e+06	-0.134339	0.392771	0.832238	0.344853	NO	YES
DRG2	1.3492e+07	1.4115e+07	1.5091e+07	1.6204e+07	1.4324e+07	1.468e+07	1.1284e+07	1.6328e+07	1.8476e+07	1.42327e+07	1.50693e+07	1.53627e+07	0.0824096	0.110223	0.324533	0.652112	NO	YES
DSC1	1.8201e+07	2.1163e+07	2.5694e+07	2.7119e+07	23312000	3.0201e+07	2.2694e+07	2.266e+07	2.2119e+07	2.1686e+07	2.68773e+07	2.2491e+07	0.309626	0.0525838	0.154082	0.747639	NO	YES
DSC1.1	1.4282e+07	1.6984e+07	2.5734e+07	1.9498e+07	1.4978e+07	1.8681e+07	1.6011e+07	1.4514e+07	1.8928e+07	1.9e+07	1.7719e+07	1.64843e+07	-0.100702	-0.204904	0.756567	0.552195	NO	NO
DSG2	5.7699e+07	6.3582e+07	1.0679e+08	9.1436e+07	7.7376e+07	9.1602e+07	7.0159e+07	7.6386e+07	6.5682e+07	7.60237e+07	8.68047e+07	7.07423e+07	0.191324	-0.103875	0.564249	0.767656	NO	YES
DSG3	1.0184e+07	1.1189e+07	1.563e+07	1.6803e+07	1.1623e+07	1.7971e+07	1.4934e+07	1.7335e+07	1.6441e+07	1.23343e+07	1.54657e+07	1.62367e+07	0.326389	0.396576	0.291442	0.131242	NO	YES
DSP	2.0423e+08	1.9736e+08	1.9915e+08	2.2099e+08	2.0726e+08	1.9863e+08	2.1749e+08	2.3455e+08	2.6529e+08	2.00247e+08	2.0896e+08	239110000	0.0614486	0.255896	0.311601	0.105783	NO	YES
DSTN	5.0626e+06	4.6471e+06	4.6915e+06	4.8511e+06	5.055e+06	8.9218e+06	9.2771e+06	6.9099e+06	4.758e+06	4.8004e+06	6.27597e+06	6.98167e+06	0.386683	0.540417	0.381076	0.235743	NO	NO
DTWD1	1.04176e+06	2.06156e+06	1.16496e+06	881463	8.2595e+06	9.0659e+06	555152	828956	757486	1.42276e+06	6.06895e+06	713865	2.09276	-0.994968	0.214899	0.151241	NO	NO
DTX3L	9.8711e+06	7.9706e+06	8.3002e+06	7.5862e+06	9.6834e+06	9.691e+06	8.4615e+06	8.7323e+06	7.1134e+06	8.71397e+06	8.98687e+06	8.1024e+06	0.0444886	-0.10498	0.780423	0.473067	NO	NO
DTYMK	8.6376e+06	9.5165e+06	9.3365e+06	1.1266e+07	1.2069e+07	1.2867e+07	14744000	1.4776e+07	1.5921e+07	9.16353e+06	1.20673e+07	1.5147e+07	0.397131	0.725056	0.0102445	0.000430298	YES	NO
DUSP11	8.9993e+06	1.0682e+07	1.0124e+07	7.946e+06	9.6042e+06	1.0009e+07	5.467e+06	7.745e+06	7.8369e+06	9.9351e+06	9.1864e+06	7.0163e+06	-0.113035	-0.501824	0.406172	0.0423506	YES	NO
DUSP12	5.1508e+06	6.4326e+06	6.1306e+06	7.4249e+06	7.2619e+06	7.0277e+06	7.3139e+06	8.8758e+06	9.9907e+06	5.90467e+06	7.23817e+06	8.7268e+06	0.293769	0.563597	0.0645776	0.0488405	YES	NO
DVL2	3.7764e+06	4.1448e+06	749021	924519	4.0582e+06	3.7556e+06	4.3275e+06	582589	4.1725e+06	2.89007e+06	2.91277e+06	3.02753e+06	0.011287	0.0670348	0.988403	0.936873	NO	YES
DYNC1H1	1.0443e+08	1.0942e+08	9.8112e+07	8.919e+07	1.0584e+08	1.2456e+08	1.25e+08	1.0677e+08	1.0369e+08	1.03987e+08	1.0653e+08	1.1182e+08	0.034852	0.10477	0.831333	0.370183	NO	YES
DYNC1I2	4.9414e+06	4.9722e+06	4.6932e+06	1.65944e+06	4.8995e+06	4.2303e+06	751728	400920	784588	4.86893e+06	3.59641e+06	645745	-0.437047	-2.91457	0.326242	2.26071e-05	YES	NO
DYNC1LI1	4.9128e+08	4.5749e+08	3.98e+08	3.699e+08	3.9837e+08	4.839e+08	5.1037e+08	3.9555e+08	3.9099e+08	4.48923e+08	4.1739e+08	4.32303e+08	-0.105073	-0.0544251	0.513101	0.746708	NO	YES
DYNLL1	9.7552e+06	8.8652e+06	7.2768e+06	1.0716e+07	1.2496e+07	1.0219e+07	6.6688e+06	9.6254e+06	9.5796e+06	8.6324e+06	1.11437e+07	8.6246e+06	0.36839	-0.00130417	0.0663913	0.995219	NO	YES
DYNLT1	2.795e+06	4.0486e+06	3.5779e+06	3.321e+06	705104	908747	708443	3.9613e+06	1.22867e+06	3.47383e+06	1.64495e+06	1.96614e+06	-1.07848	-0.821165	0.148791	0.270742	NO	NO
DYRK1B	3.8989e+08	3.725e+08	4.5909e+08	4.1797e+08	3.7894e+08	4.0997e+08	3.0997e+08	3.5656e+08	3.9837e+08	407160000	4.02293e+08	3.54967e+08	-0.017348	-0.197912	0.878194	0.228748	NO	NO
EARS2	9.6439e+06	9.7941e+06	7.4869e+06	6.4673e+06	7.8916e+06	8.8615e+06	925559	6.5446e+06	5.1173e+06	8.97497e+06	7.74013e+06	4.19582e+06	-0.213548	-1.09695	0.292674	0.0883327	NO	NO
ECPAS	5.7509e+06	6.3585e+06	5.0028e+06	7.2539e+06	7.4784e+06	7.6453e+06	1.0939e+07	8.07e+06	7.1331e+06	5.70407e+06	7.4592e+06	8.71403e+06	0.38703	0.61135	0.0378079	0.107139	YES	NO
ECT2	7.3695e+06	8.0882e+06	7.0279e+06	5.9359e+06	6.8708e+06	6.9802e+06	8.0494e+06	6.8866e+06	8.2761e+06	7.4952e+06	6.59563e+06	7.73737e+06	-0.184456	0.0458757	0.119718	0.674631	NO	YES
EDC3	1.8614e+07	1.9453e+07	1.2433e+07	1.3067e+07	1.3498e+07	1.4806e+07	1.7102e+07	1.4764e+07	1.3519e+07	1.68333e+07	1.37903e+07	1.51283e+07	-0.287664	-0.154068	0.301346	0.538832	NO	YES
EDC4	1.1332e+07	1.5901e+07	1.1148e+07	1.3971e+07	1.8386e+07	2.262e+07	2.2767e+07	1.6696e+07	1.2797e+07	1.27937e+07	1.83257e+07	1.742e+07	0.518436	0.445315	0.146938	0.252758	NO	YES
EEA1	1.3338e+07	4.1844e+06	4.5505e+06	6.1045e+06	4.9132e+06	2.5937e+06	2.0254e+06	2.1339e+06	1.9416e+06	7.35763e+06	4.53713e+06	2.03363e+06	-0.697461	-1.85518	0.451037	0.217106	NO	YES
EEF1AKNMT	5.6516e+06	6.8731e+06	6.1303e+06	6.8256e+06	6.5642e+06	7.7854e+06	1.3615e+07	9.7825e+06	7.0934e+06	6.21833e+06	7.0584e+06	1.01636e+07	0.182813	0.708816	0.177595	0.168519	NO	NO
EEF1E1	7.7862e+07	7.2572e+07	7.8883e+07	7.7457e+07	5.7242e+07	5.9139e+07	5.7774e+07	7.6082e+07	7.8915e+07	7.6439e+07	6.46127e+07	7.09237e+07	-0.242492	-0.108042	0.20142	0.497469	NO	NO
EEF1G	2.7518e+07	2.4778e+07	3.1529e+07	2.5379e+07	2.5213e+07	2.5612e+07	1.4471e+07	2.6202e+07	2.6921e+07	2.79417e+07	2.54013e+07	2.25313e+07	-0.137514	-0.310485	0.324292	0.317115	NO	YES
EEFSEC	9.6594e+06	1.4369e+07	1.1236e+07	1.368e+07	1.2093e+07	1.2613e+07	1.2212e+07	1.102e+07	1.3592e+07	1.17548e+07	1.27953e+07	1.22747e+07	0.122368	0.0624339	0.538035	0.762041	NO	YES
EFNA1	3.1725e+06	1.54661e+06	2.0672e+06	836976	1.93662e+06	867091	630066	1.09028e+06	1.32714e+06	2.2621e+06	1.21356e+06	1.01583e+06	-0.898417	-1.15501	0.161087	0.106037	NO	YES
EFNB1	4.8801e+07	4.199e+07	5.5878e+07	3.6516e+07	3.6775e+07	4.0919e+07	3.8257e+07	3.8135e+07	3.5908e+07	4.88897e+07	3.807e+07	3.74333e+07	-0.360875	-0.385206	0.101276	0.0989126	NO	YES
EHBP1L1	2.5171e+06	2.5294e+06	2.5381e+06	2.8407e+06	2.5264e+06	2.3828e+06	698729	2.2068e+06	1.3237e+06	2.5282e+06	2.5833e+06	1.40974e+06	0.0311046	-0.842679	0.723231	0.12492	NO	NO
EHHADH	8.5841e+06	2.1529e+07	1.2708e+07	8.4191e+06	1.7361e+07	1.4708e+07	1.4335e+07	1.4239e+07	1.4267e+07	1.42737e+07	1.3496e+07	1.42803e+07	-0.0808239	0.0006703	0.876188	0.998772	NO	YES
EIF2AK2	3.8306e+07	3.7533e+07	3.3163e+07	3.7684e+07	3.4163e+07	4.1073e+07	3.5078e+07	3.4098e+07	3.8319e+07	3.6334e+07	3.764e+07	3.58317e+07	0.0509464	-0.0200851	0.63773	0.818798	NO	YES
EIF2B1	5.8527e+06	5.9672e+06	7.7008e+06	6.5615e+06	6.1207e+06	7.9619e+06	1.85668e+06	5.4529e+06	5.1749e+06	6.5069e+06	6.88137e+06	4.16149e+06	0.0807247	-0.644869	0.67018	0.169158	NO	YES
EIF2B2	1.2899e+08	1.5438e+08	1.4324e+08	1.213e+08	1.7354e+08	1.7151e+08	1.4644e+08	1.2173e+08	1.1433e+08	1.42203e+08	1.5545e+08	1.275e+08	0.128495	-0.157458	0.532593	0.298219	NO	YES
EIF2B3	4.2039e+06	5.0448e+06	4.58e+06	4.4922e+06	4.7136e+06	4.9658e+06	5.5304e+06	2.22169e+06	785351	4.60957e+06	4.72387e+06	2.84581e+06	0.0353371	-0.69579	0.708352	0.335533	NO	YES
EIF2B5	4.0742e+06	5.0113e+06	3.8148e+06	981010	506923	5.4344e+06	4.9656e+06	4.7471e+06	1.03032e+06	4.3001e+06	2.30744e+06	3.58101e+06	-0.898074	-0.264005	0.331191	0.635598	NO	YES
EIF2D	3.9177e+06	829569	664007	3.5279e+06	4.8457e+06	4.532e+06	1.21514e+06	620822	1.5684e+06	1.80376e+06	4.30187e+06	1.13479e+06	1.25396	-0.668584	0.129588	0.59636	NO	YES
EIF2S3	7.0719e+06	6.7485e+06	7.1571e+06	2.4095e+06	5.542e+06	7.8039e+06	2.5663e+06	6.6112e+06	3.8766e+06	6.9925e+06	5.2518e+06	4.35137e+06	-0.412996	-0.68434	0.381524	0.155583	NO	YES
EIF3A	1.0404e+07	7.3507e+06	7.3808e+06	8.19e+06	8.0065e+06	7.8231e+06	8.4251e+06	6.3315e+06	5.9886e+06	8.3785e+06	8.00653e+06	6.91507e+06	-0.0655143	-0.276949	0.749252	0.316983	NO	YES
EIF3C	8.1165e+06	4.8791e+06	1.0477e+07	7.2603e+06	6.6006e+06	7.7266e+06	5.1153e+06	6.0326e+06	5.7603e+06	7.8242e+06	7.19583e+06	5.63607e+06	-0.120781	-0.473255	0.738287	0.308925	NO	YES
EIF3D	1.9549e+07	2.0586e+07	2.0015e+07	1.6096e+07	1.8504e+07	1.5725e+07	2.3258e+07	1.9973e+07	2.2615e+07	2.005e+07	1.6775e+07	2.19487e+07	-0.257289	0.130531	0.0516445	0.19265	NO	YES
EIF3F	2.8291e+06	2.9285e+06	2.1312e+06	3.004e+06	1.03905e+06	2.8609e+06	2.8691e+06	3.6231e+06	3.2715e+06	2.6296e+06	2.30132e+06	3.25457e+06	-0.192385	0.307622	0.666937	0.134504	NO	YES
EIF4A2	795115	596356	477905	395580	1.2111e+07	1.2118e+07	2.0213e+07	1.4567e+07	1.2122e+07	623125	8.20819e+06	1.5634e+07	3.71947	4.64902	0.191602	0.0243972	YES	NO
EIF4A3	1.3194e+07	1.7532e+07	1.4626e+07	8.1355e+06	1.1439e+07	1.5213e+07	1.4543e+07	1.1801e+07	9.8319e+06	1.51173e+07	1.15958e+07	1.20586e+07	-0.382597	-0.326137	0.230863	0.177469	NO	YES
EIF4E2	7.4785e+06	7.7906e+06	9.285e+06	4.9429e+06	5.8446e+06	6.1985e+06	5.305e+06	5.0466e+06	5.9996e+06	8.1847e+06	5.662e+06	5.4504e+06	-0.531618	-0.586567	0.0251964	0.0225558	YES	NO
EIF4G2	1.1479e+08	1.3638e+08	1.073e+08	1.2147e+08	1.1334e+08	8.7008e+07	1.8656e+08	1.3203e+08	1.6097e+08	1.1949e+08	1.07273e+08	1.59853e+08	-0.155607	0.419859	0.420325	0.107325	NO	YES
EIF4G3	4.334e+06	4.964e+06	3.5564e+06	3.9156e+06	3.4053e+06	3.2878e+06	4.2755e+06	4.6754e+06	5.051e+06	4.2848e+06	3.53623e+06	4.6673e+06	-0.277014	0.12336	0.199734	0.468756	NO	YES
EIF5A	4.7967e+06	4.7891e+06	5.9179e+06	6.2341e+06	5.1162e+06	6.0355e+06	4.1447e+06	5.6701e+06	4.7072e+06	5.1679e+06	5.79527e+06	4.84067e+06	0.165297	-0.0943724	0.285783	0.604912	NO	YES
EIF5B	8.8662e+06	1.3467e+07	8.6976e+06	9.2956e+06	2.8655e+07	4.2194e+07	4.0416e+07	3.0549e+07	1.4258e+07	1.03436e+07	2.67149e+07	2.84077e+07	1.3689	1.45754	0.226284	0.136293	NO	NO
ELAVL1	4.7846e+06	5.6206e+06	5.3423e+06	3.5093e+06	4.4109e+06	4.9321e+06	4.0639e+06	3.138e+06	2.0717e+06	5.24917e+06	4.2841e+06	3.0912e+06	-0.293096	-0.763921	0.132508	0.0479995	YES	NO
ELL	7.8728e+06	8.3759e+06	6.5071e+06	7.1839e+06	5.9423e+06	6.3415e+06	6.6253e+06	5.7128e+06	6.0627e+06	7.58527e+06	6.48923e+06	6.1336e+06	-0.225152	-0.306466	0.18717	0.104709	NO	NO
ELOVL5	8.5881e+06	7.8625e+06	8.5291e+06	885934	1.41353e+06	8.5327e+06	1.06255e+06	5.9221e+06	7.4544e+06	8.32657e+06	3.61072e+06	4.81302e+06	-1.20544	-0.79078	0.194973	0.208344	NO	NO
EMC1	7.264e+06	5.1453e+06	6.3243e+06	6.738e+06	5.3865e+06	5.6303e+06	4.9602e+06	6.0965e+06	4.938e+06	6.24453e+06	5.91827e+06	5.33157e+06	-0.0774191	-0.228034	0.685259	0.287073	NO	YES
EMC3	5.2469e+06	979378	1.15812e+06	4.4256e+06	1.04576e+06	3.4455e+06	1.794e+06	4.10342e+06	447231	2.46147e+06	2.97229e+06	2.11488e+06	0.272055	-0.218941	0.782372	0.853744	NO	NO
EMD	4.3792e+07	4.2996e+07	3.68e+07	3.6209e+07	3.8059e+07	3.6879e+07	2.5807e+07	3.3382e+07	3.1663e+07	4.1196e+07	3.7049e+07	3.0284e+07	-0.15307	-0.443948	0.196261	0.0266757	YES	NO
EML4	7.6042e+06	8.9552e+06	9.4801e+06	7.632e+06	6.2365e+06	7.1816e+06	9.0104e+06	9.6517e+06	8.9116e+06	8.67983e+06	7.0167e+06	9.19123e+06	-0.306875	0.0825911	0.0802679	0.466949	NO	YES
EMSY	2.6168e+07	724799	3.0354e+07	3.4803e+07	2.1307e+07	3.5272e+07	704063	567501	977633	1.90823e+07	3.04607e+07	749733	0.674715	-4.66971	0.352962	0.186205	NO	NO
ENO1	1.6407e+07	2.4076e+07	1.8758e+07	1.8006e+07	1.8155e+07	3.0583e+07	3.3384e+07	3.0094e+07	2.2036e+07	1.9747e+07	2.2248e+07	2.85047e+07	0.172042	0.529565	0.633654	0.107088	NO	YES
ENPEP	5.2489e+06	5.724e+06	5.8179e+06	4.9567e+06	5.0119e+06	5.2426e+06	7.5278e+06	5.3374e+06	6.4115e+06	5.59693e+06	5.0704e+06	6.42557e+06	-0.142537	0.199187	0.0771107	0.319327	NO	YES
ENTPD3	3.7004e+08	2.2448e+08	3.9949e+08	3.9145e+08	3.1016e+08	3.1488e+08	3.3351e+08	3.0892e+08	3.4785e+08	3.31337e+08	3.3883e+08	3.30093e+08	0.0322638	-0.00542386	0.90903	0.983951	NO	YES
EP400	2.02901e+06	1.01224e+06	1.05351e+06	645597	2.0116e+06	1.5931e+06	755302	1.00315e+06	848086	1.36492e+06	1.41677e+06	868847	0.0537842	-0.651643	0.925992	0.271706	NO	NO
EPB41	5.5938e+06	6.2067e+06	6.3901e+06	4.6719e+06	7.7533e+06	7.3655e+06	4.1794e+06	6.3913e+06	1.82473e+06	6.06353e+06	6.5969e+06	4.13181e+06	0.12163	-0.553385	0.641417	0.278857	NO	YES
EPCAM	2.0255e+08	1.8569e+08	4.5398e+08	1.8394e+08	1.5118e+08	1.5004e+08	1.4253e+08	1.3001e+08	1.4053e+08	2.8074e+08	1.6172e+08	1.3769e+08	-0.795737	-1.02781	0.303027	0.240778	NO	YES
EPHA2	1.2453e+08	1.4751e+08	1.5907e+08	1.1217e+08	1.0364e+08	1.0364e+08	1.2264e+08	1.0604e+08	1.0924e+08	1.43703e+08	1.06483e+08	1.1264e+08	-0.432466	-0.351374	0.0578527	0.0730771	NO	YES
EPM2AIP1	4.6475e+06	6.0353e+06	5.2634e+06	5.4752e+06	6.5749e+06	5.1884e+06	5.981e+06	6.6788e+06	4.4655e+06	5.3154e+06	5.74617e+06	5.70843e+06	0.112422	0.102917	0.500996	0.640412	NO	YES
EPS8L2	5.8554e+06	5.2373e+06	4.3439e+06	7.4192e+06	5.6909e+06	5.7615e+06	6.1236e+06	5.983e+06	5.7814e+06	5.14553e+06	6.29053e+06	5.96267e+06	0.289862	0.212637	0.188905	0.199083	NO	YES
ERAL1	4.0707e+06	5.2073e+06	4.6102e+06	4.6e+06	5.1004e+06	5.0633e+06	5.2694e+06	4.7051e+06	3.8578e+06	4.6294e+06	4.92123e+06	4.61077e+06	0.0881947	-0.00581856	0.484732	0.973485	NO	NO
ERAP1	1.2835e+07	1.495e+07	1.236e+07	1.5373e+07	1.5166e+07	1.6522e+07	1.0207e+07	1.2466e+07	1.0716e+07	1.33817e+07	1.5687e+07	1.11297e+07	0.229312	-0.265847	0.0821759	0.100032	NO	YES
ERBB3	1.1912e+07	8.0199e+06	8.1587e+06	8.5462e+06	1.0341e+07	10482000	1.1067e+07	9.3086e+06	1.1696e+07	9.36353e+06	9.78973e+06	1.06905e+07	0.0642165	0.191209	0.784118	0.428016	NO	YES
ERC1	9.5155e+08	1.8693e+08	3.0753e+08	2.8453e+08	8.3664e+07	2.7524e+08	9.6662e+07	2.8901e+08	2.2195e+08	4.82003e+08	2.14478e+08	2.02541e+08	-1.16821	-1.25083	0.377756	0.360187	NO	YES
ERCC3	6.618e+06	5.8587e+06	6.19e+06	4.4395e+06	5.4795e+06	5.6365e+06	5.3852e+06	5.7105e+06	744854	6.22223e+06	5.18517e+06	3.94685e+06	-0.263042	-0.65673	0.0912723	0.29085	NO	NO
ERGIC1	9.79e+06	7.9275e+06	8.8038e+06	1.021e+07	8.4757e+06	8.1453e+06	1.1295e+07	8.3774e+06	6.8936e+06	8.84043e+06	8.94367e+06	8.85533e+06	0.0167493	0.00242953	0.907881	0.992254	NO	NO
ERGIC3	4.1201e+06	3.5591e+06	845887	536182	4.6758e+06	3.4489e+06	836913	623914	725271	2.8417e+06	2.88696e+06	728699	0.0227995	-1.96336	0.978704	0.171321	NO	NO
ERLIN1	1.8959e+07	1.7411e+07	1.7916e+07	1.4227e+07	1.4409e+07	1.3741e+07	1.5935e+07	1.5808e+07	1.3611e+07	1.80953e+07	1.41257e+07	1.5118e+07	-0.357299	-0.25935	0.00566981	0.0375724	YES	NO
ERLIN2	1.2251e+08	1.2544e+08	1.0778e+08	1.0287e+08	1.0539e+08	9.0437e+07	1.0464e+08	9.3629e+07	1.006e+08	1.18577e+08	9.95657e+07	9.9623e+07	-0.2521	-0.251269	0.0582238	0.0528157	NO	YES
ESF1	3.4787e+06	2.9805e+06	737725	3.7447e+06	737926	3.2259e+06	776577	914428	3.1285e+06	2.39897e+06	2.56951e+06	1.6065e+06	0.0990744	-0.578496	0.898429	0.524341	NO	NO
ESRP1	1.1737e+07	1.0886e+07	1.0172e+07	1.017e+07	1.0984e+07	1.0896e+07	1.1546e+07	1.135e+07	1.2064e+07	1.09317e+07	1.06833e+07	1.16533e+07	-0.0331515	0.0922293	0.664335	0.24931	NO	NO
ESRP2	2.9603e+06	3.1802e+06	2.9583e+06	3.8896e+06	3.6269e+06	3.8605e+06	3.9753e+06	3.3185e+06	3.1038e+06	3.03293e+06	3.79233e+06	3.46587e+06	0.322372	0.192502	0.00252275	0.23595	YES	NO
ESYT1	1.3773e+07	1.2472e+07	9.5565e+06	1.047e+07	8.6517e+06	8.0145e+06	9.2191e+06	8.4366e+06	9.01e+06	1.19338e+07	9.0454e+06	8.88857e+06	-0.399801	-0.425035	0.133059	0.130096	NO	YES
ETFB	1.9616e+07	2.0562e+07	1.8714e+07	1.8773e+07	1.5966e+07	1.3454e+07	2.1809e+07	1.6362e+07	1.6002e+07	1.96307e+07	1.60643e+07	1.80577e+07	-0.289248	-0.120498	0.134732	0.494768	NO	YES
ETS1	6.5282e+06	726178	5.5629e+06	7.5566e+06	7.0868e+06	6.9035e+06	799733	4.9057e+06	5.0703e+06	4.27243e+06	7.1823e+06	3.59191e+06	0.74939	-0.250304	0.245513	0.780536	NO	NO
EVPL	646026	1.7877e+07	1.6321e+07	1.30701e+06	753293	1.00707e+06	813035	786678	959657	1.16147e+07	1.02246e+06	853123	-3.50583	-3.76705	0.194021	0.189658	NO	YES
EWSR1	1.5622e+07	1.9364e+07	1.8111e+07	1.1801e+07	1.2741e+07	1.6414e+07	1.7113e+07	1.4405e+07	1.459e+07	1.7699e+07	1.3652e+07	1.53693e+07	-0.374556	-0.203613	0.0900254	0.176121	NO	YES
EXD2	3.0426e+06	2.8417e+06	2.2788e+06	3.6307e+06	2.5981e+06	2.9108e+06	3.7478e+06	2.956e+06	2.4859e+06	2.72103e+06	3.04653e+06	3.06323e+06	0.163014	0.170901	0.445446	0.481978	NO	YES
EXOC1	1.0634e+07	1.2536e+07	1.188e+07	1.2768e+07	1.0439e+07	1.2279e+07	1.1921e+07	1.3395e+07	1.2433e+07	1.16833e+07	1.18287e+07	1.2583e+07	0.0178355	0.107024	0.880235	0.275276	NO	YES
EXOC2	2.2394e+07	2.5628e+07	2.3659e+07	2.2192e+07	2.1818e+07	2.1165e+07	2.6688e+07	2.5133e+07	2.781e+07	2.38937e+07	2.1725e+07	2.65437e+07	-0.137272	0.151739	0.137629	0.0979981	NO	YES
EXOC3	1.5766e+07	1.9285e+07	1.8501e+07	1.9876e+07	1.9604e+07	2.3209e+07	1.2749e+07	2.0919e+07	1.9151e+07	1.78507e+07	2.08963e+07	1.76063e+07	0.227272	-0.0198835	0.125779	0.934181	NO	YES
EXOC5	1.0357e+07	1.0208e+07	1.0114e+07	1.0815e+07	1.0653e+07	9.0161e+06	1.1782e+07	1.0318e+07	1.2811e+07	1.02263e+07	1.01614e+07	1.1637e+07	-0.00919451	0.18643	0.920623	0.189376	NO	YES
EXOC6	3.3746e+06	3.9291e+06	3.7979e+06	3.7599e+06	3.5562e+06	511126	4.1674e+06	2.2301e+06	955926	3.70053e+06	2.60908e+06	2.45114e+06	-0.504195	-0.594279	0.408317	0.311674	NO	YES
EXOC7	7.7236e+06	1.0102e+07	9.4161e+06	9.9005e+06	8.7629e+06	7.7296e+06	9.1423e+06	9.9862e+06	9.0883e+06	9.08057e+06	8.79767e+06	9.4056e+06	-0.0456614	0.0507376	0.779721	0.702662	NO	YES
EXOC8	2.0829e+07	1.9717e+07	1.6736e+07	1.748e+07	1.9132e+07	1.8528e+07	1.7627e+07	1.6856e+07	1.6709e+07	1.9094e+07	1.838e+07	1.7064e+07	-0.0549826	-0.162163	0.629747	0.234925	NO	YES
EXOSC10	2.0818e+06	1.31283e+06	1.967e+06	2.3055e+06	1.25127e+06	2.3281e+06	2.616e+06	1.9925e+06	1.28974e+06	1.78721e+06	1.96162e+06	1.96608e+06	0.134338	0.137611	0.707537	0.716018	NO	NO
FADS2	4.0028e+07	4.4164e+07	5.1694e+07	3.7701e+07	4.2481e+07	4.7432e+07	4.1899e+07	4.2731e+07	5.2053e+07	4.52953e+07	4.2538e+07	4.5561e+07	-0.0906102	0.00843699	0.567891	0.957798	NO	YES
FAF2	7.1833e+07	7.9449e+07	7.1656e+07	6.6214e+07	6.7665e+07	6.8363e+07	7.0611e+07	6.5761e+07	6.558e+07	7.43127e+07	6.7414e+07	6.73173e+07	-0.14056	-0.14263	0.107695	0.0951774	NO	YES
FAHD1	5.0365e+06	6.8102e+06	1.02199e+06	3.4141e+06	571932	1.3108e+07	1.11078e+06	890472	767156	4.28956e+06	5.69801e+06	922803	0.409627	-2.21674	0.759031	0.187757	NO	NO
FAM111B	1.3903e+06	2.18678e+06	529393	1.27751e+06	641829	754096	1.9197e+06	1.32081e+06	2.9605e+06	1.36882e+06	891145	2.067e+06	-0.619204	0.594603	0.431755	0.360759	NO	NO
FAM114A2	7.2319e+06	5.5295e+06	509003	6.3424e+06	6.3817e+06	6.2073e+06	8.1823e+06	9.6528e+06	1.032e+07	4.42347e+06	6.31047e+06	9.38503e+06	0.512569	1.08518	0.448472	0.122834	NO	YES
FAM118B	2.0329e+06	2.362e+06	514680	2.6066e+06	3.7071e+06	2.8361e+06	847123	1.68286e+06	608026	1.63653e+06	3.04993e+06	1.046e+06	0.898141	-0.64575	0.115111	0.430604	NO	NO
FAM120A	2.5976e+07	2.6557e+07	3.0983e+07	2.7476e+07	2.6514e+07	2.6392e+07	2.2984e+07	3.0473e+07	3.3517e+07	2.78387e+07	2.6794e+07	2.89913e+07	-0.0551801	0.0585316	0.579633	0.764242	NO	YES
FAM162A	5.8543e+06	1.3356e+06	5.0692e+06	608350	1.03198e+06	1.35704e+06	741917	510378	1.15092e+06	4.08637e+06	999123	801070	-2.03208	-2.35082	0.154219	0.140168	NO	NO
FAM234A	6.0049e+06	6.8487e+06	9.3296e+06	7.0809e+06	6.2375e+06	7.0924e+06	1.56455e+06	5.9602e+06	867755	7.3944e+06	6.8036e+06	2.7975e+06	-0.120135	-1.40229	0.619298	0.0830295	NO	YES
FAM71F1	1.0753e+08	1.0178e+08	1.0473e+08	8.7845e+07	8.9951e+07	8.121e+07	4.824e+07	6.0931e+07	5.2735e+07	1.0468e+08	8.63353e+07	5.39687e+07	-0.277963	-0.955792	0.00697094	0.00163417	YES	NO
FAM71F1.1	6.0403e+07	6.2715e+07	4.5618e+07	2.899e+07	2.3949e+07	3.2942e+07	1.509e+07	1.9818e+07	2.6747e+07	5.62453e+07	2.8627e+07	2.05517e+07	-0.974357	-1.45248	0.0204219	0.00797977	YES	NO
FAM83D	745655	1.22139e+06	796319	2.5378e+06	2.4376e+06	1.25627e+06	834485	801772	958415	921122	2.07722e+06	864891	1.17319	-0.0908748	0.0930694	0.751181	NO	NO
FAM83F	1.4116e+07	1.5381e+07	1.5143e+07	1.3766e+07	1.2713e+07	1.1437e+07	1.3737e+07	1.3235e+07	1.7185e+07	1.488e+07	1.26387e+07	1.4719e+07	-0.23553	-0.0156949	0.0586772	0.91115	NO	YES
FAM91A1	2.6938e+06	2.6225e+06	2.0803e+06	2.6586e+06	2.4209e+06	2.9008e+06	2.3169e+06	2.4767e+06	1.39167e+06	2.46553e+06	2.6601e+06	2.06176e+06	0.109581	-0.258025	0.464258	0.372373	NO	YES
FAM98A	5.7527e+07	5.2525e+07	5.0971e+07	5.2636e+07	6.1217e+07	5.6676e+07	4.9231e+07	5.8832e+07	6.3847e+07	5.36743e+07	5.6843e+07	5.73033e+07	0.0827503	0.0943867	0.376793	0.501498	NO	YES
FAM98B	1.2162e+07	1.4476e+07	1.3763e+07	1.3978e+07	1.2494e+07	1.2098e+07	1.4975e+07	9.8119e+06	1.1567e+07	1.3467e+07	1.28567e+07	1.2118e+07	-0.0669119	-0.152281	0.532487	0.480827	NO	YES
FANCI	5.0461e+06	6.3655e+06	6.5828e+06	4.1535e+06	5.6599e+06	5.7285e+06	873906	4.1472e+06	604782	5.99813e+06	5.18063e+06	1.8753e+06	-0.211385	-1.6774	0.31	0.0522234	NO	NO
FAR1	1.5345e+07	1.8278e+07	1.5935e+07	1.2338e+07	1.1818e+07	1.3115e+07	1.347e+07	1.3621e+07	1.3146e+07	1.65193e+07	1.24237e+07	1.34123e+07	-0.411064	-0.300595	0.0302579	0.0706713	YES	NO
FAR2	586037	9.1201e+06	5.851e+06	5.4808e+06	7.0353e+06	6.4511e+06	1.21316e+06	8.5175e+06	1.73224e+06	5.18571e+06	6.3224e+06	3.82097e+06	0.28593	-0.440605	0.694446	0.710537	NO	NO
FARP2	8.4067e+06	9.2455e+06	1.0071e+07	1.0256e+07	9.758e+06	8.586e+06	9.5975e+06	7.5164e+06	7.1446e+06	9.24107e+06	9.53333e+06	8.08617e+06	0.0449214	-0.192603	0.693605	0.281377	NO	NO
FARSA	7.7443e+06	1.0505e+07	7.8653e+06	8.503e+06	1.5334e+07	2.4302e+07	2.5795e+07	1.2113e+07	7.4831e+06	8.70487e+06	1.60463e+07	1.51304e+07	0.88235	0.797553	0.247208	0.362745	NO	YES
FARSB	8.5144e+06	1.0393e+07	7.0601e+06	9.6653e+06	1.4926e+07	3.0568e+07	2.0629e+07	1.174e+07	8.9796e+06	8.65583e+06	1.83864e+07	1.37829e+07	1.0869	0.671131	0.259729	0.279424	NO	YES
FASTKD3	1.43955e+06	919948	1.26631e+06	4.386e+06	4.3794e+06	582885	5.0174e+06	4.7114e+06	3.3632e+06	1.2086e+06	3.1161e+06	4.364e+06	1.3664	1.85231	0.270132	0.0181337	YES	NO
FASTKD5	6.7965e+06	6.2727e+06	5.8903e+06	5.2487e+06	5.4775e+06	4.6039e+06	3.7083e+06	4.5092e+06	4.3563e+06	6.31983e+06	5.11003e+06	4.19127e+06	-0.306554	-0.5925	0.030969	0.00413531	YES	NO
FAT1	2.3005e+07	2.2891e+07	2.378e+07	2.797e+07	2.4575e+07	2.4803e+07	2.0996e+07	2.6338e+07	2.523e+07	2.32253e+07	2.57827e+07	2.4188e+07	0.150702	0.0585922	0.137451	0.616035	NO	YES
FAU	8.4989e+06	6.9189e+06	7.0136e+06	1.0655e+07	9.0705e+06	8.5739e+06	1.0723e+07	1.0218e+07	1.0733e+07	7.47713e+06	9.43313e+06	1.0558e+07	0.335252	0.497779	0.0756853	0.0182943	YES	NO
FBL	3.9114e+07	4.0223e+07	3.7954e+07	4.4088e+07	3.6235e+07	3.8456e+07	4.3635e+07	3.3068e+07	3.3911e+07	3.9097e+07	3.9593e+07	3.68713e+07	0.0181875	-0.0845583	0.854687	0.581256	NO	YES
FBXL8	1.8096e+06	2.0869e+06	1.729e+06	934068	1.7171e+06	2.1705e+06	2.332e+06	3.3082e+06	2.7729e+06	1.87517e+06	1.60722e+06	2.80437e+06	-0.222449	0.580656	0.541064	0.0663561	NO	NO
FBXO30	4.1443e+06	3.7594e+06	1.22812e+06	4.6736e+06	3.8008e+06	4.4174e+06	5.0378e+06	6.5992e+06	6.6831e+06	3.04394e+06	4.29727e+06	6.1067e+06	0.497479	1.00445	0.302492	0.0577383	NO	NO
FBXO7	428909	2.17921e+06	4.7007e+06	1.27643e+06	1.18375e+06	660017	883347	5.5672e+06	5.2059e+06	2.43627e+06	1.04007e+06	3.88548e+06	-1.228	0.673419	0.377058	0.499998	NO	YES
FCSK	6.1556e+06	6.9324e+06	733561	5.9387e+06	1.0079e+07	7.6405e+06	1.2623e+07	1.5538e+07	1.412e+07	4.60719e+06	7.88607e+06	1.40937e+07	0.77542	1.61309	0.239055	0.0256251	YES	NO
FDFT1	2.9113e+06	1.6372e+06	2.9402e+06	3.5442e+06	4.402e+06	3.0099e+06	2.4871e+06	3.6254e+06	4.582e+06	2.49623e+06	3.65203e+06	3.56483e+06	0.548947	0.514082	0.122269	0.230854	NO	YES
FECH	4.4543e+06	1.3977e+07	4.2157e+06	9.8779e+06	1.9374e+07	1.9474e+07	2.2399e+07	1.6986e+07	1.5307e+07	7.549e+06	1.6242e+07	1.82307e+07	1.10537	1.27201	0.127016	0.0590335	NO	NO
FEN1	4.9756e+07	4.6244e+07	3.6919e+07	4.627e+07	3.9569e+07	3.2818e+07	5.4798e+07	3.6646e+07	3.9016e+07	4.43063e+07	3.95523e+07	4.34867e+07	-0.16375	-0.0269398	0.432633	0.911488	NO	NO
FGD6	2.5516e+06	877667	1.6302e+06	2.8031e+06	2.6916e+06	3.1203e+06	896247	566290	626496	1.68649e+06	2.87167e+06	696344	0.767865	-1.27615	0.126013	0.172845	NO	NO
FGFR1	2.6352e+06	2.9216e+06	580636	3.0288e+06	2.9602e+06	2.9101e+06	5.1525e+06	3.64e+06	3.2855e+06	2.04581e+06	2.96637e+06	4.026e+06	0.536023	0.976674	0.338074	0.105405	NO	YES
FH	1.6839e+07	1.7079e+07	1.8081e+07	1.1496e+07	1.3951e+07	1.7489e+07	1.0932e+07	1.5124e+07	1.3436e+07	1.7333e+07	1.4312e+07	1.3164e+07	-0.276296	-0.396923	0.220878	0.0646968	NO	YES
FHL2	5.5356e+06	5.4951e+06	5.4205e+06	5.6171e+06	4.1697e+06	4.2663e+06	4.3684e+06	3.8316e+06	4.7799e+06	5.48373e+06	4.68437e+06	4.32663e+06	-0.227304	-0.341914	0.228744	0.0500237	NO	NO
FHOD1	780267	1.57659e+06	755242	6.254e+06	440783	743300	691136	6.5965e+06	5.087e+06	1.03737e+06	2.47936e+06	4.12488e+06	1.25704	1.99143	0.526077	0.221429	NO	NO
FIGNL1	4.2832e+06	5.3192e+06	4.2579e+06	2.4229e+06	946559	1.28718e+06	798354	320644	991391	4.6201e+06	1.55221e+06	703463	-1.5736	-2.71538	0.00661804	0.00180874	YES	NO
FIP1L1	8.8403e+06	9.6886e+06	9.0643e+06	7.1393e+06	7.812e+06	7.2652e+06	4.5095e+06	4.9974e+06	5.0599e+06	9.19773e+06	7.4055e+06	4.8556e+06	-0.312681	-0.921629	0.00607791	0.000308031	YES	NO
FLAD1	7.001e+06	5.7168e+06	5.4551e+06	6.894e+06	6.3229e+06	9.7155e+06	6.0008e+06	9.3391e+06	6.4262e+06	6.05763e+06	7.64413e+06	7.25537e+06	0.335599	0.260294	0.268492	0.380185	NO	YES
FLNA	8.8333e+07	7.0431e+07	7.2869e+07	9.7588e+07	7.5447e+07	6.7551e+07	9.6927e+07	9.2053e+07	9.3871e+07	7.7211e+07	8.01953e+07	9.42837e+07	0.0547119	0.288201	0.794698	0.0849691	NO	YES
FLNB	4.5405e+07	3.3032e+07	3.4943e+07	4.3382e+07	3.7243e+07	3.3116e+07	3.1883e+07	3.721e+07	4.0131e+07	3.77933e+07	3.79137e+07	3.6408e+07	0.00458622	-0.0538763	0.981527	0.778215	NO	YES
FLOT1	3.6851e+06	3.9483e+06	5.0149e+06	3.9291e+06	3.8665e+06	6.8385e+06	7.7763e+06	6.5585e+06	4.9704e+06	4.2161e+06	4.87803e+06	6.43507e+06	0.210391	0.610046	0.582055	0.0939374	NO	YES
FLRT2	1.3209e+07	1.3552e+07	1.5684e+07	1.4524e+07	1.3512e+07	1.1825e+07	1.2411e+07	1.3895e+07	1.5773e+07	1.41483e+07	1.3287e+07	1.40263e+07	-0.0906167	-0.0124942	0.47892	0.926774	NO	YES
FLRT3	8.4663e+06	9.4317e+06	1.0478e+07	9.1209e+06	9.2701e+06	8.5579e+06	8.9287e+06	9.2957e+06	1.0698e+07	9.45867e+06	8.98297e+06	9.6408e+06	-0.0744448	0.027516	0.507745	0.829566	NO	YES
FLT1	9.0861e+06	8.7471e+06	8.4543e+06	8.7019e+06	8.4956e+06	8.4091e+06	8.7459e+06	8.4245e+06	1.0076e+07	8.7625e+06	8.53553e+06	9.08213e+06	-0.0378612	0.0516887	0.346849	0.601267	NO	YES
FMNL3	2.4194e+06	2.397e+06	685607	3.9708e+06	550188	3.0722e+06	717498	3.6102e+06	3.7567e+06	1.834e+06	2.53106e+06	2.6948e+06	0.464748	0.555182	0.592655	0.503186	NO	YES
FMR1	4.0251e+06	1.70803e+06	4.2631e+06	1.24813e+06	2.7571e+06	2.8492e+06	1.12763e+06	608393	795568	3.33208e+06	2.28481e+06	843864	-0.544346	-1.98134	0.349334	0.087924	NO	YES
FN1	1.8519e+07	1.7956e+07	1.8239e+07	2.3375e+07	1.5877e+07	2.0874e+07	5.8389e+06	1.1161e+07	1.3677e+07	1.8238e+07	2.0042e+07	1.02256e+07	0.136079	-0.834757	0.499311	0.0733311	NO	YES
FNDC3B	8.5585e+06	6.2969e+06	6.949e+06	8.3249e+06	7.0478e+06	6.083e+06	6.5674e+06	5.3851e+06	6.2974e+06	7.26813e+06	7.1519e+06	6.0833e+06	-0.0232583	-0.256731	0.907019	0.216077	NO	NO
FOLH1	1.1213e+07	9.4124e+06	1.1944e+07	1.03e+07	9.7754e+06	8.9014e+06	8.6478e+06	8.8938e+06	8.9783e+06	1.08565e+07	9.65893e+06	8.83997e+06	-0.168619	-0.296442	0.253864	0.113124	NO	YES
FOXRED1	1.6854e+07	1.7158e+07	1.3283e+07	1.4736e+07	1.5662e+07	1.3897e+07	1.2366e+07	1.3471e+07	1.341e+07	1.5765e+07	1.4765e+07	1.30823e+07	-0.0945438	-0.269105	0.517342	0.155703	NO	NO
FRYL	1.2499e+07	1.2727e+07	1.2319e+07	1.2956e+07	1.2587e+07	1.2087e+07	1.6927e+07	1.4273e+07	1.1828e+07	1.2515e+07	1.25433e+07	1.43427e+07	0.0032625	0.196655	0.925618	0.340168	NO	NO
FTSJ1	888496	7.7684e+06	5.5563e+06	5.1253e+06	7.651e+06	6.9691e+06	7.5517e+06	6113900	4.9815e+06	4.73773e+06	6.5818e+06	6.2157e+06	0.474286	0.39172	0.466736	0.551183	NO	NO
FTSJ3	4.6834e+06	5.5645e+06	7.2574e+06	6.4007e+06	5.6861e+06	7.7062e+06	7.1727e+06	6.8987e+06	5.8358e+06	5.8351e+06	6.59767e+06	6.63573e+06	0.177199	0.185499	0.473536	0.418207	NO	NO
FUBP1	2.5231e+06	1.2127e+06	982002	948570	1.0106e+06	1.1724e+06	2.1268e+06	1.2122e+06	964910	1.5726e+06	1.04386e+06	1.43464e+06	-0.591229	-0.132467	0.385448	0.829234	NO	NO
FUBP3	2.2257e+07	2.5533e+07	2.3366e+07	2.058e+07	2.1901e+07	2.1373e+07	2.4903e+07	2.3386e+07	2.5101e+07	2.37187e+07	2.12847e+07	2.44633e+07	-0.156208	0.0445981	0.112864	0.546163	NO	NO
FUNDC2	4.2789e+06	966627	4.3514e+06	3.8936e+06	3.9857e+06	3.5708e+06	4.8194e+06	4.0554e+06	3.7513e+06	3.19898e+06	3.8167e+06	4.2087e+06	0.254716	0.395765	0.636418	0.464876	NO	NO
FXR2	7.9939e+06	7.8217e+06	7.3805e+06	8.0104e+06	7.3342e+06	7.8039e+06	7.1625e+06	6.1855e+06	5.7269e+06	7.73203e+06	7.71617e+06	6.3583e+06	-0.00296355	-0.282207	0.956128	0.0662898	NO	NO
FZD6	9.6434e+06	1.2055e+07	1.3554e+07	9.6034e+06	8.3918e+06	8.3731e+06	7.3418e+06	6.701e+06	7.2484e+06	1.17508e+07	8.78943e+06	7.09707e+06	-0.418917	-0.727464	0.108766	0.0511698	NO	YES
G3BP1	1.4487e+07	1.7164e+07	1.4572e+07	1.295e+07	1.3829e+07	1.5472e+07	1.309e+07	1.2309e+07	1.4635e+07	1.54077e+07	1.40837e+07	1.33447e+07	-0.129625	-0.207385	0.314767	0.141747	NO	NO
G3BP2	7.6019e+06	7.1634e+06	5.4361e+06	4.8664e+06	5.2947e+06	7.0431e+06	6.0099e+06	5.584e+06	6.988e+06	6.7338e+06	5.73473e+06	6.19397e+06	-0.231694	-0.120557	0.346959	0.534033	NO	YES
G6PD	4.0289e+06	3.8066e+06	1.4841e+06	3.9483e+06	4.2164e+06	3.1873e+06	2.5674e+06	903529	1.16302e+06	3.10653e+06	3.784e+06	1.54465e+06	0.284607	-1.00803	0.501731	0.193178	NO	YES
GAK	4.6482e+06	6.4359e+06	5.163e+06	5.5272e+06	7.1118e+06	7.6917e+06	9.0649e+06	8.4318e+06	8.1983e+06	5.4157e+06	6.7769e+06	8.565e+06	0.323478	0.661305	0.181937	0.0140853	YES	NO
GALE	1.3922e+07	1.7662e+07	1.3722e+07	1.0498e+07	1.1967e+07	1.1277e+07	1.4441e+07	1.0613e+07	7.8951e+06	1.5102e+07	1.12473e+07	1.0983e+07	-0.425157	-0.459463	0.0828632	0.156497	NO	NO
GALK2	1.8589e+06	4.1187e+06	2.0179e+06	3.2113e+06	5.2991e+06	6.7872e+06	4.2624e+06	4.2698e+06	4.4345e+06	2.66517e+06	5.0992e+06	4.32223e+06	0.936045	0.697551	0.135327	0.149879	NO	YES
GALNT2	457666	793572	5.8849e+06	5.7935e+06	4.292e+06	3.5196e+06	4.5973e+06	753584	885233	2.37871e+06	4.53503e+06	2.07871e+06	0.930932	-0.194495	0.346668	0.896947	NO	NO
GALNT3	3.6558e+06	4.2067e+06	4.3045e+06	1.33774e+06	1.48284e+06	3.4142e+06	1.02979e+06	972928	610279	4.05567e+06	2.07826e+06	870997	-0.964561	-2.2192	0.0874406	0.000456183	YES	NO
GANAB	3.6509e+06	2.8972e+06	2.0881e+06	1.7619e+06	1.8216e+06	1.9415e+06	1.872e+06	2.6008e+06	1.6716e+06	2.87873e+06	1.84167e+06	2.04813e+06	-0.644422	-0.491125	0.146543	0.206942	NO	YES
GAPDH	1.991e+08	224150000	1.7805e+08	1.6224e+08	2.1892e+08	2.3372e+08	2.0757e+08	1.7683e+08	1.3123e+08	2.00433e+08	2.0496e+08	1.71877e+08	0.0322199	-0.221749	0.869589	0.344061	NO	YES
GARS1	1.7403e+07	1.5851e+07	1.7976e+07	1.5209e+07	15642000	1.7998e+07	1.1248e+07	1.6006e+07	1.4945e+07	1.70767e+07	1.6283e+07	1.40663e+07	-0.0686599	-0.27978	0.504481	0.160447	NO	NO
GATAD2B	682646	2.2267e+08	1.9707e+08	2.5996e+08	1.9572e+08	899752	1.8804e+08	1.7644e+08	1.9133e+08	1.40141e+08	1.52193e+08	1.8527e+08	0.119026	0.402751	0.914042	0.586019	NO	NO
GBF1	9.154e+06	8.8314e+06	8.1086e+06	7.3532e+06	8.7549e+06	8.175e+06	7.9665e+06	7.3199e+06	8.1979e+06	8.698e+06	8.09437e+06	7.8281e+06	-0.103766	-0.152022	0.307053	0.100371	NO	YES
GCDH	5.2797e+06	5.9814e+06	4.5157e+06	4.5214e+06	5.448e+06	7.86e+06	8.3113e+06	7.8726e+06	6.7289e+06	5.25893e+06	5.94313e+06	7.6376e+06	0.176454	0.538349	0.576378	0.0203058	YES	NO
GCKR	7.3664e+06	8.439e+06	8.6875e+06	8.8856e+06	7.4129e+06	6.5816e+06	7.7914e+06	8.9917e+06	9.5725e+06	8.1643e+06	7.6267e+06	8.7852e+06	-0.0982702	0.105746	0.539301	0.405041	NO	YES
GEMIN4	4.1153e+06	5.7241e+06	5.2744e+06	5.3712e+06	4.331e+06	4.1875e+06	3.9724e+06	747957	5.6346e+06	5.03793e+06	4.6299e+06	3.45165e+06	-0.121851	-0.545545	0.540527	0.386852	NO	YES
GEN1	1.0442e+07	1.2385e+07	1.0947e+07	1.1423e+07	8.6162e+06	1.1804e+07	9.4078e+06	1.0394e+07	9.3131e+06	1.1258e+07	1.06144e+07	9.70497e+06	-0.0849277	-0.214155	0.615828	0.098651	NO	NO
GFPT1	6.9131e+06	8.7699e+06	6.9384e+06	7.4908e+06	8.9798e+06	8.7559e+06	6.8707e+06	1.1163e+07	9.0152e+06	7.54047e+06	8.40883e+06	9.0163e+06	0.157252	0.257882	0.326854	0.36595	NO	YES
GGCX	9.6221e+06	1.2667e+07	1.1021e+07	9.6077e+06	1.0234e+07	1.0725e+07	9.9362e+06	9.469e+06	9.4427e+06	1.11034e+07	1.01889e+07	9.61597e+06	-0.123999	-0.207493	0.413136	0.230464	NO	YES
GIGYF1	4.4033e+06	4.52e+06	3.9364e+06	2.6235e+06	3.5403e+06	3.6044e+06	3.7081e+06	2.6197e+06	1.4557e+06	4.28657e+06	3.25607e+06	2.5945e+06	-0.396692	-0.724366	0.0622534	0.112625	NO	NO
GIGYF2	1.1884e+07	1.3268e+07	1.0999e+07	9.7912e+06	9.4062e+06	9.2196e+06	1.1975e+07	1.0474e+07	9.5591e+06	1.20503e+07	9.47233e+06	1.06694e+07	-0.347281	-0.175599	0.0521536	0.226076	NO	YES
GLE1	5.8126e+06	3.4745e+06	3.6832e+06	4.3479e+06	3.4782e+06	1.56507e+06	5.7375e+06	6.5655e+06	5.8495e+06	4.32343e+06	3.13039e+06	6.05083e+06	-0.465835	0.484956	0.343743	0.135688	NO	NO
GLIPR1	3.5396e+06	536249	4.5543e+06	683967	1.30915e+06	3.5982e+06	805894	765106	719170	2.87672e+06	1.86377e+06	763390	-0.626198	-1.91393	0.538754	0.221855	NO	YES
GLIS1	4.3365e+06	4.5804e+06	3.497e+06	4.9736e+06	3.9027e+06	2.7803e+06	4.8401e+06	3.3871e+06	4.3415e+06	4.13797e+06	3.88553e+06	4.18957e+06	-0.0908094	0.017879	0.746774	0.928482	NO	NO
GLS	1.91003e+06	539046	1.36531e+06	4.2123e+06	6.522e+06	6.0303e+06	735264	6.1779e+06	5.4916e+06	1.27146e+06	5.5882e+06	4.13492e+06	2.13589	1.70137	0.011139	0.232576	YES	NO
GLS.1	1.3088e+07	1.8395e+07	1.3844e+07	9.6915e+06	1.3413e+07	1.5171e+07	5.4028e+06	9.2717e+06	8.7374e+06	1.5109e+07	1.27585e+07	7.80397e+06	-0.243949	-0.953129	0.367284	0.0273413	YES	NO
GLT8D1	419200	1.305e+06	2.1632e+06	9.7452e+06	3.9547e+06	6.0791e+06	2.1509e+07	2.3779e+07	2.418e+07	1.2958e+06	6.593e+06	23156000	2.34709	4.15947	0.0782085	0.000101773	YES	NO
GLYR1	3.5758e+06	2.6432e+06	891105	2.571e+06	2.4197e+06	3.6102e+06	699431	1.43057e+06	2.4675e+06	2.37003e+06	2.86697e+06	1.5325e+06	0.274617	-0.629021	0.610189	0.430565	NO	NO
GMDS	5.2405e+06	6.1252e+06	3.9446e+06	1.00783e+06	810978	6.2148e+06	5.878e+06	5.509e+06	476687	5.10343e+06	2.67787e+06	3.95456e+06	-0.930382	-0.36795	0.303078	0.586876	NO	YES
GMPS	1.101e+07	9.9292e+06	9.0975e+06	9.4334e+06	1.2624e+07	1.6384e+07	1.0182e+07	9.1823e+06	6.6679e+06	1.00122e+07	1.28138e+07	8.6774e+06	0.355935	-0.206429	0.295891	0.340257	NO	YES
GNA11	3.5702e+06	294232	4.297e+06	723505	602958	3.0547e+06	889308	658972	962883	2.72048e+06	1.46039e+06	837054	-0.897509	-1.70047	0.446277	0.265311	NO	YES
GNA13	3.322e+06	995512	3.7213e+06	3.3574e+06	3447400	2.44e+06	4.3823e+06	3.3509e+06	3.7713e+06	2.6796e+06	3.0816e+06	3.83483e+06	0.20166	0.517144	0.692867	0.306223	NO	YES
GNB1	9.2124e+06	8.8106e+06	7.6263e+06	6.2684e+06	6.9474e+06	7.4296e+06	7.1214e+06	7.5875e+06	5.3313e+06	8.54977e+06	6.8818e+06	6.68007e+06	-0.313099	-0.356023	0.0519972	0.0974024	NO	YES
GNB2	6.2284e+06	813254	5.5394e+06	6.2203e+06	7.7879e+06	8.6541e+06	420277	9.6893e+06	8.796e+06	4.19368e+06	7.5541e+06	6.30186e+06	0.849041	0.587559	0.176962	0.577424	NO	YES
GNE	379303	695291	1.46713e+06	2.093e+06	992422	2.257e+06	3.2363e+06	2.5428e+06	990616	847240	1.78081e+06	2.25657e+06	1.07169	1.41329	0.145195	0.155562	NO	NO
GNL1	7.8729e+06	7.6197e+06	5.658e+06	7.0579e+06	7.2859e+06	7.903e+06	2.4916e+06	6.1598e+06	5.5743e+06	7.0502e+06	7.4156e+06	4.7419e+06	0.0728992	-0.572199	0.663002	0.173436	NO	YES
GNL2	1.1822e+07	1.4677e+07	1.3319e+07	10817000	1.0943e+07	1.1802e+07	1.0415e+07	1.0083e+07	9.0433e+06	1.32727e+07	1.11873e+07	9.8471e+06	-0.246592	-0.430687	0.113856	0.0350198	YES	NO
GNL3	2.0769e+07	2.5256e+07	2.5837e+07	1.9597e+07	2.3553e+07	2.9732e+07	2.06e+07	1.7121e+07	1.9595e+07	2.3954e+07	2.4294e+07	1.91053e+07	0.0203335	-0.326291	0.925526	0.0741712	NO	NO
GNL3L	1.8945e+07	2.2132e+07	1.8644e+07	1.8332e+07	2.0555e+07	1.803e+07	1.5075e+07	1.2894e+07	1.2904e+07	1.9907e+07	1.89723e+07	1.36243e+07	-0.0693787	-0.54709	0.536471	0.013206	YES	NO
GOLGA2	5.8934e+06	3.5249e+06	4.4664e+06	3.8146e+06	3.4598e+06	2.9858e+06	2.6352e+06	1.5303e+06	2.3766e+06	4.62823e+06	3.42007e+06	2.1807e+06	-0.436437	-1.08567	0.214807	0.051991	NO	NO
GOLGA3	8.7115e+06	8.9024e+06	6.9918e+06	7.8848e+06	7.8603e+06	7.2541e+06	5.2129e+06	5.5824e+06	6.3146e+06	8.2019e+06	7.6664e+06	5.7033e+06	-0.0974089	-0.524161	0.477302	0.0350196	YES	NO
GOLGA4	9.9517e+06	5.4532e+06	7.7325e+06	6.4843e+06	4.6169e+06	4.1999e+06	4.4846e+06	3.2467e+06	3.8977e+06	7.71247e+06	5.10037e+06	3.87633e+06	-0.596591	-0.9925	0.172677	0.0888779	NO	YES
GOLGB1	4.249e+08	3.3586e+08	3.2795e+08	4.0647e+08	3.0792e+08	2.5031e+08	2.7093e+08	2.572e+08	4.1383e+08	3.62903e+08	3.21567e+08	3.13987e+08	-0.174467	-0.208882	0.500606	0.461717	NO	NO
GOSR1	1.16818e+06	929617	1.12046e+06	1.03613e+06	1.65286e+06	1.08106e+06	3.601e+06	3.0254e+06	1.15852e+06	1.07275e+06	1.25669e+06	2.59497e+06	0.228308	1.2744	0.459049	0.173789	NO	NO
GPAT3	3.9022e+06	5.527e+06	4.1245e+06	3.4347e+06	3.4352e+06	4.7698e+06	3.6226e+06	3.2504e+06	2.3931e+06	4.5179e+06	3.8799e+06	3.0887e+06	-0.219633	-0.548653	0.399453	0.0912269	NO	NO
GPIIIa	1.6469e+08	8.7581e+07	1.6309e+08	1.3988e+08	1.0532e+08	9.9185e+07	1.2856e+08	1.5691e+08	1.6537e+08	1.38454e+08	1.14795e+08	1.5028e+08	-0.270343	0.11825	0.467458	0.701421	NO	YES
GPN2	4.0389e+06	3.7778e+06	1.35502e+06	3.5469e+06	3.5311e+06	2.9136e+06	754728	621013	6.3436e+06	3.05724e+06	3.33053e+06	2.57311e+06	0.123524	-0.248714	0.7826	0.831204	NO	NO
GPN3	6.2902e+06	9.4587e+06	7.4574e+06	7.0654e+06	9.1612e+06	7.485e+06	5.8023e+06	8.3869e+06	8.4556e+06	7.73543e+06	7.90387e+06	7.54827e+06	0.0310765	-0.0353367	0.889091	0.890175	NO	NO
GPR180	6.0714e+06	5.508e+06	6.6574e+06	5.3397e+06	5.0331e+06	5.956e+06	5.3445e+06	6.8788e+06	5.54e+06	6.07893e+06	5.44293e+06	5.9211e+06	-0.159434	-0.037953	0.214764	0.80237	NO	NO
GPR89A	5.4413e+06	6.3315e+06	4.7264e+06	5.5313e+06	5.1196e+06	4.5866e+06	5.4591e+06	4.7478e+06	5.1838e+06	5.49973e+06	5.07917e+06	5.13023e+06	-0.11477	-0.100337	0.488144	0.523955	NO	NO
GPRC5A	6.6836e+06	8.6153e+06	1.2784e+07	1.0918e+07	8.5191e+06	8.848e+06	6.8701e+06	5.929e+06	6.5343e+06	9.36097e+06	9.42837e+06	6.44447e+06	0.0103503	-0.538597	0.974846	0.244913	NO	YES
GPX8	3.2482e+07	3.6485e+07	3.7311e+07	2.4894e+07	2.662e+07	2.5921e+07	1.5725e+07	1.4201e+07	1.3658e+07	3.5426e+07	2.58117e+07	1.4528e+07	-0.456785	-1.28597	0.0154979	0.00174876	YES	NO
GRAMD2B	1.2327e+07	1.111e+07	1.1516e+07	1.47e+07	1.2986e+07	1.1889e+07	1.5584e+07	1.3711e+07	1.4179e+07	1.1651e+07	1.31917e+07	1.44913e+07	0.179173	0.314737	0.191533	0.0185137	YES	NO
GRSF1	3.1038e+06	3.128e+06	989369	3.5225e+06	1.26005e+06	2.8286e+06	672115	869583	980003	2.40706e+06	2.53705e+06	840567	0.0758821	-1.51783	0.900378	0.155701	NO	NO
GSDMD	10299000	10247000	9.1518e+06	9.3926e+06	8.6188e+06	8.6577e+06	1.2509e+07	1.1596e+07	1.6193e+07	9.89927e+06	8.8897e+06	1.34327e+07	-0.155187	0.440352	0.0982167	0.120153	NO	YES
GSK3B	9.3191e+06	1.051e+07	1.0811e+07	1.0925e+07	1.0552e+07	1.1363e+07	9.6493e+06	1.0307e+07	9.7911e+06	1.02134e+07	1.09467e+07	9.9158e+06	0.100033	-0.0426574	0.247982	0.595454	NO	YES
GSN	4.8481e+06	4.7658e+06	4.6058e+06	8.7904e+06	6.1672e+06	5.6197e+06	3.4554e+06	5.5875e+06	3.7358e+06	4.7399e+06	6.8591e+06	4.25957e+06	0.533163	-0.15415	0.162029	0.547835	NO	YES
GSPT1	3.4964e+06	4.4974e+06	4.2098e+06	4.8862e+06	5.1284e+06	2.1602e+06	3.5669e+06	4.8516e+06	6.5995e+06	4.06787e+06	4.05827e+06	5.006e+06	-0.00340873	0.299386	0.993063	0.401124	NO	YES
GSTK1	7.3145e+06	8.8984e+06	9.1983e+06	4.922e+06	6.6552e+06	6.0967e+06	4.1474e+06	4.8509e+06	5.2883e+06	8.4704e+06	5.8913e+06	4.7622e+06	-0.523844	-0.830802	0.0300897	0.0101247	YES	NO
GTPBP10	1.27076e+06	926306	2.6132e+06	2.4885e+06	2.7016e+06	2.5873e+06	2.11249e+06	450227	1.1891e+06	1.60342e+06	2.59247e+06	1.25061e+06	0.693171	-0.358527	0.193011	0.642824	NO	NO
GTPBP4	1.8215e+07	1.9538e+07	1.8224e+07	1.7178e+07	1.7479e+07	2.077e+07	2.1372e+07	1.8923e+07	1.7516e+07	1.8659e+07	1.84757e+07	1.92703e+07	-0.0142452	0.0465099	0.892548	0.652947	NO	NO
GTPBP6	3.2828e+06	3.1389e+06	1.03603e+06	2.644e+06	1.0292e+06	3.4566e+06	916372	3.1849e+06	3.1971e+06	2.48591e+06	2.3766e+06	2.43279e+06	-0.0648753	-0.0311627	0.919655	0.962075	NO	NO
GTPBP8	5.6416e+06	4.6476e+06	393277	544934	4.8717e+06	4.7152e+06	541504	3.8291e+06	608550	3.56083e+06	3.37728e+06	1.65972e+06	-0.0763509	-1.10127	0.935964	0.390012	NO	NO
GUSB	1.5589e+06	3.0887e+06	1.5957e+06	2.1087e+06	3.5716e+06	3.4292e+06	3928200	3.2397e+06	3.0097e+06	2.0811e+06	3.0365e+06	3.39253e+06	0.545063	0.705017	0.236635	0.103811	NO	NO
H2AC12	1.3787e+07	1.00091e+06	1.195e+07	2.3623e+07	3.5087e+07	1.4431e+07	2.5332e+07	2.5138e+07	3.3573e+07	8.91264e+06	2.43803e+07	2.80143e+07	1.45179	1.65224	0.107721	0.0212777	YES	NO
H2AZ2	816213	1.1224e+07	1.0695e+07	750514	1.2734e+07	1.79847e+06	1.3521e+07	836483	925047	7.5784e+06	5.09433e+06	5.09418e+06	-0.573003	-0.573045	0.652834	0.670683	NO	NO
H2BC12	6.7776e+07	6.1355e+07	6.3476e+07	5.9839e+07	6.6244e+07	6.2247e+07	6.3971e+07	6.4638e+07	6.8788e+07	6.42023e+07	6.27767e+07	6.5799e+07	-0.0323973	0.0354399	0.619944	0.54653	NO	NO
H3-3A	2.4637e+07	3.3135e+07	2.9107e+07	2.19e+07	2.4456e+07	2.2235e+07	2.1953e+07	2.6497e+07	2.0696e+07	2.89597e+07	2.28637e+07	2.30487e+07	-0.340988	-0.329362	0.119936	0.129267	NO	NO
H4C7	4.8665e+06	5.4603e+06	4.1704e+06	5.6198e+06	5.4488e+06	4.833e+06	7.0693e+06	7.8101e+06	6.3835e+06	4.8324e+06	5.30053e+06	7.08763e+06	0.133398	0.552564	0.359511	0.0156622	YES	NO
HACD3	5.2147e+06	6.059e+06	5.2621e+06	5.419e+06	4.3755e+06	5.7415e+06	5.7684e+06	5.4605e+06	5.7606e+06	5.51193e+06	5.17867e+06	5.66317e+06	-0.0899777	0.0390506	0.54278	0.646245	NO	YES
HADHA	5.2184e+07	5.743e+07	4.5938e+07	4.0397e+07	4.9095e+07	7.0207e+07	7.0511e+07	5.1112e+07	4.3644e+07	5.18507e+07	5.3233e+07	5.5089e+07	0.0379583	0.0874017	0.894507	0.736387	NO	YES
HASPIN	6.5323e+06	6.0853e+06	6.6057e+06	4.0082e+06	4.2061e+06	4.345e+06	5.4432e+06	5.3695e+06	6.0042e+06	6.40777e+06	4.18643e+06	5.60563e+06	-0.6141	-0.192944	0.000872017	0.0380216	YES	NO
HAT1	812674	952596	6.0406e+06	6.2632e+06	903364	5.073e+06	469364	1.42489e+06	5.6475e+06	2.60196e+06	4.07985e+06	2.51392e+06	0.648921	-0.0496586	0.566183	0.971835	NO	YES
HBS1L	4.5621e+06	5.2607e+06	4.0296e+06	5.4714e+06	5.8073e+06	5.6626e+06	8.2334e+06	6.9199e+06	4.9931e+06	4.61747e+06	5.6471e+06	6.71547e+06	0.290409	0.540386	0.0928661	0.143745	NO	NO
HDAC10	8.5611e+06	1.0404e+07	741611	1.043e+07	1.2239e+07	1.1612e+07	8.8735e+06	1.1659e+06	1.0716e+07	6.5689e+06	1.1427e+07	6.91847e+06	0.798722	0.0747995	0.240325	0.937112	NO	YES
HDAC2	1.18109e+06	6.0048e+06	5.7146e+06	3.5508e+06	6.0928e+06	5.8566e+06	4.4006e+06	4.293e+06	737858	4.30016e+06	5.16673e+06	3.14382e+06	0.264861	-0.451873	0.656137	0.590972	NO	YES
HDHD5	7.1004e+06	5.5687e+06	6.7789e+06	7.8284e+06	1.3347e+07	2.2195e+07	1.4708e+07	1.1379e+07	9.1857e+06	6.48267e+06	1.44568e+07	1.17576e+07	1.15709	0.85893	0.195635	0.0715062	NO	YES
HDLBP	6.7478e+07	6.0737e+07	6.2811e+07	5.8575e+07	6.4111e+07	6.7208e+07	5.303e+07	6.2645e+07	6.2494e+07	6.36753e+07	6.3298e+07	5.93897e+07	-0.00857469	-0.100523	0.912572	0.328275	NO	YES
HEATR1	7.0403e+06	8.3774e+06	8.7877e+06	1.1845e+07	1.144e+07	1.192e+07	1.4103e+07	1.1562e+07	1.1915e+07	8.06847e+06	1.1735e+07	1.25267e+07	0.540451	0.634636	0.0146086	0.0132365	YES	NO
HEATR6	2.6778e+06	730649	1.38546e+06	3.6231e+06	3.0459e+06	3.0487e+06	4.3181e+06	4.5275e+06	3.4027e+06	1.59797e+06	3.23923e+06	4.08277e+06	1.01941	1.35331	0.090778	0.0289338	YES	NO
HELLS	1.2987e+07	1.4097e+07	1.2695e+07	1.0311e+07	9.9619e+06	7.2382e+06	1.4178e+07	9.4332e+06	9.395e+06	1.32597e+07	9.17037e+06	1.10021e+07	-0.531993	-0.26927	0.0360708	0.288851	YES	NO
HELZ2	2.1651e+07	3.1829e+07	2.1198e+07	3.1077e+07	2.4212e+07	2.4541e+07	2.3348e+07	2.517e+07	2.7039e+07	2.48927e+07	2.661e+07	2.51857e+07	0.0962477	0.0168821	0.702195	0.941979	NO	YES
HERC2	1.6734e+07	1.8173e+07	2.1914e+07	2.4645e+07	2.4626e+07	1.7639e+07	1.8475e+07	1.4374e+07	1.4394e+07	1.89403e+07	2.23033e+07	1.57477e+07	0.235798	-0.266324	0.304768	0.197149	NO	YES
HERC6	1.4622e+07	1.5148e+07	1.5118e+07	1.3589e+07	1.4694e+07	1.2981e+07	9.1467e+06	1.2603e+07	1.2723e+07	1.49627e+07	1.37547e+07	1.14909e+07	-0.121446	-0.380876	0.126223	0.0946984	NO	NO
HIP1	1.3441e+07	1.6593e+07	1.5282e+07	1.1849e+07	1.302e+07	1.2784e+07	1.09123e+06	939003	1.2923e+07	1.51053e+07	1.2551e+07	4.98441e+06	-0.267256	-1.59956	0.0929864	0.11898	NO	YES
HIP1R	9.6123e+07	1.126e+08	1.0347e+08	1.065e+08	1.1425e+08	1.1079e+08	1.0833e+08	1.1535e+08	1.2226e+08	1.04064e+08	1.10513e+08	1.15313e+08	0.0867448	0.148084	0.312446	0.147588	NO	YES
HJURP	7.7442e+06	7.6038e+06	8.3649e+06	5.674e+06	6.6285e+06	6.6641e+06	5.0073e+06	5.0445e+06	6.9402e+06	7.9043e+06	6.3222e+06	5.664e+06	-0.322211	-0.480816	0.0200719	0.0586385	YES	NO
HK2	2.9987e+07	3.6434e+07	2.8539e+07	2.4561e+07	2.9056e+07	3.355e+07	2.9525e+07	2.7217e+07	2.5877e+07	3.16533e+07	2.90557e+07	2.75397e+07	-0.123538	-0.200846	0.50537	0.226679	NO	YES
HMGCR	558350	635410	959349	547230	683490	859320	3.8193e+07	9.6651e+06	2.7002e+07	717703	696680	2.49534e+07	-0.0428905	5.1197	0.89757	0.0999435	NO	NO
HMGCS1	1.0176e+07	6.3325e+06	6.5164e+06	6.3191e+06	9.6772e+06	8.6385e+06	7.9524e+06	8.3235e+06	6.1434e+06	7.67497e+06	8.2116e+06	7.4731e+06	0.0975029	-0.0384537	0.754637	0.895872	NO	YES
HNRNPA0	1.5163e+07	1.6618e+07	2.0718e+07	1.3275e+07	1.4353e+07	1.8991e+07	1.0198e+07	1.122e+07	1.031e+07	1.74997e+07	1.55397e+07	1.0576e+07	-0.171372	-0.726533	0.462975	0.0485442	YES	NO
HNRNPA3	4.3355e+06	4.33e+06	8.9279e+06	2.69e+06	2.4761e+06	6.589e+06	912800	1.41861e+06	1.1065e+06	5.86447e+06	3.91837e+06	1.14597e+06	-0.581748	-2.35543	0.393567	0.0898587	NO	NO
HNRNPAB	3.5143e+06	3.8148e+06	5.0239e+06	3.5651e+06	4.4932e+06	5.5097e+06	800354	915126	490898	4.11767e+06	4.52267e+06	735459	0.135347	-2.48511	0.608109	0.0131912	YES	NO
HNRNPC	4.1311e+07	4.5762e+07	6.1911e+07	4.1389e+07	3.972e+07	4.0992e+07	2.2284e+07	2.6617e+07	3.3676e+07	4.96613e+07	4.07003e+07	2.75257e+07	-0.287082	-0.851345	0.288162	0.0512878	NO	NO
HNRNPDL	6.6529e+07	7.1352e+07	7.1766e+07	5.488e+07	6.0618e+07	6.1447e+07	4.8406e+07	4.8689e+07	4.5165e+07	6.98823e+07	5.89817e+07	4.742e+07	-0.244661	-0.559432	0.0161935	0.000751032	YES	NO
HNRNPF	1.6008e+08	1.4967e+08	1.8148e+08	1.4156e+08	1.3255e+08	1.428e+08	1.3582e+08	1.321e+08	1.4007e+08	1.63743e+08	1.3897e+08	1.35997e+08	-0.236663	-0.267865	0.105738	0.0898986	NO	YES
HNRNPK	2.7066e+08	3.083e+08	2.7601e+08	2.625e+08	2.7137e+08	2.5981e+08	2.4468e+08	2.5146e+08	2.7266e+08	2.8499e+08	2.6456e+08	2.56267e+08	-0.107316	-0.153265	0.218835	0.125292	NO	NO
HNRNPL	5.4318e+06	5.8254e+06	8.2459e+06	2.3932e+06	1.5338e+06	3.7294e+06	625395	739165	1.9546e+06	6.50103e+06	2.55213e+06	1.10639e+06	-1.34897	-2.55481	0.0258681	0.0129505	YES	NO
HNRNPR	1.0237e+07	1.0978e+07	11906000	9.8664e+06	1.108e+07	1.0794e+07	1.0005e+07	8.5025e+06	8.182e+06	1.10403e+07	1.05801e+07	8.8965e+06	-0.0614259	-0.311474	0.492787	0.0456089	YES	NO
HNRNPUL1	4.3275e+06	3.8784e+06	563828	487926	1.3399e+06	3.3656e+06	2.7253e+06	3.0485e+06	2.2518e+06	2.92324e+06	1.73114e+06	2.6752e+06	-0.755844	-0.127923	0.464871	0.855251	NO	YES
HNRNPUL2	6.9661e+06	8.0792e+06	9.729e+06	7.0118e+06	6.5903e+06	9.4231e+06	4.5241e+06	4.2924e+06	6.5086e+06	8.2581e+06	7.67507e+06	5.10837e+06	-0.105631	-0.692948	0.650801	0.0428029	YES	NO
HOOK2	1.1881e+07	1.1732e+07	1.2098e+07	1.3032e+07	9.3027e+06	9.4551e+06	1.0413e+07	1.0825e+07	1.1467e+07	1.19037e+07	1.05966e+07	1.09017e+07	-0.167805	-0.126857	0.395693	0.0693271	NO	NO
HPRT1	1.54761e+06	1.00554e+06	626140	891280	6.0982e+06	5.4235e+06	499285	6.8498e+06	7.2137e+06	1.05977e+06	4.13766e+06	4.85426e+06	1.96507	2.19551	0.197806	0.222534	NO	YES
HSBP1	8.9483e+06	1.58385e+06	736330	1.0896e+07	1.26551e+06	1.1478e+07	1.1215e+07	7.9841e+06	7.6439e+06	3.75616e+06	7.87984e+06	8.94767e+06	1.06891	1.25225	0.386112	0.174371	NO	NO
HSD17B10	2.2073e+07	2.4459e+07	19745000	1.4868e+07	3.748e+07	4.7533e+07	4.6681e+07	4.0863e+07	2.1089e+07	2.20923e+07	3.32937e+07	3.6211e+07	0.591702	0.712882	0.365768	0.207064	NO	YES
HSD17B12	1.8585e+08	1.9155e+08	1.6343e+08	1.8632e+08	1.8035e+08	1.9678e+08	1.8631e+08	1.9422e+08	1.8242e+08	1.80277e+08	1.87817e+08	1.8765e+08	0.0591124	0.0578316	0.496783	0.491199	NO	YES
HSD17B13	3.4305e+06	3970100	3.4368e+06	3.6342e+06	3.6345e+06	3.5111e+06	589655	650477	946781	3.61247e+06	3.59327e+06	728971	-0.00768827	-2.30905	0.925394	0.000479374	YES	NO
HSD17B4	3.926e+06	1.8472e+06	3.6142e+06	2.7968e+06	4.2313e+06	3.2746e+06	1.36231e+06	1.00146e+06	1.5737e+06	3.12913e+06	3.43423e+06	1.31249e+06	0.134225	-1.25346	0.716134	0.09878	NO	YES
HSD17B7	2.401e+07	2.6359e+07	2.0364e+07	2.3468e+07	2.2221e+07	2.3705e+07	2.4114e+07	2.3537e+07	2.3796e+07	2.35777e+07	2.31313e+07	2.38157e+07	-0.0275725	0.01449	0.82512	0.904186	NO	NO
HSDL1	466463	1.18526e+06	2.16435e+06	1.04882e+06	1.21207e+06	1.06316e+06	1.2529e+06	1.48427e+06	1.8912e+06	1.27202e+06	1.10801e+06	1.54279e+06	-0.199149	0.278418	0.771195	0.647894	NO	YES
HSP90AA1	2.5282e+07	1.3096e+07	1.5562e+07	1.0545e+07	1.1524e+07	9.1845e+06	8.9407e+06	1.0419e+07	1.3319e+07	1.798e+07	1.04178e+07	1.08929e+07	-0.787338	-0.723005	0.175504	0.188869	NO	YES
HSP90AB1	9.2757e+07	8.6978e+07	8.792e+07	7.7482e+07	8.2585e+07	9.2144e+07	6.6748e+07	7.9391e+07	8.2295e+07	8.92183e+07	8.40703e+07	7.61447e+07	-0.0857434	-0.228597	0.358262	0.0974673	NO	YES
HSPA4	4.5215e+06	4.2433e+06	856764	677715	298275	873404	5.486e+06	783472	820803	3.20719e+06	616464	2.36342e+06	-2.37922	-0.44043	0.156363	0.689988	NO	YES
HSPD1	4.6531e+07	6.437e+07	5.1855e+07	4.2268e+07	6.9193e+07	8.1315e+07	5.4802e+07	4.9506e+07	3.9687e+07	5.4252e+07	6.42587e+07	4.79983e+07	0.244215	-0.176692	0.491666	0.417279	NO	YES
HSPG2	8.1238e+06	8.4627e+06	9.3436e+06	9.6185e+06	9.9327e+06	1.1144e+07	6.909e+06	1.0068e+07	1.0009e+07	8.64337e+06	1.02317e+07	8.99533e+06	0.243385	0.0575834	0.058005	0.774952	NO	YES
HSPH1	8.0619e+06	6.745e+06	1.0754e+07	5.9834e+06	7.3823e+06	7.8191e+06	7.8108e+06	7.4449e+06	5.8599e+06	8.5203e+06	7.0616e+06	7.03853e+06	-0.270909	-0.275629	0.348663	0.345133	NO	YES
HTT	1.4364e+06	3.1413e+06	2.5287e+06	1.5923e+06	4.2218e+06	5.3675e+06	4.0042e+06	4.2318e+06	3.412e+06	2.3688e+06	3.7272e+06	3.88267e+06	0.653936	0.712891	0.354065	0.074674	NO	YES
HUWE1	9.2794e+06	8.8034e+06	9.0202e+06	9.4883e+06	9.0666e+06	8.9305e+06	8.0342e+06	9.0164e+06	1.0186e+07	9.03433e+06	9.1618e+06	9.07887e+06	0.0202129	0.00709407	0.589777	0.950118	NO	YES
IARS1	2.5131e+07	2.1418e+07	2.2448e+07	2.6147e+07	2.2729e+07	1.8617e+07	2.3414e+07	2.2225e+07	2.1452e+07	2.2999e+07	2.24977e+07	2.23637e+07	-0.0317958	-0.0404144	0.850607	0.64512	NO	NO
IARS2	4.1228e+06	7.6011e+06	4.5769e+06	5.0222e+06	9.7979e+06	9.4221e+06	9.4598e+06	7.325e+06	5.7019e+06	5.4336e+06	8.08073e+06	7.49557e+06	0.572578	0.464129	0.239479	0.251969	NO	YES
ICAM1	9.368e+07	1.1999e+08	1.4792e+08	1.0458e+08	9.9257e+07	9.4663e+07	1.1714e+08	1.1157e+08	1.2563e+08	1.2053e+08	9.95e+07	1.18113e+08	-0.276624	-0.0292204	0.31035	0.893529	NO	YES
IDH1	4.5465e+06	3.9109e+06	3.2848e+06	4.1132e+06	3.2909e+06	3.4026e+06	2.857e+06	2.9348e+06	2.9045e+06	3.91407e+06	3.60223e+06	2.89877e+06	-0.119777	-0.433229	0.527015	0.107641	NO	NO
IDH2	1.138e+08	1.2443e+08	1.026e+08	1.1638e+08	1.1557e+08	1.0465e+08	1.4449e+08	1.0727e+08	1.0589e+08	1.1361e+08	1.122e+08	1.19217e+08	-0.0180172	0.0694961	0.859162	0.718536	NO	YES
IDH3A	1.1406e+07	1.334e+07	1.0111e+07	9.6985e+06	1.1903e+07	9.1417e+06	1.2034e+07	1.1412e+07	9.521e+06	1.1619e+07	1.02477e+07	1.0989e+07	-0.181181	-0.0804258	0.338743	0.629811	NO	NO
IDH3G	2.0314e+07	2.4688e+07	2.0171e+07	2.1811e+07	2.9689e+07	3.4582e+07	3.0358e+07	2.4648e+07	2.2914e+07	2.17243e+07	2.8694e+07	2.59733e+07	0.401437	0.257719	0.193291	0.200645	NO	YES
IDO1	5.3715e+06	7.5022e+06	7.358e+06	1.0607e+07	9.4093e+06	9.9985e+06	7.0815e+06	7.1327e+06	8.6704e+06	6.7439e+06	1.00049e+07	7.6282e+06	0.569057	0.17776	0.0248545	0.367216	YES	NO
IFFO2	6.0707e+06	5.9666e+06	5.2651e+06	8.5825e+06	9.5735e+06	7.7854e+06	5.4637e+06	6.0464e+06	6.1452e+06	5.76747e+06	8.64713e+06	5.8851e+06	0.584284	0.0291292	0.016597	0.74035	YES	NO
IFGGB2	6.6579e+06	7.4793e+06	5.8868e+06	7.37e+06	7.5335e+06	9.1739e+06	7.2512e+06	8.9388e+06	6.1043e+06	6.67467e+06	8.0258e+06	7.43143e+06	0.265949	0.154945	0.144196	0.478552	NO	NO
IFGGD3	6.3893e+06	5.9431e+06	5.5916e+06	6.5962e+06	7.3701e+06	6.7658e+06	7.6318e+06	5.4253e+06	5.3799e+06	5.97467e+06	6.9107e+06	6.14567e+06	0.209974	0.0407113	0.0467639	0.843505	YES	NO
IFI44	1.9589e+07	2.7206e+07	2.2042e+07	2.189e+07	2.5595e+07	3.0124e+07	2.611e+07	2.3097e+07	2.3192e+07	2.29457e+07	2.58697e+07	2.4133e+07	0.17304	0.0727855	0.42222	0.66428	NO	NO
IFI44L	2.4359e+07	3.0179e+07	2.2321e+07	2.3812e+07	2.6907e+07	3.1521e+07	2.81e+07	2.6593e+07	2.3934e+07	2.56197e+07	2.74133e+07	2.6209e+07	0.0976261	0.0328106	0.610421	0.838337	NO	NO
IFIT1	2.9212e+06	2.9505e+06	2.5756e+06	3.2708e+06	4.0961e+06	4.8148e+06	2.8144e+06	2.2897e+06	1.17662e+06	2.81577e+06	4.06057e+06	2.09357e+06	0.528153	-0.427559	0.0992234	0.270674	NO	NO
IFIT5	2.8769e+06	1.65508e+06	4.4477e+06	3.0196e+06	3.2394e+06	6.689e+06	1.9347e+06	749148	903126	2.99323e+06	4.316e+06	1.19566e+06	0.527993	-1.3239	0.415897	0.142736	NO	YES
IFNGR1	955223	6.4127e+06	5.2586e+06	5.5373e+06	698241	4.7896e+06	1.08024e+06	1.02253e+06	1.95563e+06	4.20884e+06	3.67505e+06	1.3528e+06	-0.19566	-1.63747	0.823498	0.224922	NO	YES
IFRD1	1.8175e+07	1.9474e+07	1.7053e+07	2.4747e+07	2.2816e+07	1.8868e+07	3.4949e+07	2.6504e+07	2.8975e+07	1.8234e+07	2.21437e+07	3.01427e+07	0.280263	0.725176	0.139566	0.0337569	YES	NO
IFRD2	3.5964e+06	2.5048e+06	3.0414e+06	2.8238e+06	4.4623e+06	4.569e+06	2.576e+06	1.08976e+06	3.6172e+06	3.04753e+06	3.9517e+06	2.42765e+06	0.374831	-0.328079	0.252851	0.499403	NO	NO
IGF1R	2.8818e+08	1.0426e+08	2.6528e+08	2.3331e+08	2.0623e+08	1.9748e+08	1.9874e+08	203140000	2.2078e+08	2.1924e+08	2.1234e+08	2.07553e+08	-0.0461349	-0.0790289	0.916778	0.859127	NO	YES
IGF2BP1	8.0227e+06	6.4159e+06	8.3511e+06	7.127e+06	8.157e+06	8.1113e+06	1.0326e+07	7.9748e+06	9.2879e+06	7.59657e+06	7.79843e+06	9.19623e+06	0.0378368	0.275696	0.786845	0.153282	NO	YES
IGF2BP2	2.7822e+06	3.1522e+06	3.1009e+06	3.2921e+06	2.769e+06	3.705e+06	4.1276e+06	3.9167e+06	3.3375e+06	3.01177e+06	3.25537e+06	3.79393e+06	0.11221	0.333084	0.474743	0.0612376	NO	NO
IGF2BP3	1.6077e+07	1.7299e+07	1.7034e+07	1.4377e+07	1.6102e+07	1.878e+07	1.6006e+07	1.5858e+07	1.5809e+07	1.68033e+07	1.64197e+07	1.5891e+07	-0.0333226	-0.0805375	0.797166	0.129872	NO	YES
IGHMBP2	5.2014e+06	5.1403e+06	5.0436e+06	4.6212e+06	6.0875e+06	4.5595e+06	7.7454e+06	6.7662e+06	9.5087e+06	5.12843e+06	5.0894e+06	8.00677e+06	-0.0110226	0.642702	0.94494	0.0692235	NO	NO
IGSF3	1.1898e+07	1.1317e+07	1.1805e+07	1.2513e+07	9.8333e+06	9.951e+06	1.0083e+07	1.1642e+07	1.1313e+07	1.16733e+07	1.07658e+07	1.10127e+07	-0.116766	-0.0840527	0.409041	0.297558	NO	YES
IGSF8	4.1986e+06	811344	4.6606e+06	3.3296e+06	3.0143e+06	3.2579e+06	4.4009e+06	4.1392e+06	4.3288e+06	3.22351e+06	3.2006e+06	4.28963e+06	-0.0102922	0.41222	0.986671	0.472419	NO	YES
IK	3120000	2.9031e+06	710427	4.2297e+06	4.4669e+06	3.3942e+06	3.9436e+06	2.8124e+06	3.5732e+06	2.24451e+06	4.03027e+06	3.44307e+06	0.844475	0.617294	0.132413	0.256908	NO	NO
IKBKB	770594	1.14582e+06	5.5598e+06	4.7679e+06	3.9359e+06	5.0873e+06	826420	2.8383e+06	2.27902e+06	2.49207e+06	4.59703e+06	1.98125e+06	0.883357	-0.330939	0.302995	0.780089	NO	YES
IL1RAP	1.3915e+07	1.5122e+07	1.7267e+07	1.657e+07	1.2364e+07	1.3551e+07	1.6987e+07	1.4533e+07	1.3061e+07	1.54347e+07	1.41617e+07	1.48603e+07	-0.124183	-0.0547078	0.47062	0.722991	NO	YES
ILF3	3.2227e+07	3.6232e+07	4.0225e+07	3.0153e+07	2.8385e+07	3.4849e+07	2.4624e+07	2.3121e+07	2.8038e+07	3.6228e+07	3.1129e+07	2.5261e+07	-0.218846	-0.520193	0.167601	0.0221689	YES	NO
ILVBL	4.118e+06	3.6193e+06	2.4675e+06	3.3042e+06	4.1133e+06	4.3944e+06	5.6823e+06	4.0589e+06	3.0191e+06	3.4016e+06	3.9373e+06	4.25343e+06	0.210993	0.322414	0.42069	0.414102	NO	YES
IMMT.1	1.376e+08	161690000	1.4465e+08	1.6934e+08	1.8227e+08	1.9516e+08	1.6254e+08	1.5621e+08	1.3095e+08	1.4798e+08	1.82257e+08	1.499e+08	0.300569	0.0185982	0.0294962	0.881358	YES	NO
INHBA	1.46686e+06	1.10966e+06	396578	4.6357e+06	6.1398e+06	3.9003e+06	1.39483e+06	893095	3.5204e+06	991032	4.89193e+06	1.93611e+06	2.3034	0.966156	0.0143962	0.365268	YES	NO
INPP1	1.28735e+06	2.8608e+06	2.9766e+06	453425	2.9769e+06	3.1919e+06	2.9809e+06	3.5374e+06	3.8916e+06	2.37492e+06	2.20741e+06	3.46997e+06	-0.105523	0.547045	0.880657	0.171699	NO	NO
INTS1	2.4653e+06	2.8003e+06	3.3106e+06	2.6435e+06	2.4579e+06	2.7313e+06	1.30127e+06	1.50635e+06	2.3395e+06	2.85873e+06	2.6109e+06	1.71571e+06	-0.130829	-0.736573	0.423454	0.0499754	YES	NO
INTS11	1.47442e+06	4.4674e+06	4.3924e+06	2.8102e+06	2.9423e+06	3.3472e+06	708765	863276	1.0251e+06	3.44474e+06	3.03323e+06	865715	-0.183538	-1.99243	0.718425	0.119008	NO	NO
INTS2	6.948e+06	8.9654e+06	8.1206e+06	7.4107e+06	6.8082e+06	7.5291e+06	6.4914e+06	7.446e+06	8.2193e+06	8.01133e+06	7.24933e+06	7.38557e+06	-0.144194	-0.117334	0.323429	0.462674	NO	NO
INTS3	6.9507e+06	7.3086e+06	4.6512e+06	5.6626e+06	7.0449e+06	6.5558e+06	5.907e+06	4.6789e+06	4.6137e+06	6.3035e+06	6.4211e+06	5.06653e+06	0.0266674	-0.315154	0.907219	0.2779	NO	NO
INTS5	1.616e+06	1.3422e+06	2.1268e+06	2.3885e+06	812031	646843	1.3488e+06	1.3651e+06	1.819e+06	1.695e+06	1.28246e+06	1.51097e+06	-0.402374	-0.165813	0.547212	0.547377	NO	NO
INTS7	1.379e+07	1.4583e+07	1.9255e+07	1.3552e+07	1.4665e+07	14685000	1.5136e+07	1.4488e+07	1.4888e+07	1.5876e+07	1.43007e+07	1.48373e+07	-0.150765	-0.0976156	0.45477	0.605106	NO	NO
INTS9	2.6366e+06	4.2896e+06	2.9226e+06	800521	3.6975e+06	8.6013e+06	6.711e+06	668860	562233	3.28293e+06	4.36644e+06	2.64736e+06	0.411472	-0.310429	0.684291	0.787394	NO	NO
IPO11	4.256e+06	1.9785e+06	428232	3.8269e+06	678654	3.3546e+06	2.21635e+06	1.10026e+06	3.2477e+06	2.22091e+06	2.62005e+06	2.1881e+06	0.238444	-0.0214697	0.801208	0.980992	NO	YES
IPO4	2.9441e+06	3.6093e+06	4.1541e+06	3.742e+06	3.6056e+06	4.0747e+06	2.8891e+06	3.4457e+06	4.4292e+06	3.56917e+06	3.80743e+06	3588000	0.0932315	0.00759262	0.577809	0.975325	NO	YES
IPO7	2.2506e+07	2.0943e+07	2.2721e+07	2.1184e+07	2.3351e+07	2.0912e+07	1.9931e+07	2.4315e+07	24240000	2.20567e+07	2.18157e+07	2.28287e+07	-0.0158502	0.0496318	0.814069	0.658374	NO	YES
IQSEC1	2.3787e+06	652380	653748	3.0177e+06	4.3065e+06	789838	2.8191e+06	3.1835e+06	3.5594e+06	1.22828e+06	2.70468e+06	3.18733e+06	1.13882	1.37571	0.294995	0.0623042	NO	NO
IRAK1	8.1841e+06	8.8645e+06	7.1096e+06	8.8909e+06	7.74e+06	5.9347e+06	7.8642e+06	1.0017e+07	8.5643e+06	8.05273e+06	7.52187e+06	8.81517e+06	-0.0983878	0.130509	0.629807	0.404292	NO	YES
IRF3	4.7739e+06	1.92325e+06	1.76919e+06	5.3357e+06	4.7737e+06	4.964e+06	820975	5.6687e+06	8.0064e+06	2.82211e+06	5.02447e+06	4.83203e+06	0.832196	0.775853	0.149395	0.455657	NO	YES
ISG15	4.8608e+08	5.3891e+08	4.81e+08	4.4741e+08	4.3954e+08	4.493e+08	3.1595e+08	3.5703e+08	3.3412e+08	5.01997e+08	4.45417e+08	3.357e+08	-0.172522	-0.580505	0.088873	0.00303698	YES	NO
ISOC2	1.20557e+06	2.8819e+06	2.6607e+06	3.0961e+06	3.3182e+06	2893600	512133	365668	1.8336e+06	2.24939e+06	3.10263e+06	903801	0.46396	-1.31546	0.242743	0.129194	NO	NO
ITCH	4.5136e+06	4.2281e+06	3.7132e+06	4.694e+06	3.1437e+06	4.2651e+06	2.5812e+06	3.7538e+06	1.05562e+06	4.15163e+06	4.03427e+06	2.46354e+06	-0.0413726	-0.752946	0.835519	0.154661	NO	YES
ITFG1	3.6336e+06	5.0429e+06	4.7613e+06	4.5359e+06	3.5681e+06	4.1385e+06	3.392e+06	4.0812e+06	4.1209e+06	4.47927e+06	4.08083e+06	3.8647e+06	-0.134399	-0.212906	0.488101	0.296893	NO	YES
ITGA1	2.8305e+07	2.8819e+07	2.6285e+07	2.393e+07	2.5085e+07	2.7258e+07	2.6406e+07	2.0493e+07	2.0448e+07	2.7803e+07	2.54243e+07	2.2449e+07	-0.129031	-0.308589	0.132345	0.0991751	NO	YES
ITGA1.1	7.0636e+06	6.9805e+06	6.1005e+06	6.938e+06	7.5187e+06	7.7046e+06	9.0979e+06	8.5618e+06	9.2009e+06	6.71487e+06	7.3871e+06	8.95353e+06	0.137649	0.415098	0.161373	0.0059982	YES	NO
ITGA3	1.2581e+08	1.0312e+08	1.7123e+08	7.7517e+07	1.2316e+08	1.1618e+08	1.1837e+08	7.6665e+07	1.3679e+08	1.33387e+08	1.05619e+08	1.10608e+08	-0.336745	-0.270154	0.327517	0.443571	NO	YES
ITGA6	7.6477e+07	3.8889e+07	6.4263e+07	5.9934e+07	6.0281e+07	6.0805e+07	4.3879e+07	5.9247e+07	5.6551e+07	5.98763e+07	6.034e+07	5.32257e+07	0.0111288	-0.169864	0.970401	0.622998	NO	YES
ITGAV	3.3913e+09	3.5767e+09	3.554e+09	3.562e+09	3.3049e+09	3.1608e+09	3.4577e+09	3.0048e+09	2.8826e+09	3.50733e+09	3.34257e+09	3.11503e+09	-0.0694182	-0.171127	0.299479	0.143817	NO	YES
ITGB1	8.9977e+08	4.9942e+08	1.3135e+09	7.3098e+08	6.8495e+08	6.7997e+08	6.7717e+08	6.0519e+08	7.2983e+08	9.0423e+08	6.98633e+08	6.7073e+08	-0.372154	-0.430958	0.47408	0.42561	NO	YES
ITGB4	3.7889e+07	3.875e+07	4.8878e+07	4.4816e+07	4.1523e+07	4.016e+07	4.5012e+07	4.1214e+07	3.4278e+07	4.1839e+07	4.21663e+07	4.0168e+07	0.0112432	-0.0588017	0.937374	0.741668	NO	YES
ITGB4.1	3.042e+08	3.0816e+08	3.3842e+08	2.7281e+08	2.6863e+08	2.7097e+08	2.3651e+08	2.3257e+08	2.407e+08	3.16927e+08	2.70803e+08	2.36593e+08	-0.226904	-0.42174	0.04916	0.0143427	YES	NO
ITPA	7.5153e+06	649662	806706	1.76363e+06	7.1164e+06	7.8692e+06	989450	1.08255e+06	591878	2.99056e+06	5.58308e+06	887958	0.900647	-1.75185	0.433038	0.450992	NO	NO
ITPK1	1.486e+07	1.6386e+07	1.3717e+07	1.245e+07	1.3604e+07	1.1409e+07	1.6789e+07	1.3867e+07	1.6198e+07	1.49877e+07	1.24877e+07	1.5618e+07	-0.263272	0.0594339	0.0691163	0.622174	NO	YES
ITPR2	2.72e+06	2.2609e+06	360943	2.6078e+06	2.9569e+06	2.2297e+06	3.0928e+06	3.3633e+06	2.5913e+06	1.78061e+06	2.59813e+06	3.0158e+06	0.5451	0.760166	0.376323	0.223704	NO	YES
IVNS1ABP	4.515e+06	4.9697e+06	4.7024e+06	5.6561e+06	4.853e+06	4.7279e+06	5.3598e+06	5.2181e+06	5.7247e+06	4.72903e+06	5.079e+06	5.4342e+06	0.102999	0.200522	0.358599	0.0252126	YES	NO
JAGN1	994212	7.4626e+06	1.0071e+07	1.6903e+07	1.3894e+07	5.0444e+06	1.5302e+07	1.8101e+07	1.5432e+07	6.17594e+06	1.19471e+07	1.62783e+07	0.951934	1.39822	0.270556	0.0524152	NO	NO
JAK1	9.6549e+06	9.7013e+06	1.0629e+07	1.211e+07	1.2677e+07	1.2257e+07	1.1344e+07	9.8784e+06	1.0871e+07	9.99507e+06	1.2348e+07	1.06978e+07	0.304989	0.098026	0.00684128	0.265704	YES	NO
JUP	1.7642e+08	1.9761e+08	2.4287e+08	2.0424e+08	1.8342e+08	2.0155e+08	1.6036e+08	1.6508e+08	1.4481e+08	2.05633e+08	1.96403e+08	1.5675e+08	-0.0662547	-0.391609	0.69164	0.119672	NO	YES
KANK1	3.217e+06	3.3135e+06	4.0174e+06	4.9603e+06	4.0133e+06	3.3825e+06	3.444e+06	3.1058e+06	2.9126e+06	3.51597e+06	4.1187e+06	3.15413e+06	0.228268	-0.156678	0.330236	0.301372	NO	YES
KANK2	8.6383e+06	7.789e+06	8.5121e+06	8.7115e+06	7.4344e+06	7.1603e+06	7.408e+06	7.2705e+06	8.345e+06	8.31313e+06	7.76873e+06	7.6745e+06	-0.097713	-0.11532	0.389885	0.214678	NO	NO
KARS1	7.342e+06	7.5393e+06	7.2999e+06	7.5188e+06	6.8033e+06	5.903e+06	4.8966e+06	5.6739e+06	6.6263e+06	7.39373e+06	6.7417e+06	5.73227e+06	-0.133191	-0.367197	0.296728	0.0769046	NO	YES
KATNA1	2.9025e+06	2.9788e+06	3.0539e+06	1.16e+06	3.1645e+06	2.5298e+06	3.3604e+06	2.2742e+06	824249	2.9784e+06	2.28477e+06	2.15295e+06	-0.382492	-0.468223	0.361602	0.377898	NO	NO
KCMF1	1.1467e+07	1.3439e+07	1.3172e+07	1.407e+07	2.0574e+07	1.973e+07	1.7334e+07	1.6341e+07	1.3454e+07	1.26927e+07	1.81247e+07	1.57097e+07	0.513959	0.307657	0.106717	0.104679	NO	YES
KCNN4	3.2511e+06	2.7728e+06	2.9048e+06	2.6898e+06	3.1396e+06	2.8074e+06	2.30936e+06	809788	1.29921e+06	2.97623e+06	2.87893e+06	1.47279e+06	-0.0479533	-1.01494	0.645978	0.0648381	NO	YES
KDSR	1.0261e+07	1.32848e+06	1.2601e+07	1.0379e+07	633933	873162	949653	565625	1.02303e+06	8.06349e+06	3.96203e+06	846103	-1.02516	-3.2525	0.432371	0.170166	NO	NO
KHSRP	9.7117e+06	4.9205e+06	4.3264e+06	3.8362e+06	2.5807e+06	4.4132e+06	1.4306e+06	1.3958e+06	2.469e+06	6.31953e+06	3.61003e+06	1.76513e+06	-0.807806	-1.84004	0.24862	0.110671	NO	YES
KIAA0100	6.1913e+06	5.4504e+06	5.7106e+06	4.8728e+06	687212	1.79699e+06	1.09424e+06	756238	1.23762e+06	5.7841e+06	2.45234e+06	1.02937e+06	-1.23794	-2.49034	0.112916	0.000145044	YES	NO
KIAA1217	4.5744e+07	4.8243e+07	4.9665e+07	5.2796e+07	5.2281e+07	5.094e+07	5.3129e+07	5.3011e+07	5.9888e+07	47884000	5.20057e+07	5.53427e+07	0.119125	0.208848	0.0506372	0.0621311	NO	YES
KIAA1671	717524	3.4647e+06	2.22723e+06	3.1367e+06	907432	1.3852e+06	2.9106e+06	3.088e+06	2.168e+06	2.13649e+06	1.80978e+06	2.7222e+06	-0.239428	0.349534	0.770357	0.546188	NO	NO
KIF11	1.023e+07	8.4032e+06	7.2033e+06	7.5761e+06	8.051e+06	7.9479e+06	1.6585e+07	1.0585e+07	8.7958e+06	8.61217e+06	7.85833e+06	1.19886e+07	-0.132153	0.477215	0.482963	0.286442	NO	NO
KIF13B	8.2035e+07	7.6084e+07	8.8899e+07	8.8772e+07	7.3527e+07	8.2637e+07	7.5148e+07	7.5886e+07	6.016e+07	8.23393e+07	8.16453e+07	7.0398e+07	-0.0122113	-0.226047	0.910275	0.138888	NO	YES
KIF15	1.1682e+07	8.9617e+06	8.9206e+06	1.2251e+07	1.3891e+07	1.1627e+07	9.8774e+06	8.4976e+06	1.0935e+07	9.85477e+06	1.25897e+07	9.77e+06	0.353346	-0.0124632	0.0793033	0.945207	NO	YES
KIF1B	4.3647e+06	4.4676e+06	5.3797e+06	5.1505e+06	4.5355e+06	3.5385e+06	4.8052e+06	4.4912e+06	4.8913e+06	4.73733e+06	4.40817e+06	4.72923e+06	-0.103896	-0.00246886	0.598157	0.982963	NO	NO
KIF2A	6.0604e+06	4.848e+06	5.0095e+06	5.8417e+06	5.6979e+06	5.6826e+06	3.7599e+06	4.2296e+06	4.9956e+06	5.30597e+06	5.74073e+06	4.32837e+06	0.113619	-0.293793	0.371027	0.135493	NO	YES
KIF2C	7.6896e+06	8.8557e+06	9.0612e+06	9.2271e+06	6.7256e+06	5.8568e+06	8.8764e+06	6.8568e+06	7.8117e+06	8.5355e+06	7.26983e+06	7.8483e+06	-0.231553	-0.121095	0.340598	0.400193	NO	NO
KIF3A	7.7643e+06	8.0833e+06	5.9298e+06	8.6557e+06	1.0109e+07	8.3546e+06	9.6003e+06	1.0657e+07	1.1895e+07	7.25913e+06	9.03977e+06	1.07174e+07	0.316488	0.56209	0.110956	0.021475	YES	NO
KIF3C	1.083e+07	1.1979e+07	1.0896e+07	1.221e+07	1.1684e+07	9.9702e+06	1.5448e+07	1.3731e+07	1.3944e+07	1.1235e+07	1.12881e+07	1.43743e+07	0.00679829	0.355495	0.949378	0.0117093	YES	NO
KIF5B	1.8443e+07	1.7595e+07	1.8229e+07	1.7099e+07	1.5989e+07	1.7364e+07	1.931e+07	1.4096e+07	1.7397e+07	1.8089e+07	1.68173e+07	1.69343e+07	-0.105164	-0.0951615	0.074253	0.528915	NO	YES
KIF5C	1.78702e+06	4.7405e+06	595620	1.58298e+06	4.6856e+06	8.5385e+06	882068	1.65325e+06	1.28947e+06	2.37438e+06	4.93569e+06	1.27493e+06	1.0557	-0.897132	0.350165	0.467549	NO	NO
KIF7	3.1382e+06	814192	751134	2.6225e+06	2.8278e+06	2.7918e+06	3.3804e+06	2.6595e+06	3.7718e+06	1.56784e+06	2.74737e+06	3.27057e+06	0.809269	1.06076	0.271557	0.150262	NO	NO
KIFAP3	1.6139e+06	2.1721e+06	1.6943e+06	2.5661e+06	2.0205e+06	1.6349e+06	2.2355e+06	2.2339e+06	2.3535e+06	1.82677e+06	2.07383e+06	2.2743e+06	0.183008	0.31613	0.491748	0.117569	NO	YES
KIFC1	1.2556e+07	1.198e+07	1.0862e+07	9.1744e+06	8.9684e+06	7.6098e+06	8.6674e+06	8.4113e+06	7.5298e+06	1.17993e+07	8.5842e+06	8.20283e+06	-0.45895	-0.524511	0.0100235	0.00576181	YES	NO
KIFC3	5.9905e+06	5.805e+06	4.8836e+06	7.498e+06	6.3735e+06	6.3226e+06	6.7223e+06	5.9734e+06	6.5823e+06	5.5597e+06	6.73137e+06	6.426e+06	0.275892	0.208914	0.0857287	0.113405	NO	NO
KLC1	5.4983e+06	6.2799e+06	4.1569e+06	6.4939e+06	7.2226e+06	7.22e+06	6.3001e+06	6.1477e+06	5.8043e+06	5.3117e+06	6.97883e+06	6.08403e+06	0.393812	0.195854	0.100399	0.338416	NO	NO
KLHDC7A	4.9744e+06	5.1651e+06	4.9298e+06	6.8375e+06	7.6501e+06	4.4896e+06	8.2946e+06	7.3761e+06	6.5043e+06	5.0231e+06	6.32573e+06	7.39167e+06	0.332655	0.557322	0.302707	0.0421369	YES	NO
KNL1	7.853e+06	7.1324e+06	6.6749e+06	5.299e+06	5.8304e+06	5.4643e+06	4.7975e+06	5.4175e+06	5.2131e+06	7.2201e+06	5.53123e+06	5.1427e+06	-0.384418	-0.489493	0.0239355	0.0122736	YES	NO
KPNA2	1.8938e+07	1.8404e+07	2.1853e+07	1.5885e+07	1.696e+07	1.9961e+07	2.0118e+07	1.8365e+07	2.0465e+07	1.97317e+07	1.7602e+07	1.96493e+07	-0.164773	-0.00603246	0.260932	0.951414	NO	YES
KPNB1	1.0524e+07	8.2132e+06	1.0447e+07	8.709e+06	8.0215e+06	9.9557e+06	1.1794e+07	1.2612e+07	1.2334e+07	9.72807e+06	8.8954e+06	1.22467e+07	-0.129094	0.332164	0.432108	0.0684707	NO	YES
KRT14	2.127e+09	2.0616e+09	2.0098e+09	2.025e+09	1.8514e+09	1.6618e+09	1.5563e+09	1.7768e+09	1.7919e+09	2.06613e+09	1.84607e+09	1.70833e+09	-0.162479	-0.274344	0.161682	0.0273933	YES	NO
KRT14.1	6.0704e+09	6.1146e+09	5.2199e+09	5.203e+09	5.1814e+09	4.6569e+09	5.1491e+09	5.3979e+09	5.2204e+09	5.80163e+09	5.01377e+09	5.2558e+09	-0.210564	-0.142549	0.0958994	0.196242	NO	NO
KRT18	1.1913e+10	1.2418e+10	1.0639e+10	1.1305e+10	1.1726e+10	9.8679e+09	1.1512e+10	1.0989e+10	1.1348e+10	1.16567e+10	1.09663e+10	1.1283e+10	-0.0880784	-0.0470046	0.422106	0.558856	NO	YES
KRT27	6.8405e+07	7.2048e+07	6.231e+07	4.1053e+07	3.8156e+07	4.5853e+07	1.8212e+07	2.0741e+07	1.8135e+07	6.75877e+07	4.16873e+07	1.90293e+07	-0.697151	-1.82853	0.00245708	0.00174564	YES	NO
KRT3	1.6818e+09	1.7386e+09	1.879e+09	1.7122e+09	1.4857e+09	1.4578e+09	1.6432e+09	1.464e+09	1.4044e+09	1.76647e+09	1.5519e+09	1.50387e+09	-0.186831	-0.23219	0.104039	0.0493328	YES	NO
KRT76	3.1238e+07	3.2577e+07	1.5128e+07	6.318e+07	2.342e+07	2.696e+07	3.2026e+07	8.4113e+07	2.5307e+07	2.63143e+07	3.78533e+07	4.71487e+07	0.524572	0.841368	0.471952	0.380444	NO	NO
KRT80	1.0713e+09	1.2263e+09	1.0593e+09	1.2205e+09	1.2332e+09	1.1892e+09	1.3363e+09	1.2088e+09	1.2385e+09	1.11897e+09	1.2143e+09	1.2612e+09	0.117958	0.17263	0.213758	0.105058	NO	NO
KRT89	6.4981e+09	6.3049e+09	6.1148e+09	7.2053e+09	7.2271e+09	5.9377e+09	6.9056e+09	8.1025e+09	8.2454e+09	6.30593e+09	6.79003e+09	7.75117e+09	0.106709	0.297704	0.374489	0.0682998	NO	NO
KTN1	7.2531e+07	5.8343e+07	5.8097e+07	5.9978e+07	5.4128e+07	4.8272e+07	4.2548e+07	4.4144e+07	4.4513e+07	6.29903e+07	5.4126e+07	4.3735e+07	-0.218809	-0.526342	0.211671	0.0541728	NO	YES
LAD1	6.9259e+07	6.8128e+07	5.6143e+07	6.973e+07	6.6671e+07	5.8587e+07	8.8681e+07	7.1783e+07	7.8556e+07	6.451e+07	6.4996e+07	7.96733e+07	0.0108281	0.304574	0.932244	0.0802951	NO	YES
LAMB3	1.4945e+07	1.6489e+07	1.456e+07	1.9042e+07	1.4164e+07	1.2916e+07	2.0932e+07	1.2881e+07	1.283e+07	1.53313e+07	1.5374e+07	1.55477e+07	0.0040094	0.0202149	0.984313	0.944021	NO	YES
LAMC1	3.9307e+06	582358	957284	5.0587e+06	797837	3.6552e+06	897300	657335	830153	1.82345e+06	3.17058e+06	794929	0.798078	-1.19777	0.459045	0.434034	NO	YES
LAP3	6.0614e+06	5.1933e+06	5.5059e+06	5.7761e+06	6.2425e+06	6.3278e+06	5.9258e+06	5.9137e+06	5.6971e+06	5.58687e+06	6.11547e+06	5.84553e+06	0.130423	0.0652953	0.169403	0.418103	NO	YES
LARP1	4.2877e+07	4.6382e+07	4.0764e+07	4.1809e+07	4.1328e+07	3.966e+07	4.7046e+07	4.1528e+07	4.3739e+07	4.3341e+07	4.09323e+07	4.41043e+07	-0.0824915	0.025188	0.277409	0.755866	NO	YES
LARP4B	1.0113e+07	1.174e+07	1.0446e+07	1.0221e+07	9.7825e+06	1.0065e+07	1.0766e+07	1.0847e+07	9.7939e+06	1.07663e+07	1.00228e+07	1.0469e+07	-0.103237	-0.0404079	0.269957	0.649738	NO	NO
LARP7	5.5076e+06	3.896e+06	5.4323e+06	3.1337e+06	3.7131e+06	748688	3.581e+06	347051	336357	4.9453e+06	2.53183e+06	1.42147e+06	-0.965878	-1.79867	0.0991055	0.063459	NO	NO
LARS1	2.4519e+07	2.1825e+07	1.7548e+07	1.7976e+07	1.7167e+07	2.3908e+07	1.8535e+07	1.7368e+07	1.7581e+07	2.12973e+07	1.96837e+07	1.7828e+07	-0.113674	-0.256528	0.612182	0.226998	NO	NO
LAS1L	6.6171e+06	5.5747e+06	6.2328e+06	6.4907e+06	6.1938e+06	5.7371e+06	7.0144e+06	5.7891e+06	6.3675e+06	6.14153e+06	6.14053e+06	6.39033e+06	-0.000234927	0.0572923	0.998012	0.622853	NO	NO
LBR	5.5207e+07	5.9167e+07	5.4867e+07	5.7659e+07	4.3737e+07	4.3797e+07	5.2705e+07	5.5465e+07	5.8418e+07	5.64137e+07	4.83977e+07	5.55293e+07	-0.221107	-0.0227946	0.220062	0.702641	NO	YES
LCLAT1	3.8157e+06	3.8767e+06	877512	1.50385e+06	1.45348e+06	3.4997e+06	3.1042e+06	1.22889e+06	1.22857e+06	2.85664e+06	2.15234e+06	1.85389e+06	-0.40841	-0.623763	0.591968	0.448175	NO	NO
LDHB	2.0742e+07	3.7176e+07	1.9645e+07	2.6873e+07	8.0096e+07	1.1729e+08	9.0567e+07	8.2275e+07	3.602e+07	2.58543e+07	7.4753e+07	6.96207e+07	1.53173	1.42911	0.199206	0.111504	NO	YES
LENG8	1.1226e+07	1.0604e+07	9.6106e+06	9.0886e+06	8.5424e+06	9.2927e+06	7.4393e+06	8.1847e+06	8.3977e+06	1.04802e+07	8.97457e+06	8.00723e+06	-0.223752	-0.38829	0.0666798	0.016621	YES	NO
LGALS9	8.1453e+07	5.2422e+07	1.1108e+08	6.625e+07	6.2979e+07	6.8236e+07	7.289e+07	9.2043e+07	8.7647e+07	8.16517e+07	6.58217e+07	8.41933e+07	-0.31092	0.0442237	0.448761	0.897864	NO	YES
LGMN	3.2548e+06	3.7062e+06	499679	3.2364e+06	3.5242e+06	5.8871e+06	1.25042e+06	721800	911297	2.48689e+06	4.2159e+06	961172	0.761496	-1.37148	0.258561	0.265875	NO	NO
LIG1	6.5337e+06	4.7157e+06	5.1069e+06	766846	5.8302e+06	6.2983e+06	4.7863e+06	4.3722e+06	3.3903e+06	5.4521e+06	4.29845e+06	4.18293e+06	-0.342996	-0.382297	0.588294	0.145474	NO	NO
LIMK2	6.4322e+06	9.1257e+06	6.1993e+06	6.0978e+06	7.8623e+06	9.2617e+06	9.4933e+06	6.7291e+06	7.3581e+06	7.2524e+06	7.7406e+06	7.86017e+06	0.0939869	0.116101	0.728581	0.654482	NO	NO
LIPE	5.7474e+06	7.2242e+06	5.8499e+06	5.6732e+06	5.9774e+06	5.6735e+06	7.1081e+06	6.3036e+06	6.0071e+06	6.27383e+06	5.7747e+06	6.47293e+06	-0.119601	0.0450724	0.405262	0.75017	NO	YES
LIPH	1.642e+07	1.3382e+07	1.2901e+07	1.2491e+07	7.1251e+06	6.7242e+06	1.2181e+07	1.2002e+07	1.3412e+07	1.42343e+07	8.7801e+06	1.25317e+07	-0.697066	-0.183797	0.0794258	0.258998	NO	YES
LLGL1	5.2645e+06	5.4069e+06	5.2504e+06	5.1537e+06	4.762e+06	4.3463e+06	5.1126e+06	4.5606e+06	4.6421e+06	5.30727e+06	4.754e+06	4.77177e+06	-0.158827	-0.153446	0.135401	0.079557	NO	YES
LLGL2	3.3841e+07	4.4817e+07	3.4771e+07	3.8802e+07	4.3164e+07	4.3592e+07	5.2607e+07	4.1892e+07	4.0727e+07	3.78097e+07	4.18527e+07	4.50753e+07	0.146564	0.253583	0.375712	0.232359	NO	YES
LMLN	5.4915e+06	5.8421e+06	6.4253e+06	5.9114e+06	5.1391e+06	5.1992e+06	5.8894e+06	4.3284e+06	5.2408e+06	5.91963e+06	5.41657e+06	5.15287e+06	-0.128129	-0.200133	0.24436	0.235151	NO	NO
LNPEP	8.7447e+06	8.1506e+06	1.0805e+07	9.275e+06	7.8922e+06	8.2316e+06	7.362e+06	9.4098e+06	9.4294e+06	9.23343e+06	8.46627e+06	8.73373e+06	-0.125141	-0.0802687	0.459137	0.661621	NO	YES
LONP1	1.5234e+07	1.9322e+07	1.401e+07	1.3024e+07	2.3257e+07	2.4651e+07	1.8551e+07	1.8304e+07	1.5149e+07	1.61887e+07	2.03107e+07	1.73347e+07	0.327253	0.0986759	0.385194	0.591144	NO	YES
LONP2	7.4984e+06	7.6425e+06	6.3075e+06	6.5413e+06	7.3653e+06	6.8978e+06	1.35347e+06	6.6344e+06	6.2067e+06	7.14947e+06	6.9348e+06	4.73152e+06	-0.0439813	-0.595531	0.687042	0.287394	NO	YES
LOX	2.3963e+07	2.6843e+07	2.63e+07	1.9937e+07	2.0247e+07	1.8772e+07	1.3777e+07	1.3036e+07	1.5634e+07	2.5702e+07	1.9652e+07	1.4149e+07	-0.387204	-0.861181	0.00910587	0.000651682	YES	NO
LOXL1	1.6696e+07	1.4746e+07	1.6644e+07	8.0635e+06	2.0193e+07	2.1951e+07	994408	1.3778e+06	875114	1.60287e+07	1.67358e+07	1.08244e+06	0.062286	-3.8883	0.886858	0.00112697	YES	NO
LPCAT4	8.3048e+06	7.6718e+06	6.8697e+06	8.1333e+06	6.6048e+06	6.0064e+06	7.0299e+06	7.2807e+06	6.4653e+06	7.61543e+06	6.91483e+06	6.9253e+06	-0.139232	-0.13705	0.414897	0.240469	NO	NO
LPGAT1	5.9479e+06	7.2494e+06	7.6346e+06	7.6579e+06	6.3721e+06	5.8225e+06	6.4568e+06	5.7503e+06	7.0127e+06	6.94397e+06	6.6175e+06	6.4066e+06	-0.0694737	-0.116201	0.684251	0.444766	NO	NO
LRPPRC	4.873e+07	4.9518e+07	4.0848e+07	4.6627e+07	4.198e+07	3.4826e+07	3.7582e+07	3.8313e+07	4.3292e+07	4.63653e+07	4.11443e+07	3.9729e+07	-0.172353	-0.222854	0.304647	0.126223	NO	YES
LRRC1	665242	634987	692440	1.25143e+06	2.0933e+06	1.9348e+06	503374	1.1334e+06	1.0177e+06	664223	1.75984e+06	884825	1.40571	0.413723	0.0507956	0.372585	NO	NO
LRRC40	4.6441e+06	6.958e+06	4.4018e+06	5.7455e+06	7.675e+06	8.4782e+06	8.6949e+06	8.4507e+06	8.4279e+06	5.33463e+06	7.29957e+06	8.5245e+06	0.452422	0.676226	0.16255	0.0579922	NO	NO
LRRC41	9.8003e+06	1.1097e+07	8.9999e+06	1.0843e+07	9.8867e+06	8.4859e+06	1.1854e+07	8.6882e+06	7.7729e+06	9.96573e+06	9.73853e+06	9.43837e+06	-0.0332715	-0.0784388	0.816761	0.728282	NO	YES
LRRC42	7.8928e+06	7.6882e+06	7.2893e+06	7.4782e+06	6.7348e+06	6.9575e+06	5.606e+06	5.3714e+06	3.9065e+06	7.62343e+06	7.05683e+06	4.9613e+06	-0.11142	-0.619723	0.118785	0.0278286	YES	NO
LRRC59	3.5298e+07	2.8607e+07	2.608e+07	3.791e+07	3.043e+07	2.2901e+07	4.9222e+07	2.3852e+07	2.5029e+07	2.9995e+07	3.04137e+07	3.2701e+07	0.0199977	0.124613	0.939566	0.780727	NO	YES
LRRFIP1	2.4247e+06	2.4822e+06	2.4699e+06	2.4805e+06	2.2002e+06	1.8144e+06	3.0459e+06	802450	2.2842e+06	2.45893e+06	2.16503e+06	2.04418e+06	-0.183643	-0.266508	0.266863	0.593279	NO	YES
LSG1	3.7922e+06	3.6268e+06	3.6283e+06	2.2607e+06	3.017e+06	2.7889e+06	2.5161e+06	2.3281e+06	1.17038e+06	3.68243e+06	2.68887e+06	2.00486e+06	-0.453661	-0.877157	0.0406259	0.0553012	YES	NO
LSM12	4.2136e+06	4.4472e+06	4.2967e+06	5.2876e+06	564616	906145	1.12288e+06	831227	1.26418e+06	4.31917e+06	2.25279e+06	1.07276e+06	-0.939042	-2.00942	0.307039	0.000168746	YES	NO
LSR	3.4345e+07	3.6621e+07	4.6885e+07	3.3973e+07	2.8383e+07	3.3518e+07	2.6804e+07	2.5074e+07	2.8309e+07	3.92837e+07	3.1958e+07	2.6729e+07	-0.297752	-0.555524	0.189097	0.075418	NO	YES
LTBP1	1.9241e+07	1.8264e+07	1.4003e+07	1.9375e+07	1.7193e+07	1.9726e+07	1164100	6.9356e+06	6.9311e+06	1.71693e+07	1.87647e+07	5.01027e+06	0.128185	-1.77687	0.440763	0.00900912	YES	NO
LTN1	2.1569e+07	2.4953e+07	2.345e+07	2.387e+07	2.3021e+07	2.4671e+07	2.3778e+07	2.7445e+07	2.9015e+07	2.3324e+07	2.3854e+07	2.6746e+07	0.032416	0.197508	0.660822	0.148714	NO	YES
LTV1	7.8473e+06	7.6891e+06	7.6742e+06	5.5204e+06	6.5334e+06	5.5174e+06	6.7961e+06	5.4671e+06	8.6323e+06	7.73687e+06	5.85707e+06	6.96517e+06	-0.401571	-0.151592	0.028184	0.489014	YES	NO
LUC7L	1.3049e+07	1.0214e+07	1.4567e+07	1.1125e+07	8.326e+06	8.8065e+06	1.062e+07	1.0673e+07	1.2787e+07	1.261e+07	9.41917e+06	1.136e+07	-0.420897	-0.150605	0.11667	0.452749	NO	NO
LUC7L2	6.6816e+07	6.9162e+07	7.3168e+07	8.0859e+07	6.7804e+07	7.4458e+07	6.4107e+07	7.6504e+07	7.8868e+07	6.97153e+07	7.43737e+07	7.31597e+07	0.0933159	0.0695725	0.350458	0.541959	NO	YES
LUC7L3	864344	1.34067e+06	1.28544e+06	656247	866211	3.7462e+06	3.0068e+06	3.8841e+06	3.2739e+06	1.16348e+06	1.75622e+06	3.38827e+06	0.594021	1.5421	0.613819	0.00402636	YES	NO
MACC1	3.7338e+07	4.193e+07	3.6095e+07	4.1916e+07	3.8445e+07	3.6081e+07	4.1624e+07	4.1857e+07	4.3018e+07	3.84543e+07	3.8814e+07	4.21663e+07	0.0134309	0.132945	0.890563	0.165533	NO	YES
MACF1	6.6273e+06	2.8576e+06	4.1241e+06	4.3458e+06	2.5095e+06	2.4471e+06	3.7198e+06	4.4864e+06	4.5589e+06	4.53633e+06	3.1008e+06	4.25503e+06	-0.548886	-0.0923562	0.337206	0.825895	NO	YES
MACO1	2.51243e+06	2.8907e+06	3.2198e+06	5.1393e+06	5.6299e+06	1.04346e+06	2.8191e+06	3.1091e+06	2.5533e+06	2.87431e+06	3.93755e+06	2.82717e+06	0.454084	-0.023859	0.541723	0.865326	NO	NO
MAD1L1	8.4209e+06	9.034e+06	7.9335e+06	7.8709e+06	8.5397e+06	6.7343e+06	1.1073e+07	7.4761e+06	9.214e+06	8.4628e+06	7.71497e+06	9.25437e+06	-0.133475	0.128999	0.304463	0.531367	NO	NO
MAK16	4.743e+06	4.3341e+06	4.7867e+06	1.3849e+06	4.5188e+06	4.0945e+06	3.7613e+06	594296	609664	4.62127e+06	3.33273e+06	1.65509e+06	-0.471582	-1.48138	0.319014	0.103705	NO	NO
MAP1S	2.3144e+07	717333	1.852e+07	3.0462e+07	2.9845e+07	1.39316e+06	3.3998e+07	3.876e+07	2.495e+07	1.41271e+07	2.05667e+07	3.25693e+07	0.541845	1.20505	0.616466	0.0962524	NO	NO
MAP2	3.916e+06	4.1977e+06	3.8187e+06	5.8857e+06	5.3307e+06	5.0926e+06	4.3183e+06	4.464e+06	4.0263e+06	3.97747e+06	5.43633e+06	4.26953e+06	0.450784	0.102229	0.0125173	0.165213	YES	NO
MAP2K3	5.9575e+07	7.5833e+07	6.3106e+07	6.122e+07	5.9607e+07	6.5765e+07	6.2702e+07	6.0261e+07	5.429e+07	6.61713e+07	6.21973e+07	5.90843e+07	-0.0893536	-0.163431	0.51437	0.291372	NO	YES
MAP2K4	2.2913e+07	2.1213e+07	1.9357e+07	2.293e+07	2.0885e+07	2.1955e+07	2.9001e+07	2.7448e+07	2.8623e+07	2.1161e+07	2.19233e+07	2.83573e+07	0.0510594	0.422314	0.563121	0.00962256	YES	NO
MAP2K7	7.8195e+06	7.7894e+06	7.4073e+06	8.0305e+06	7.4046e+06	8.1063e+06	8.3015e+06	7.9757e+06	9.1429e+06	7.67207e+06	7.84713e+06	8.47337e+06	0.0325505	0.14332	0.543782	0.13531	NO	NO
MAP4K4.1	1.2338e+07	1.0574e+07	1.0524e+07	1.3292e+07	1.3399e+07	1.3403e+07	1.6432e+06	1.0808e+07	1.3382e+07	1.11453e+07	1.33647e+07	8.61107e+06	0.261984	-0.372176	0.0647306	0.552174	NO	NO
MAP7	5.7235e+06	4.5563e+06	4.1884e+06	5.4282e+06	5.3104e+06	5.8465e+06	3.0746e+06	4.6554e+06	4.3585e+06	4.82273e+06	5.52837e+06	4.0295e+06	0.197002	-0.25925	0.263308	0.30237	NO	YES
MAP7D1	857637	1.82266e+06	672994	715539	1.51731e+06	655519	9.9686e+06	1.24732e+06	1.4013e+07	1.11776e+06	962791	8.40964e+06	-0.21532	2.91143	0.749899	0.191527	NO	NO
MAP7D1.1	4.242e+06	4.5415e+06	4.7447e+06	4.7265e+06	3.6707e+06	4.2018e+06	5.6848e+06	4.8763e+06	4.5896e+06	4.5094e+06	4.19967e+06	5.05023e+06	-0.102661	0.163415	0.42971	0.236465	NO	NO
MAPKAP1	8.6807e+06	8.8921e+06	1.0806e+07	1.2731e+07	1.0776e+07	1.2505e+07	1.0956e+07	1.0575e+07	1.3629e+07	9.4596e+06	1.2004e+07	1.172e+07	0.343664	0.309121	0.0503163	0.134751	NO	YES
MARK2	1.2577e+07	1.0916e+07	1.6098e+07	9.1114e+06	1.0094e+07	1.2429e+07	1.9773e+06	9.5583e+06	9.5469e+06	1.3197e+07	1.05448e+07	7.0275e+06	-0.323678	-0.909127	0.229788	0.119657	NO	YES
MARK3	3.2419e+06	2.4466e+06	2.0603e+06	2.517e+06	3.3753e+06	3.0923e+06	1.2201e+06	1.5912e+06	1.9786e+06	2.58293e+06	2.99487e+06	1.59663e+06	0.213481	-0.693977	0.39697	0.0864405	NO	YES
MARS1	5.183e+07	4.747e+07	4.3347e+07	4.6432e+07	4.7687e+07	4.312e+07	4.7068e+07	4.5874e+07	4.382e+07	4.7549e+07	4.57463e+07	4.55873e+07	-0.0557589	-0.060782	0.564111	0.51714	NO	NO
MARS2	2.1705e+06	2.5473e+06	3.1664e+06	2.8554e+06	3.6055e+06	3.2733e+06	2.6243e+06	2.8247e+06	2.4032e+06	2.62807e+06	3.24473e+06	2.6174e+06	0.304098	-0.00586745	0.169797	0.97533	NO	NO
MAST2	2.9929e+06	4.0079e+06	2.5908e+06	3.5974e+06	3.2372e+06	3.0108e+06	3.7871e+06	2.8277e+06	3.8967e+06	3.1972e+06	3.2818e+06	3.50383e+06	0.0376783	0.132125	0.865827	0.60268	NO	YES
MAST4	8.2308e+06	8.5911e+06	8.1928e+06	1.004e+07	9.2508e+06	9.6393e+06	1.1272e+07	1.3216e+07	1.5903e+07	8.33823e+06	9.64337e+06	1.34637e+07	0.209795	0.691258	0.0138416	0.0610535	YES	NO
MAT2A	6.4439e+07	7.1392e+07	7.0517e+07	6.302e+07	7.3188e+07	7.9295e+07	6.3772e+07	6.9142e+07	6.1072e+07	6.87827e+07	7.18343e+07	6.4662e+07	0.0626285	-0.0891269	0.602782	0.270984	NO	YES
MATR3	5.5628e+07	5.7542e+07	8.0673e+07	4.6699e+07	5.057e+07	7.2037e+07	2.7792e+07	3.5529e+07	3.7356e+07	6.46143e+07	5.64353e+07	3.3559e+07	-0.195256	-0.945155	0.507992	0.047827	YES	NO
MBNL2	6.5714e+06	7.6778e+06	692865	868354	7.6624e+06	417946	764944	5.5226e+06	6.5038e+06	4.98069e+06	2.9829e+06	4.26378e+06	-0.73963	-0.224212	0.565546	0.811012	NO	NO
MBOAT7	4.7663e+06	5.1634e+06	5.1905e+06	3.3412e+06	3.8756e+06	3.8522e+06	4.3541e+06	3.3752e+06	4.3544e+06	5.04007e+06	3.68967e+06	4.0279e+06	-0.449952	-0.323415	0.00438029	0.0736658	YES	NO
MCCC1	1.5803e+08	1.2656e+08	1.5003e+08	1.4687e+08	1.2687e+08	1.2795e+08	1.4419e+08	1.3848e+08	1.4751e+08	1.44873e+08	1.33897e+08	1.43393e+08	-0.113672	-0.0148141	0.398831	0.892191	NO	YES
MCCC2	6.2998e+07	2.9361e+07	5.708e+07	5.1272e+07	2.5744e+07	2.7808e+07	1.8328e+07	2.5445e+07	3.464e+07	4.9813e+07	3.49413e+07	2.61377e+07	-0.511588	-0.930392	0.32637	0.135851	NO	YES
MCM2	2.3063e+07	6.1877e+07	2.5491e+07	1.7767e+07	1.4524e+08	2.3547e+08	1.5039e+08	9.457e+07	3.8152e+07	3.68103e+07	1.32826e+08	9.43707e+07	1.85135	1.35823	0.265629	0.210462	NO	YES
MCM3	1.987e+07	2.1135e+07	1.8657e+07	1.8018e+07	1.8579e+07	2.0608e+07	1.9757e+07	1.4402e+07	1.4139e+07	1.98873e+07	1.90683e+07	1.60993e+07	-0.0606711	-0.304849	0.484493	0.163629	NO	YES
MCM3AP	1.1992e+07	1.2119e+07	1.1638e+07	8.6529e+06	9.9809e+06	9.8181e+06	1.2448e+07	9.7108e+06	1.1369e+07	1.19163e+07	9.48397e+06	1.11759e+07	-0.329378	-0.0925451	0.0193818	0.451534	YES	NO
MCM4	8.6693e+07	9.1577e+07	8.5567e+07	7.5083e+07	8.9358e+07	81945000	8.8646e+07	7.8951e+07	7.8076e+07	8.79457e+07	8.21287e+07	8.1891e+07	-0.0987266	-0.102908	0.294745	0.211824	NO	YES
MCM5	3.1114e+07	3.9857e+07	3.1223e+07	2.7668e+07	3.5545e+07	4.3034e+07	4.4904e+07	3.2967e+07	2.5937e+07	3.40647e+07	3.54157e+07	3.46027e+07	0.0561116	0.0226071	0.813214	0.936774	NO	YES
MCM6	3.4205e+07	4.7516e+07	3.4943e+07	2.4243e+07	3.8888e+07	4.4743e+07	3.0224e+07	2.893e+07	2.596e+07	3.8888e+07	3.5958e+07	2.83713e+07	-0.113012	-0.454891	0.717013	0.125984	NO	YES
MCU	1.4731e+08	1.3456e+08	1.1678e+08	1.1877e+08	125820000	1.1306e+08	9.603e+07	1.1629e+08	1.0722e+08	1.32883e+08	1.19217e+08	1.06513e+08	-0.156574	-0.319126	0.259746	0.0775222	NO	YES
MCUB	3.1164e+06	2.9194e+06	412819	677883	2.8266e+06	524774	626216	734475	1.53666e+06	2.14954e+06	1.34309e+06	965785	-0.678477	-1.15425	0.52073	0.305577	NO	NO
MDH2	1.0588e+07	845403	9.7326e+06	7.7174e+06	7.4921e+06	8.1555e+06	6.416e+06	7.1835e+06	7.9584e+06	7.05533e+06	7.78833e+06	7.18597e+06	0.1426	0.0264678	0.836015	0.970523	NO	YES
MDN1	1.6739e+07	1.7761e+07	2.1389e+07	1.3948e+07	1.7204e+07	2.1465e+07	1.5312e+07	1.4204e+07	1.3239e+07	1.86297e+07	1.7539e+07	1.42517e+07	-0.0870354	-0.386471	0.699107	0.0734007	NO	NO
ME2	8.4088e+06	8.8741e+06	8.6611e+06	6.2718e+06	5.5779e+06	6.964e+06	8.6374e+06	6.2542e+06	7.1545e+06	8.648e+06	6.27123e+06	7.3487e+06	-0.463617	-0.234877	0.0187457	0.19889	YES	NO
MELK	2.7513e+06	4.2017e+06	3.6488e+06	2.1708e+06	4.2104e+06	2.7882e+06	3.4771e+06	2.8297e+06	4.0544e+06	3.53393e+06	3.05647e+06	3.45373e+06	-0.20941	-0.0331181	0.556294	0.891544	NO	YES
MET	8.3345e+07	7.1034e+07	1.0205e+08	8.8166e+07	8.1921e+07	8.1748e+07	1.0395e+08	1.0292e+08	1.0949e+08	8.54763e+07	8.3945e+07	1.05453e+08	-0.0260806	0.303008	0.88252	0.15136	NO	YES
METTL16	7.8616e+06	9.3668e+06	8.9028e+06	7.7031e+06	6.743e+06	7.7838e+06	847200	4.5909e+06	4.5352e+06	8.7104e+06	7.40997e+06	3.32443e+06	-0.233272	-1.38963	0.0847786	0.0368665	YES	NO
METTL7A	4.0511e+07	3.5933e+07	2.702e+07	3.3246e+07	3.0509e+07	3.3983e+07	3.1923e+07	2.8966e+07	3.4403e+07	3.4488e+07	3.25793e+07	3.1764e+07	-0.0821374	-0.118702	0.682204	0.57422	NO	YES
MFN1	1.4837e+07	1.6143e+07	1.5409e+07	1.5877e+07	1.4709e+07	1.2397e+07	1.0998e+07	1.0682e+07	1.1982e+07	1.5463e+07	1.43277e+07	1.12207e+07	-0.110017	-0.462662	0.386609	0.0014675	YES	NO
MFN2	2.0752e+07	2.6155e+07	2.3439e+07	1.8271e+07	1.7425e+07	2.1929e+07	1.9744e+07	1.8788e+07	1.8844e+07	2.34487e+07	1.92083e+07	1.91253e+07	-0.287774	-0.294021	0.112623	0.104037	NO	NO
MGARP	5.6481e+06	4.5224e+06	4.7357e+06	1.06823e+06	753076	391932	2.7686e+06	1.2469e+06	2.2158e+06	4.96873e+06	737744	2.0771e+06	-2.75169	-1.25831	0.00138937	0.00798734	YES	NO
MGAT2	2.1834e+06	621352	2.2129e+06	854938	2.894e+06	2.9157e+06	2.324e+06	1.31824e+06	728700	1.67255e+06	2.22155e+06	1.45698e+06	0.409514	-0.199068	0.561019	0.774409	NO	NO
MGAT4B	2.7423e+06	808180	5.5186e+06	4.1001e+06	3.9711e+06	3.8952e+06	4.5169e+06	4.513e+06	3.988e+06	3.02303e+06	3.9888e+06	4.3393e+06	0.399961	0.521469	0.553199	0.437576	NO	YES
MICAL1	2.2455e+06	715015	1.97927e+06	2.9321e+06	2.4122e+06	3.6581e+06	1.07022e+06	1.11734e+06	1.07842e+06	1.6466e+06	3.0008e+06	1.08866e+06	0.86586	-0.59693	0.0895181	0.358733	NO	YES
MICAL2	8.9879e+06	1.112e+07	9.0531e+06	1.1169e+07	9.3501e+06	8.1081e+06	1.1386e+07	8.9405e+06	9.6379e+06	9.72033e+06	9.5424e+06	9.98813e+06	-0.0266536	0.0392093	0.883052	0.803929	NO	NO
MICOS13	2.066e+07	2.0215e+07	2.1956e+07	2.429e+07	21854000	2.3778e+07	2.4676e+07	2.164e+07	2.4201e+07	2.09437e+07	2.33073e+07	2.35057e+07	0.15427	0.166495	0.0665055	0.0945059	NO	NO
MINK1	784026	7.4506e+06	5.4192e+06	4.8213e+06	5.723e+06	6.479e+06	8.3793e+06	6.8915e+06	6.5043e+06	4.55128e+06	5.67443e+06	7.25837e+06	0.318205	0.673374	0.630477	0.301968	NO	YES
MKI67	6.776e+06	7.0151e+06	6.3881e+06	5.4123e+06	4.9259e+06	4.9621e+06	3.8286e+06	3.6306e+06	3.1825e+06	6.7264e+06	5.1001e+06	3.54723e+06	-0.399309	-0.92314	0.00271395	0.000277408	YES	NO
MLF2	6.2707e+06	6.7587e+06	8.0607e+06	5.9206e+06	5.2669e+06	5.3051e+06	4.8013e+06	5.4115e+06	5.1027e+06	7.03003e+06	5.49753e+06	5.10517e+06	-0.354747	-0.461573	0.0879101	0.0573204	NO	YES
MLH1	8.3309e+06	1.0344e+07	9.8356e+06	7.3427e+06	8.249e+06	8.4179e+06	7.5323e+06	6.5284e+06	7.2197e+06	9.5035e+06	8.0032e+06	7.09347e+06	-0.247882	-0.421968	0.114772	0.0391633	YES	NO
MLLT11	6.2436e+06	5.8505e+06	5.2047e+06	6.4346e+06	7.269e+06	4.5981e+06	3.9896e+06	5.2144e+06	5.458e+06	5.76627e+06	6.10057e+06	4.88733e+06	0.0813057	-0.23859	0.722824	0.19314	NO	NO
MMAA	2.7949e+06	757995	679244	3.3125e+06	3.4456e+06	3.9911e+06	677307	2.00126e+06	1.44337e+06	1.41071e+06	3.58307e+06	1.37398e+06	1.34477	-0.0380634	0.0778537	0.965802	NO	NO
MMP15	1.1855e+06	3.8108e+06	3.3427e+06	4.0995e+06	641450	3.1063e+06	3.1814e+06	3.6702e+06	849012	2.77967e+06	2.61575e+06	2.56687e+06	-0.0876867	-0.114901	0.90662	0.866592	NO	YES
MMS19	1.3126e+07	1.3914e+07	1.0508e+07	1.6632e+07	1.4014e+07	1.5565e+07	1.5003e+07	1.4225e+07	1.6371e+07	1.2516e+07	1.54037e+07	1.51997e+07	0.2995	0.280266	0.0928006	0.104144	NO	YES
MMUT	3.5489e+06	3.5828e+06	2.8828e+06	681107	1.45439e+06	3.2108e+06	3.7183e+06	402630	1.10083e+06	3.33817e+06	1.7821e+06	1.74059e+06	-0.905479	-0.939483	0.164841	0.251267	NO	NO
MOV10	3.9407e+06	4.5314e+06	4.4261e+06	4.955e+06	4.9771e+06	4.3927e+06	4.4822e+06	5.0468e+06	4.9134e+06	4.2994e+06	4.77493e+06	4.81413e+06	0.151345	0.163141	0.146116	0.108107	NO	YES
MPC1	4.9922e+06	5.567e+06	790992	4.369e+06	741066	732148	5.8486e+06	4.2059e+06	4.4277e+06	3.7834e+06	1.9474e+06	4.8274e+06	-0.95813	0.351564	0.39804	0.567758	NO	NO
MPC2	8.7282e+06	7.5224e+06	7.5916e+06	1.0205e+07	8.5871e+06	8.414e+06	8.1896e+06	8.4349e+06	7.8191e+06	7.9474e+06	9.0687e+06	8.14787e+06	0.190413	0.0359394	0.189354	0.674845	NO	NO
MPRIP	1.8506e+07	1.9405e+07	1.7491e+07	2.2875e+07	1.7955e+07	1.6206e+07	1.6902e+07	1.6902e+07	2.0696e+07	1.84673e+07	1.9012e+07	1.81667e+07	0.0419347	-0.0236818	0.814281	0.842767	NO	NO
MPV17	2.2974e+07	2.5811e+07	2.1732e+07	2.4618e+07	2.2181e+07	2.6506e+07	1.6727e+07	2.0623e+07	2.2445e+07	2.35057e+07	2.4435e+07	1.99317e+07	0.0559405	-0.237946	0.62143	0.167333	NO	NO
MRC2	6.9385e+06	7.0252e+06	6.4389e+06	7.6543e+06	5.7401e+06	6.656e+06	4.9576e+06	5.551e+06	6.8169e+06	6.80087e+06	6.68347e+06	5.77517e+06	-0.025122	-0.235856	0.85583	0.194747	NO	NO
MRI1	5.9483e+06	9.9374e+06	7.7337e+06	6.4305e+06	8.6779e+06	9.3422e+06	5.6279e+06	9.895e+06	9.2689e+06	7.87313e+06	8.1502e+06	8.26393e+06	0.0498976	0.0698907	0.858531	0.835444	NO	NO
MROH1	1.9743e+06	1.366e+06	1.4211e+06	2.0802e+06	2.3266e+06	2.1892e+06	2.087e+06	1.1529e+06	1.0827e+06	1.58713e+06	2.19867e+06	1.44087e+06	0.470206	-0.139486	0.0737868	0.722245	NO	YES
MRPL10	6.9189e+06	6.9824e+06	8.7026e+06	6.1371e+06	6.7898e+06	7.7414e+06	5.7442e+06	7.3044e+06	6.2113e+06	7.53463e+06	6.88943e+06	6.41997e+06	-0.129152	-0.230971	0.438832	0.212619	NO	NO
MRPL14	1.0373e+06	928366	531798	611736	2.9597e+06	5.3597e+06	558868	509597	842826	832489	2.97705e+06	637097	1.83838	-0.385918	0.25725	0.358982	NO	NO
MRPL15	4.179e+06	6.3766e+06	1.2417e+06	2.29589e+06	863253	1.20259e+06	596164	948275	952868	3.93243e+06	1.45391e+06	832436	-1.43548	-2.24001	0.232789	0.171753	NO	YES
MRPL16	1.2885e+07	1.2584e+07	1.1826e+07	1.1167e+07	1.0601e+07	8.8878e+06	7.7741e+06	8.1462e+06	8.2589e+06	1.24317e+07	1.02186e+07	8.05973e+06	-0.282822	-0.625216	0.0658735	0.00144378	YES	NO
MRPL20	3.4863e+06	4.0401e+06	3.5253e+06	5.1093e+06	5.5147e+06	4.4218e+06	1.62773e+06	1.67655e+06	1.31553e+06	3.6839e+06	5.01527e+06	1.53994e+06	0.445093	-1.25836	0.0330669	0.00119365	YES	NO
MRPL21	9.7816e+06	9.8242e+06	9.0769e+06	1.0565e+07	9.7024e+06	7.4626e+06	5.2187e+06	6.8628e+06	7.2354e+06	9.5609e+06	9.24333e+06	6.43897e+06	-0.0487332	-0.570317	0.767865	0.0250358	YES	NO
MRPL28	5.1967e+06	5.5955e+06	1.76191e+06	6.7355e+06	4.8683e+06	4.4597e+06	5.3889e+06	1.74063e+06	4.7641e+06	4.1847e+06	5.3545e+06	3.96454e+06	0.355626	-0.0779716	0.462481	0.900823	NO	NO
MRPS12	1.0425e+07	1.474e+07	1.1286e+07	8.835e+06	9.7926e+06	1.2728e+07	6.3794e+06	7.8527e+06	8.7391e+06	1.21503e+07	1.04519e+07	7.65707e+06	-0.217235	-0.666132	0.390736	0.0563585	NO	NO
MRPS18A	4.2272e+06	936708	3.3922e+06	598412	1.41032e+06	689550	603946	1.07878e+06	1.05027e+06	2.85204e+06	899426	910998	-1.66492	-1.64647	0.180469	0.185695	NO	NO
MSH6	1.9678e+07	2.9061e+07	1.8149e+07	1.5659e+07	2.7303e+07	3.0367e+07	2.1529e+07	2.186e+07	1.7638e+07	2.2296e+07	2.4443e+07	2.03423e+07	0.132636	-0.1323	0.723678	0.636393	NO	YES
MSTO1	5.6943e+06	6.3566e+06	5.098e+06	5.6573e+06	5.7928e+06	5.7649e+06	5.2711e+06	6.3513e+06	6.5139e+06	5.7163e+06	5.73833e+06	6.04543e+06	0.00555014	0.0807641	0.957328	0.570564	NO	YES
MTCH1	711475	1.22957e+06	1.00933e+06	1.09457e+06	7.2817e+06	7.4748e+06	1.0192e+07	836265	736777	983456	5.28369e+06	3.92168e+06	2.42561	1.99554	0.175948	0.447665	NO	NO
MTCH2	3.6191e+07	3.9976e+07	3.1427e+07	3.5988e+07	3.1337e+07	3.3337e+07	3.7053e+07	4.5375e+07	4.0848e+07	3.58647e+07	3.3554e+07	4.1092e+07	-0.0960785	0.196294	0.470462	0.204371	NO	YES
MTCL1	1.3932e+07	1.2547e+07	1.2338e+07	1.5859e+07	1.4563e+07	1.3256e+07	1.389e+07	1.7664e+07	1.6087e+07	1.2939e+07	1.45593e+07	1.58803e+07	0.170218	0.295515	0.157669	0.0982063	NO	YES
MTFP1	4.6734e+06	4.5999e+06	3.9185e+06	4.2301e+06	4.3274e+06	3.3993e+06	2.9224e+06	2.9623e+06	2.9859e+06	4.39727e+06	3.9856e+06	2.95687e+06	-0.14181	-0.572538	0.341981	0.026138	YES	NO
MTFR1	4.5114e+06	1.12598e+06	7.8704e+06	804104	840043	528126	780262	1.07043e+06	359235	4.50259e+06	724091	736642	-2.63651	-2.61172	0.191524	0.19152	NO	YES
MTFR1L	8.3126e+06	9.9136e+06	8.7547e+06	8.651e+06	8.8836e+06	8.2181e+06	7.7664e+06	6.6536e+06	7.4568e+06	8.99363e+06	8.58423e+06	7.29227e+06	-0.0672148	-0.302537	0.49215	0.0494459	YES	NO
MTHFD1	3.1224e+07	5.2824e+07	2.4984e+07	2.9581e+07	8.9661e+07	1.1352e+08	1.1889e+08	8.1888e+07	5.3258e+07	3.6344e+07	7.75873e+07	8.46787e+07	1.0941	1.22028	0.235208	0.110214	NO	YES
MTHFD2	4.4784e+06	1.23863e+06	783840	4.3787e+06	4.3979e+06	5.0722e+06	5.5113e+06	3.9327e+06	4.6669e+06	2.16696e+06	4.61627e+06	4.70363e+06	1.09106	1.11811	0.165596	0.149181	NO	NO
MTIF2	571874	2.9179e+06	2.8483e+06	3.9051e+06	3.3654e+06	3.9514e+06	5.4091e+06	1.03124e+06	4.7052e+06	2.11269e+06	3.74063e+06	3.71518e+06	0.8242	0.81435	0.162893	0.37646	NO	NO
MTMR10	3.1273e+06	3.4591e+06	3.3757e+06	2.5308e+06	3.1437e+06	3.489e+06	3.9182e+06	4.2567e+06	3.7693e+06	3.3207e+06	3.0545e+06	3.9814e+06	-0.120551	0.261788	0.448464	0.0242475	YES	NO
MTO1	4.7194e+06	6.668e+06	3.9069e+06	6.1764e+06	8.7372e+06	8.6847e+06	7.1231e+06	7.1602e+06	5.2327e+06	5.0981e+06	7.8661e+06	6.50533e+06	0.625689	0.351663	0.0784162	0.250485	NO	NO
MTOR	2.5364e+07	2.8656e+07	2.787e+07	2.9557e+07	2.9217e+07	2.9468e+07	2.8726e+07	3.3452e+07	3.4747e+07	2.72967e+07	2.9414e+07	3.23083e+07	0.107778	0.243182	0.165243	0.0929008	NO	YES
MTPAP	1.1924e+07	1.3338e+07	1.1192e+07	1.3344e+07	1.2143e+07	1.191e+07	1.4725e+07	1.1351e+07	1.0647e+07	1.21513e+07	1.24657e+07	1.2241e+07	0.0368454	0.0106068	0.706508	0.953278	NO	NO
MTREX	5.7803e+06	5.6129e+06	6.4545e+06	4.1491e+06	4.1435e+06	3.8888e+06	3.0544e+06	652718	2.2735e+06	5.94923e+06	4.06047e+06	1.99354e+06	-0.551058	-1.57737	0.0114918	0.0204921	YES	NO
MUC1	4.8084e+07	4.817e+07	1.2236e+08	1.153e+08	8.7795e+07	1.0763e+08	7.3957e+07	7.076e+07	6.7556e+07	7.28713e+07	1.03575e+08	7.07577e+07	0.507253	-0.0424649	0.341125	0.9398	NO	YES
MVP	4.2467e+06	7.6627e+06	6.0492e+06	5.426e+06	7.1698e+06	7.8844e+06	3.9089e+06	6.0625e+06	6.0475e+06	5.9862e+06	6.82673e+06	5.33963e+06	0.189555	-0.1649	0.53409	0.626373	NO	YES
MX1	8.0536e+08	8.7344e+08	7.2476e+08	6.2651e+08	6.7287e+08	7.3589e+08	3.0307e+08	3.516e+08	3.4647e+08	8.01187e+08	6.78423e+08	3.33713e+08	-0.239953	-1.26353	0.0887916	0.0041567	YES	NO
MX2	3.2792e+07	3.2839e+07	3.0478e+07	2.0155e+07	2.3388e+07	2.8513e+07	1.3811e+07	1.3317e+07	1.084e+07	3.20363e+07	2.40187e+07	1.2656e+07	-0.415553	-1.33989	0.06951	0.00010453	YES	NO
MYADM	2.7256e+07	2.5143e+07	4.743e+07	4.2539e+07	2.9726e+07	2.7449e+07	2.978e+07	2.7961e+07	2.1991e+07	3.32763e+07	3.3238e+07	2.65773e+07	-0.0016629	-0.3243	0.996655	0.450236	NO	YES
MYBBP1A	2.3234e+07	2.3894e+07	2.7781e+07	2.9683e+07	2.5205e+07	2.9599e+07	2.275e+07	2.0475e+07	1.9661e+07	2.49697e+07	2.81623e+07	2.0962e+07	0.17359	-0.2524	0.194354	0.0876763	NO	YES
MYCBP2	3.7511e+06	4.077e+06	3.1655e+06	582297	4.2092e+06	3.9116e+06	1.07342e+06	4.0329e+06	2.7882e+06	3.66453e+06	2.90103e+06	2.63151e+06	-0.337063	-0.47774	0.582126	0.352467	NO	NO
MYD88	1.24071e+06	955719	6.3467e+06	6.6222e+06	5.2329e+06	5.4896e+06	1.79885e+06	787809	644950	2.84771e+06	5.78157e+06	1.0772e+06	1.02166	-1.40251	0.231963	0.41944	NO	YES
MYEF2	3.8677e+06	4.7331e+06	6.862e+06	3.2422e+06	3.0214e+06	6.1603e+06	1.72612e+06	839647	882834	5.15427e+06	4.1413e+06	1.14953e+06	-0.315683	-2.16472	0.494538	0.0357101	YES	NO
MYH10.1	8.893e+06	9.9852e+06	1.0751e+07	501683	5.528e+06	5.6576e+06	796218	9.7481e+06	1.0738e+07	9.8764e+06	3.89576e+06	7.09411e+06	-1.34208	-0.477364	0.0607127	0.472791	NO	NO
MYH7	6.3089e+06	7.3873e+06	6.2489e+06	1.0535e+07	1.599e+07	1.3993e+07	1.5856e+07	1.8899e+07	1.4972e+07	6.64837e+06	1.3506e+07	1.65757e+07	1.02253	1.318	0.0438234	0.00902025	YES	NO
MYH9	5.8598e+08	6.8666e+08	5.0854e+08	5.9829e+08	9.6522e+08	7.8517e+08	6.0584e+08	6.3597e+08	4.8194e+08	5.93727e+08	7.82893e+08	5.74583e+08	0.399017	-0.0472828	0.209879	0.797735	NO	YES
MYH9.1	5.4621e+09	5.3204e+09	5.4531e+09	6.5352e+09	6.1334e+09	5.7099e+09	6.5383e+09	7.3375e+09	8.4796e+09	5.41187e+09	6.12617e+09	7.4518e+09	0.178858	0.461463	0.0906282	0.0675827	NO	NO
MYL4	1.7776e+07	1.9734e+07	1.7099e+07	2.3335e+07	1.6715e+07	1.6052e+07	3.0662e+07	2.6749e+07	2.7871e+07	1.8203e+07	1.87007e+07	2.84273e+07	0.0389135	0.643103	0.854987	0.00306481	YES	NO
MYL6	3.157e+08	3.0737e+08	3.325e+08	3.6157e+08	2.5959e+08	2.9906e+08	3.1095e+08	2.9351e+08	3.3512e+08	3.18523e+08	3.0674e+08	3.13193e+08	-0.0543827	-0.0243456	0.733577	0.729204	NO	NO
MYO18A	1.1152e+08	8.5439e+07	9.3728e+07	1.0531e+08	6.9999e+07	7.337e+07	7.5678e+07	1.55273e+06	7.0986e+07	9.68957e+07	8.2893e+07	4.94056e+07	-0.225182	-0.971758	0.369342	0.177831	NO	YES
MYO1E	2.8604e+07	3.0301e+07	3.7774e+07	3.4455e+07	3.4878e+07	3.4497e+07	3.9827e+07	3.9246e+07	3.9343e+07	3.22263e+07	3.461e+07	3.9472e+07	0.102949	0.29259	0.486605	0.123123	NO	YES
MYOF	1.4083e+07	1.5827e+07	2.6576e+07	1.8449e+07	11906000	1.5019e+07	1.3593e+07	6.6012e+06	1.624e+07	1.88287e+07	1.51247e+07	1.21447e+07	-0.316027	-0.6326	0.458283	0.246125	NO	YES
NAA10	4.1219e+06	4.4371e+06	3.613e+06	4.067e+06	5.5429e+06	4.629e+06	4.6935e+06	4.7029e+06	5.901e+06	4.05733e+06	4.7463e+06	5.09913e+06	0.226271	0.32972	0.252613	0.10468	NO	NO
NAMPT	6.5264e+07	6.7821e+07	5.743e+07	5.4937e+07	6.214e+07	6.2528e+07	3.8141e+07	5.8018e+07	6.2686e+07	6.3505e+07	5.98683e+07	5.29483e+07	-0.0850771	-0.262285	0.41544	0.295776	NO	YES
NAP1L1	4.559e+06	5.8432e+06	3.544e+06	3.5053e+06	4.1041e+06	4.2912e+06	5.3473e+06	4.6526e+06	4.3593e+06	4.64873e+06	3.96687e+06	4.7864e+06	-0.228838	0.0421033	0.418146	0.862899	NO	NO
NARS1	7.5433e+06	6.3378e+06	6.8281e+06	9.8033e+06	7.9059e+06	6.7615e+06	1.5389e+07	1.1416e+07	9.1311e+06	6.90307e+06	8.1569e+06	1.19787e+07	0.240784	0.795162	0.292215	0.10408	NO	NO
NASP	5.4706e+06	3.5888e+06	3.84e+06	482302	950431	2.8666e+06	2.49307e+06	584156	2.2168e+06	4.2998e+06	1.43311e+06	1.76467e+06	-1.58512	-1.28487	0.039997	0.0390071	YES	NO
NAT10	9.2577e+06	9.7936e+06	1.2211e+07	9.0252e+06	1.04e+07	9.949e+06	7.3665e+06	7.9992e+06	8.1353e+06	1.04208e+07	9.7914e+06	7.83367e+06	-0.0898744	-0.411702	0.575264	0.0959995	NO	NO
NAV1	4.1619e+06	3.691e+06	3.4404e+06	3.4539e+06	3.6696e+06	3.5484e+06	3.2968e+06	3.7721e+06	3.6508e+06	3.76443e+06	3557300	3.57323e+06	-0.0816501	-0.0752026	0.43389	0.500619	NO	NO
NAV2	6.6339e+06	7.7946e+06	7.2326e+06	7.5363e+06	8.0206e+06	8.1421e+06	5.3953e+06	5.5575e+06	6.7765e+06	7.22037e+06	7.89967e+06	5.90977e+06	0.12972	-0.288971	0.170655	0.0799539	NO	NO
NAV3	5.232e+06	5.6359e+06	5.6108e+06	5.2664e+06	6.3769e+06	5.5288e+06	7.5927e+06	6.3441e+06	6.3988e+06	5.4929e+06	5.72403e+06	6.77853e+06	0.059464	0.303405	0.572697	0.075827	NO	NO
NBAS	4.3193e+06	4.9187e+06	4.7196e+06	5.2814e+06	4.9728e+06	5.1225e+06	4.4374e+06	4.5243e+06	3.213e+06	4.65253e+06	5.12557e+06	4.05823e+06	0.139695	-0.197165	0.0974692	0.295549	NO	YES
NCAPD2	7.6457e+06	7.6426e+06	7.4911e+06	8.0205e+06	6.8801e+06	8.1259e+06	9.778e+06	7.7411e+06	8.0017e+06	7.59313e+06	7.6755e+06	8.50693e+06	0.0155654	0.163944	0.856122	0.289158	NO	YES
NCKAP1	926103	655013	4.242e+06	3.6192e+06	4.2303e+06	3.9774e+06	4.6829e+06	3.9441e+06	5.2089e+06	1.94104e+06	3.9423e+06	4.61197e+06	1.02221	1.24855	0.222759	0.136469	NO	YES
NCOA4	1.07147e+06	1.0858e+06	470220	2.0665e+07	2.208e+07	2.0372e+07	1.19104e+06	378757	321414	875830	2.1039e+07	630403	4.58627	-0.474377	0.000151544	0.521352	YES	NO
NCOR2	1.2003e+07	1.3253e+07	1.2143e+07	1.1111e+07	1.1331e+07	1.2107e+07	1.2944e+07	1.0466e+07	1.0527e+07	1.24663e+07	1.15163e+07	1.13123e+07	-0.114356	-0.140141	0.133775	0.295879	NO	YES
NDC80	1.3942e+07	1.5407e+07	1.661e+07	1.2981e+07	1.3515e+07	1.1224e+07	1.5285e+07	1.3309e+07	1.6017e+07	1.53197e+07	1.25733e+07	1.48703e+07	-0.285018	-0.0429479	0.0576712	0.708263	NO	NO
NDRG1	3.889e+06	3.327e+06	5.0082e+06	4.0105e+06	1.19813e+06	3.0326e+06	4.6282e+06	5.4282e+06	4.887e+06	4.07473e+06	2.74708e+06	4.98113e+06	-0.568808	0.289768	0.253922	0.200619	NO	YES
NDUFA11	2.3309e+07	2.6766e+07	2.5076e+07	2.479e+07	2.7277e+07	1.5652e+07	1.3805e+07	2.0844e+07	2.4108e+07	2.50503e+07	2.2573e+07	1.95857e+07	-0.150232	-0.355032	0.561012	0.207335	NO	NO
NDUFA13	1.0445e+07	8.4373e+06	1.0202e+07	9.8636e+06	1.15e+07	9.2169e+06	5.4927e+06	6.6235e+06	7.2626e+06	9.69477e+06	1.01935e+07	6.4596e+06	0.0723714	-0.585761	0.619736	0.0179957	YES	NO
NDUFA4	3.0177e+07	2.8869e+07	2.6299e+07	2.4457e+07	2.176e+07	2.0685e+07	2.1293e+07	1.8676e+07	1.7258e+07	2.84483e+07	2.23007e+07	1.90757e+07	-0.351257	-0.576611	0.0183867	0.00467067	YES	NO
NDUFA6	785583	1.06989e+06	1.67862e+06	4.6049e+06	3.787e+06	5.0096e+06	1.13211e+06	1.20735e+06	2.17936e+06	1.17803e+06	4.46717e+06	1.50628e+06	1.92298	0.354611	0.00250988	0.488152	YES	NO
NDUFAF6	3.5257e+06	3.2719e+06	1.21672e+06	3.1236e+06	3.2588e+06	755541	905055	638408	486961	2.67144e+06	2.37931e+06	676808	-0.167072	-1.9808	0.802652	0.108383	NO	NO
NDUFB4	2.3197e+06	3.4539e+06	2.7385e+06	498510	2.6952e+06	3.3257e+06	1.11794e+06	743837	556155	2.83737e+06	2.17314e+06	805978	-0.384774	-1.81574	0.529502	0.0125694	YES	NO
NDUFS1	3.3947e+06	4.3164e+06	5.7652e+06	2.6198e+06	3.0107e+06	3.2024e+06	851563	1.27545e+06	3.2206e+06	4.4921e+06	2.9443e+06	1.78254e+06	-0.609465	-1.33346	0.1473	0.0543382	NO	YES
NDUFS7	1.0008e+07	9.2614e+06	9.5488e+06	8.1417e+06	9.7521e+06	1.1781e+07	1.07832e+06	9.5044e+06	7.019e+06	9.60607e+06	9.8916e+06	5.86724e+06	0.0422581	-0.711264	0.813683	0.272889	NO	YES
NECTIN1	5.6244e+06	4.0867e+06	5.0876e+06	4.247e+06	3.5179e+06	3.0399e+06	3.928e+06	652181	3.3791e+06	4.9329e+06	3.6016e+06	2.65309e+06	-0.453798	-0.89476	0.0840993	0.139769	NO	YES
NECTIN3	1.0463e+07	1.1012e+07	1.1528e+07	1.1062e+07	9.9891e+06	1.0631e+07	1.2005e+07	1.098e+07	1.155e+07	1.1001e+07	1.05607e+07	1.15117e+07	-0.0589292	0.0654621	0.371513	0.298006	NO	YES
NEDD4L	1.8157e+07	1.6466e+07	1.5926e+07	1.8473e+07	1.4334e+07	1.5104e+07	1.3153e+07	1.5692e+07	1.4888e+07	1.68497e+07	1.59703e+07	1.45777e+07	-0.0773256	-0.20896	0.583515	0.0877029	NO	YES
NEK1	6.9695e+06	6.1647e+06	905943	5.4992e+06	5.9014e+06	4.6394e+06	5.4154e+06	5.1552e+06	5.1002e+06	4.68005e+06	5.34667e+06	5.2236e+06	0.192116	0.158521	0.761513	0.801982	NO	NO
NEK6	455084	770391	1.49581e+06	480837	705244	2.7645e+06	2.7151e+06	4.6863e+06	4.6525e+06	907094	1.31686e+06	4.01797e+06	0.537778	2.14714	0.643231	0.0253691	YES	NO
NEK7	1.1217e+07	3.1959e+07	4.303e+07	9.1696e+06	1.0364e+07	1.1062e+07	1.3432e+07	1.4828e+07	1.1407e+07	2.87353e+07	1.01985e+07	1.32223e+07	-1.49446	-1.11985	0.184727	0.237123	NO	NO
NEK9	2.7424e+06	4.4357e+06	1.55362e+06	1.15164e+06	2.1949e+06	2.3959e+06	3.6366e+06	2.4422e+06	2.6948e+06	2.91057e+06	1.91415e+06	2.92453e+06	-0.604601	0.00690379	0.363139	0.988832	NO	YES
NEU1	1.9066e+06	2.3203e+06	1.8777e+06	2.0464e+06	2.1553e+06	865792	774249	772818	1.6063e+06	2.03487e+06	1.68916e+06	1.05112e+06	-0.268625	-0.953002	0.497634	0.0514476	NO	YES
NEURL4	4.6896e+06	3.4852e+06	3.0816e+06	5.3147e+06	3.3108e+06	3.9484e+06	4.9931e+06	4.2238e+06	4.5702e+06	3.75213e+06	4.1913e+06	4.5957e+06	0.159687	0.292574	0.597036	0.216812	NO	NO
NEXN	907802	775218	764605	795988	389053	953382	1.6212e+07	1.62203e+06	4.1402e+07	815875	712808	1.97453e+07	-0.194836	4.59702	0.607347	0.244816	NO	YES
NF1	3.435e+06	3.6801e+06	3.0474e+06	3.6267e+06	3.4249e+06	1.03339e+06	3.9905e+06	3.8637e+06	3.0322e+06	3.3875e+06	2.695e+06	3.6288e+06	-0.329937	0.0992716	0.495486	0.538417	NO	YES
NFS1	1.8377e+07	1.7306e+07	1.5126e+07	1.5123e+07	1.6115e+07	1.5652e+07	1.6317e+07	1.5096e+07	1.4199e+07	1.69363e+07	1.563e+07	15204000	-0.115804	-0.155671	0.303791	0.214097	NO	YES
NFXL1	5.3135e+06	6.5121e+06	5.5295e+06	5.0531e+06	4.4377e+06	4.5915e+06	5.905e+06	5.2953e+06	4.2423e+06	5.78503e+06	4.6941e+06	5.14753e+06	-0.301477	-0.168444	0.0788891	0.35878	NO	NO
NGDN	4.3952e+06	5.8346e+06	5.4665e+06	3.8848e+06	868796	3.3457e+06	3.3548e+06	3.4042e+06	366570	5.2321e+06	2.69977e+06	2.37519e+06	-0.954556	-1.13935	0.0950654	0.0881047	NO	NO
NHSL1	1.1991e+07	1.3516e+07	1.3485e+07	1.1978e+07	1.2154e+07	1.2305e+07	1.4518e+07	1.3144e+07	1.3164e+07	1.29973e+07	1.21457e+07	1.36087e+07	-0.097774	0.0663101	0.229945	0.418853	NO	NO
NIFK	6.1788e+06	4.9312e+06	7.1163e+06	6.3587e+06	5.5502e+06	6.7872e+06	8.638e+06	6.1258e+06	6.0288e+06	6.07543e+06	6.23203e+06	6.93087e+06	0.0367156	0.190048	0.843029	0.469629	NO	NO
NIPSNAP1	7.9293e+06	7.2055e+06	6.1484e+06	3.8556e+06	3.8982e+06	6.0859e+06	9.213e+06	1.09628e+06	1.20061e+06	7.0944e+06	4.61323e+06	3.83663e+06	-0.620902	-0.886841	0.0575688	0.348939	NO	YES
NIPSNAP2	12463000	1.4656e+07	1.3839e+07	1.2776e+07	1.0144e+07	1.2687e+07	1.6935e+07	1.252e+07	1.159e+07	1.36527e+07	1.1869e+07	1.36817e+07	-0.201984	0.00306122	0.178155	0.988096	NO	YES
NISCH	2.304e+06	1.9321e+06	562226	3.3327e+06	6.4301e+06	782850	523476	4.3154e+06	774236	1.59944e+06	3.51522e+06	1.87104e+06	1.13605	0.226271	0.362995	0.852914	NO	YES
NKIRAS2	491197	4.9825e+06	3335800	4.5571e+06	3.9806e+06	837588	4.3917e+06	4.5413e+06	4.6834e+06	2.9365e+06	3.1251e+06	4.5388e+06	0.0898034	0.628214	0.91937	0.346263	NO	NO
NNT	4.344e+07	4.4489e+07	3.8596e+07	4.1316e+07	3.901e+07	4.2319e+07	7.104e+07	4.1001e+07	4.614e+07	4.2175e+07	4.08817e+07	5.2727e+07	-0.0449341	0.322154	0.57409	0.373285	NO	YES
NOB1	1.7517e+07	1.5949e+07	1.6305e+07	1.6852e+07	1.8186e+07	1.7261e+07	2.0764e+07	1.7309e+07	1.7118e+07	1.65903e+07	1.7433e+07	1.8397e+07	0.071478	0.149128	0.246111	0.263913	NO	YES
NOC2L	7.9362e+06	1.0338e+07	1.0735e+07	1.012e+07	8.0747e+06	9.1517e+06	7.5996e+06	1.016e+07	9.3996e+06	9.66973e+06	9.11547e+06	9.05307e+06	-0.0851596	-0.0950695	0.630778	0.623065	NO	YES
NOC3L	594787	4.1546e+06	2.7028e+06	4.4547e+06	1.43023e+06	6.7333e+06	4.1701e+06	3.7085e+06	3.5487e+06	2.48406e+06	4.20608e+06	3.8091e+06	0.759774	0.616749	0.411811	0.327584	NO	NO
NOC4L	516607	7.3614e+06	1.35743e+06	7.3564e+06	817454	1.35479e+06	6.5086e+06	6.1368e+06	6.4746e+06	3.07848e+06	3.17622e+06	6.37333e+06	0.0450909	1.04983	0.975623	0.265705	NO	NO
NOL10	7.7761e+06	6.2364e+06	6.4429e+06	4.2452e+06	6.998e+06	7.1511e+06	1.35563e+06	4.8559e+06	1.0705e+06	6.81847e+06	6.13143e+06	2.42734e+06	-0.153223	-1.49007	0.563495	0.0538035	NO	NO
NOL11	4.3871e+06	5.9902e+06	5.5668e+06	6.4293e+06	6.258e+06	6.315e+06	6.8576e+06	6.3981e+06	6.6937e+06	5.3147e+06	6.3341e+06	6.6498e+06	0.253151	0.323323	0.166113	0.0991451	NO	NO
NOL9	7.0417e+06	1.40799e+06	5.3061e+06	8.9103e+06	8.8259e+06	1.62766e+06	5.3951e+06	6.7306e+06	5.1887e+06	4.58526e+06	6.45462e+06	5.77147e+06	0.493327	0.331933	0.562579	0.555645	NO	NO
NOLC1	6.5996e+06	7.2384e+06	7.371e+06	4.88e+06	4.8664e+06	4.4858e+06	5.3535e+06	3.8768e+06	4.0035e+06	7.06967e+06	4.74407e+06	4.41127e+06	-0.575518	-0.680449	0.00298967	0.0157604	YES	NO
NOM1	5.1958e+06	6.6449e+06	6.1673e+06	6.2777e+06	5.6291e+06	5.9812e+06	7.3154e+06	6.5055e+06	6.7357e+06	6.00267e+06	5.96267e+06	6.8522e+06	-0.00964587	0.190964	0.937431	0.176557	NO	NO
NONO	2.6018e+06	4.7007e+06	6.2459e+06	2.0516e+06	1.14353e+06	3.5522e+06	1.68018e+06	1.10242e+06	1.27017e+06	4.51613e+06	2.24911e+06	1.35092e+06	-1.00573	-1.74114	0.158997	0.0919701	NO	YES
NOP14	3.7022e+06	4.0044e+06	1.21756e+06	3.5615e+06	3.7251e+06	3.8032e+06	803373	839028	603645	2.97472e+06	3.6966e+06	748682	0.313444	-1.99033	0.499747	0.12687	NO	NO
NOP2	1.4972e+06	2.311e+06	1.2283e+06	1.5309e+06	703636	2.4998e+06	3.6611e+06	1.8087e+06	2.5465e+06	1.67883e+06	1.57811e+06	2.6721e+06	-0.0892594	0.670515	0.878811	0.204548	NO	YES
NOP56	1.8577e+07	2.0487e+07	2.1408e+07	2.793e+07	2.1596e+07	2.4026e+07	3.1111e+07	2.9122e+07	3.1192e+07	2.01573e+07	2.45173e+07	3.0475e+07	0.282497	0.596321	0.127259	0.000800349	YES	NO
NOP58	2.4987e+07	2.8823e+07	2.8493e+07	2.7336e+07	3.0259e+07	2.9685e+07	2.8434e+07	2.445e+07	2.5602e+07	2.74343e+07	2.90933e+07	2.6162e+07	0.0847061	-0.0685097	0.341313	0.49708	NO	NO
NOP9	2.851e+06	3.3451e+06	3.8487e+06	3.8049e+06	3.2749e+06	3.8922e+06	548765	561187	4.3859e+06	3.34827e+06	3.65733e+06	1.83195e+06	0.127378	-0.870034	0.429727	0.356848	NO	NO
NOTCH1	762662	3.4035e+06	2.765e+06	1.94773e+06	2.2986e+06	619726	1.17917e+06	4.6506e+06	668684	2.31039e+06	1.62202e+06	2.16615e+06	-0.510344	-0.0930018	0.513438	0.927964	NO	YES
NPC1L1	1.1261e+07	1.3558e+07	1.6284e+07	1.0668e+07	1.0818e+07	1.2435e+07	1.3951e+07	1.1865e+07	1.3533e+07	1.3701e+07	1.1307e+07	1.31163e+07	-0.277065	-0.0629167	0.235708	0.738901	NO	YES
NPEPPS	5.518e+06	6.0262e+06	4.5717e+06	4.8522e+06	6.2424e+06	4.8037e+06	4.4261e+06	4.1009e+06	4.2034e+06	5.37197e+06	5.29943e+06	4.24347e+06	-0.0196123	-0.340207	0.914711	0.111526	NO	YES
NPNT	5.9901e+06	5.8873e+06	5.7257e+06	4.3677e+06	5.1011e+06	4.1275e+06	893692	3.0556e+06	2.6277e+06	5.8677e+06	4.5321e+06	2.19233e+06	-0.372615	-1.42033	0.037559	0.0294441	YES	NO
NRP2	6.0156e+06	5.5477e+06	5.7294e+06	5.1373e+06	4.946e+06	6.517e+06	4.4127e+06	3.7929e+06	603012	5.76423e+06	5.53343e+06	2.9362e+06	-0.0589538	-0.973177	0.691816	0.137026	NO	YES
NSD3	3.3212e+06	1.55404e+06	3.27955e+06	1.12751e+06	5.6315e+06	3.5669e+06	3.2023e+06	810273	2.8176e+06	2.71826e+06	3.44197e+06	2.27672e+06	0.34055	-0.255726	0.649421	0.665242	NO	NO
NSDHL	7.0853e+07	8.3353e+07	7.0103e+07	7.2517e+07	8.7164e+07	9.4854e+07	7.0721e+07	6.8866e+07	6.6244e+07	7.47697e+07	8.4845e+07	6.86103e+07	0.182377	-0.124027	0.277938	0.285785	NO	YES
NSF	2.3943e+07	2.8237e+07	2.4386e+07	2.7343e+07	3.0084e+07	3.034e+07	3.2321e+07	2.9274e+07	2.5673e+07	2.5522e+07	2.92557e+07	2.90893e+07	0.196975	0.188749	0.0963285	0.212084	NO	YES
NSMAF	7.7464e+06	1.1255e+07	8.3174e+06	7.0033e+06	1.3703e+07	13125000	1.5207e+07	1.5214e+07	1.3376e+07	9.10627e+06	1.12771e+07	1.4599e+07	0.308465	0.680938	0.43367	0.0195875	YES	NO
NSUN5	3.4164e+06	3.7388e+06	3.4002e+06	1.69251e+06	3.7703e+06	3.9912e+06	3.3981e+06	3.4341e+06	1.03817e+06	3.51847e+06	3.15134e+06	2.62346e+06	-0.158983	-0.423477	0.667262	0.376035	NO	YES
NT5DC2	1.7994e+06	3.0233e+06	1.8472e+06	2.6774e+06	606772	1.9827e+06	910745	1.98274e+06	1.09204e+06	2.2233e+06	1.75562e+06	1.32851e+06	-0.340719	-0.742896	0.560826	0.162625	NO	YES
NTPCR	830307	3.0595e+06	2.8243e+06	3.4284e+06	3.6387e+06	3.5359e+06	4.4941e+06	3.3185e+06	4.3619e+06	2.23804e+06	3.53433e+06	4.05817e+06	0.659205	0.858595	0.207476	0.106312	NO	NO
NUAK2	3.0907e+06	2.7805e+06	329985	1.07013e+06	3.5571e+06	1.05163e+06	705609	3.6494e+06	4.0813e+06	2.06706e+06	1.89295e+06	2.8121e+06	-0.126943	0.444068	0.892218	0.617393	NO	NO
NUB1	4.782e+06	4.5049e+06	4.289e+06	5.6141e+06	4.8418e+06	5.9402e+06	6.9655e+06	5.5718e+06	5.9913e+06	4.5253e+06	5.46537e+06	6.1762e+06	0.272305	0.448706	0.0851237	0.0451044	YES	NO
NUBP2	796933	948912	918003	7.5754e+06	7.2677e+06	6.6698e+06	792993	969104	2.02292e+06	887949	7.17097e+06	1.26167e+06	3.01362	0.506789	0.00136121	0.433394	YES	NO
NUF2	7.3483e+06	6.8793e+06	6.3082e+06	7.5554e+06	7.4354e+06	5.9323e+06	7.6307e+06	6.6419e+06	6.5227e+06	6.84527e+06	6.97437e+06	6.93177e+06	0.0269555	0.0181163	0.84331	0.860897	NO	NO
NUFIP1	9.476e+06	9.0461e+06	9.7464e+06	8.4481e+06	7.8337e+06	7.4525e+06	8.2172e+06	8.1277e+06	8.1614e+06	9.42283e+06	7.91143e+06	8.16877e+06	-0.252222	-0.206043	0.0163891	0.0238989	YES	NO
NUFIP2	9.9459e+06	9.1721e+06	1.1328e+07	9.9118e+06	7.5792e+06	8.555e+06	6.0444e+06	6.2691e+06	9.3062e+06	1.01487e+07	8.682e+06	7.20657e+06	-0.225191	-0.493906	0.188244	0.0887557	NO	YES
NUP107	4.7461e+06	4.2547e+06	1.45683e+06	3.8373e+06	6.3112e+06	6.033e+06	6.7686e+06	6.0976e+06	4.8444e+06	3.48588e+06	5.39383e+06	5.90353e+06	0.629789	0.760057	0.217691	0.127321	NO	NO
NUP133	6.032e+06	5.6987e+06	4.5006e+06	6.5359e+06	5.2956e+06	5.0977e+06	4.97e+06	5.4702e+06	5.0515e+06	5.41043e+06	5.64307e+06	5.1639e+06	0.0607352	-0.0672831	0.73742	0.656786	NO	NO
NUP153	1.2246e+07	8.2129e+06	8.1889e+06	6.1676e+06	5.3424e+06	5.8252e+06	3.4049e+06	3.0848e+06	3.0654e+06	9.54927e+06	5.7784e+06	3.18503e+06	-0.72472	-1.58408	0.10336	0.0412684	YES	NO
NUP160	1.1538e+07	1.4043e+07	1.1167e+07	1.2972e+07	1.3975e+07	1.3135e+07	1.4409e+07	1.3315e+07	1.3942e+07	1.22493e+07	1.33607e+07	1.38887e+07	0.125289	0.181205	0.344754	0.203875	NO	YES
NUP214	2.2583e+07	2.6564e+07	2.2995e+07	1.4656e+07	1.6565e+07	1.737e+07	1.3629e+07	1.3988e+07	1.6044e+07	2.40473e+07	1.6197e+07	1.45537e+07	-0.57015	-0.724494	0.00987855	0.00583465	YES	NO
NUP35	526531	3.3523e+06	1.67298e+06	3.4574e+06	1.04414e+06	2.3984e+06	570606	947015	3.8235e+06	1.8506e+06	2.29998e+06	1.78037e+06	0.313625	-0.0558162	0.698571	0.960081	NO	YES
NUP37	906409	773917	1.5884e+06	1.8109e+06	2.0039e+06	2.7913e+06	1.88374e+06	1.01331e+06	2.0542e+06	1.08958e+06	2.20203e+06	1.65042e+06	1.01507	0.599065	0.0485315	0.246354	YES	NO
NUP43	1.33766e+06	1.7618e+06	1.36432e+06	1.22746e+06	4.401e+06	5.6804e+06	796146	759220	913605	1.48793e+06	3.76962e+06	822991	1.34112	-0.854356	0.225924	0.0296448	YES	NO
NUP88	6.515e+06	7.1695e+06	5.3508e+06	4.4241e+06	4.2946e+06	4.8476e+06	4.0084e+06	4.6555e+06	4.7428e+06	6.3451e+06	4.5221e+06	4.4689e+06	-0.48865	-0.505723	0.0644488	0.0548038	NO	YES
NUP98	5.354e+06	5.4055e+06	5.8203e+06	5.7805e+06	8.0115e+06	7.0948e+06	5.7712e+06	5.8379e+06	4.7193e+06	5.5266e+06	6.96227e+06	5.4428e+06	0.333165	-0.0220432	0.151071	0.845795	NO	NO
NVL	5.9749e+06	8.3086e+06	8.1962e+06	8.3215e+06	8.5731e+06	8.9369e+06	7.5613e+06	7.6322e+06	7342500	7.49323e+06	8.6105e+06	7.512e+06	0.200509	0.00360869	0.27692	0.982602	NO	NO
NXF1	9.3619e+06	9.312e+06	1.0004e+07	9.4982e+06	1.0745e+07	9.5172e+06	6.2963e+06	8.7522e+06	8.2862e+06	9.5593e+06	9.92013e+06	7.77823e+06	0.0534545	-0.297462	0.496273	0.132487	NO	NO
OAS1	1.7883e+08	1.6163e+08	1.7192e+08	1.3525e+08	1.3293e+08	1.4317e+08	6.2579e+07	8.3324e+07	7.5689e+07	1.70793e+08	1.37117e+08	7.3864e+07	-0.316848	-1.20931	0.00782773	0.00030361	YES	NO
OAS2	6.3816e+07	6.6075e+07	5.8605e+07	5.5231e+07	5.358e+07	5.6968e+07	3.9016e+07	3.9715e+07	3.9589e+07	6.2832e+07	5.52597e+07	3.944e+07	-0.185273	-0.67184	0.058383	0.00834729	YES	NO
OAS3	2.2152e+07	2.3876e+07	2.0426e+07	2.5352e+07	2.6152e+07	2.3593e+07	2.6516e+07	2.4391e+07	2.5516e+07	2.21513e+07	2.50323e+07	2.54743e+07	0.176399	0.201651	0.0873292	0.0581037	NO	YES
OBI1	1.1382e+07	1.1787e+07	1.0618e+07	1.2206e+07	1.3838e+07	1.1759e+07	1.0596e+07	1.2343e+07	1.1608e+07	1.12623e+07	1.2601e+07	1.15157e+07	0.162032	0.0320922	0.156962	0.702681	NO	NO
OCLN	3.8625e+06	4.7039e+06	5.934e+06	1.05504e+06	3.6507e+06	870107	3.2825e+06	505060	4.7255e+06	4.83347e+06	1.85862e+06	2.83769e+06	-1.37883	-0.768343	0.0594912	0.246217	NO	YES
ODR4	8.9664e+06	5.0794e+06	5.3256e+06	6.2291e+06	6.6618e+06	6.2817e+06	3.3003e+06	6.0854e+06	5.3732e+06	6.45713e+06	6.39087e+06	4.91963e+06	-0.0148822	-0.392343	0.962858	0.37379	NO	NO
OGA	4.4398e+07	3.9521e+07	3.9601e+07	3.6734e+07	3.711e+07	5.2304e+07	3.7306e+07	3.8978e+07	3.6385e+07	4.11733e+07	4.20493e+07	3.75563e+07	0.0303727	-0.132654	0.883318	0.140375	NO	NO
OGA.1	2.2278e+07	2.4924e+07	1.8903e+07	2.4987e+07	2.6495e+07	2.0443e+07	2.2473e+07	1.7133e+07	1.07388e+06	2.2035e+07	2.3975e+07	1.356e+07	0.121734	-0.700444	0.484207	0.317114	NO	NO
OGT	2.7386e+06	3.0568e+06	977709	3.1851e+06	3.1977e+06	3.7984e+06	2.7165e+06	2.3588e+06	2.3514e+06	2.2577e+06	3.39373e+06	2.47557e+06	0.588017	0.132903	0.214938	0.770116	NO	YES
OPA1	6.6301e+07	6.5148e+07	6.3644e+07	4.7726e+07	5.9556e+07	6.0632e+07	3.696e+07	4.819e+07	4.6276e+07	6.5031e+07	5.59713e+07	4.38087e+07	-0.216439	-0.569911	0.155742	0.021468	YES	NO
ORC1	1.7012e+06	1.6602e+06	1.2654e+06	1.262e+06	1.3409e+06	1.2291e+06	476058	2.60009e+06	917369	1.54227e+06	1.27733e+06	1.33117e+06	-0.271916	-0.212352	0.191699	0.777729	NO	NO
ORC4	9.7146e+06	7.7798e+06	8.9644e+06	8.1754e+06	7.8075e+06	8.0959e+06	6.5581e+06	747562	5.2051e+06	8.8196e+06	8.02627e+06	4.17025e+06	-0.135984	-1.08058	0.292749	0.106673	NO	NO
OSBPL3	3.8382e+06	3.6658e+06	4.2725e+06	4.7423e+06	3.5408e+06	4.1575e+06	4.0027e+06	3.7254e+06	4.3586e+06	3.9255e+06	4.14687e+06	4.0289e+06	0.0791452	0.0375096	0.610793	0.70825	NO	YES
OSBPL8	2.6048e+06	3.0219e+06	2.9309e+06	2.2164e+06	2.7716e+06	1.46666e+06	985328	786130	730715	2.85253e+06	2.15155e+06	834058	-0.406866	-1.77402	0.197482	0.000510097	YES	NO
OSMR	7.8755e+06	1.2412e+07	1.0315e+07	1.0652e+07	1.0244e+07	1.0426e+07	1.0655e+07	8.7095e+06	1.0819e+07	1.02008e+07	1.04407e+07	1.00612e+07	0.0335268	-0.0198894	0.871964	0.930562	NO	YES
OTUD4	1.4419e+07	1.629e+07	1.7852e+07	1.4571e+07	1.2049e+07	1.3155e+07	1.0113e+07	1.2446e+07	1.536e+07	1.6187e+07	1.32583e+07	1.26397e+07	-0.287936	-0.356877	0.0819497	0.13342	NO	NO
OTULIN	2.18659e+06	5.2196e+06	4.5071e+06	745036	3.6126e+06	1.25401e+06	1.01192e+06	431121	1.20541e+06	3.9711e+06	1.87055e+06	882815	-1.08608	-2.16935	0.174172	0.0698123	NO	NO
OXA1L	1.0396e+07	1.1043e+07	9.7502e+06	1.2236e+07	1.1482e+07	9.6751e+06	8.8919e+06	8.8951e+06	9.7931e+06	1.03964e+07	1.1131e+07	9.19337e+06	0.0985035	-0.177419	0.451088	0.0687295	NO	NO
OXSR1	1.49631e+06	549441	2.3262e+06	2.6156e+06	1.9881e+06	2.2747e+06	2.0726e+06	2.6182e+06	1.07413e+06	1.45732e+06	2.2928e+06	1.92164e+06	0.653795	0.399024	0.240152	0.535036	NO	YES
PABPC4	1.108e+07	9.7442e+06	1.1449e+07	9.2962e+06	9.045e+06	9.813e+06	8.5902e+06	1.0547e+07	1.2878e+07	1.07577e+07	9.38473e+06	1.06717e+07	-0.196986	-0.0115796	0.10161	0.953423	NO	NO
PACS1	6.1275e+06	5.761e+06	4.647e+06	4.5532e+06	5.8617e+06	5.4847e+06	9.6554e+06	5.845e+06	6.921e+06	5.51183e+06	5.29987e+06	7.4738e+06	-0.0565762	0.43931	0.738333	0.219309	NO	NO
PAK2	2.9138e+06	4.7856e+06	3.0367e+06	2.877e+06	7.7407e+06	1.3449e+07	1.2821e+07	9.7537e+06	6.2882e+06	3.5787e+06	8.02223e+06	9.62097e+06	1.16457	1.42675	0.28125	0.0736584	NO	YES
PAK4	6.0142e+06	6.5183e+06	6.7347e+06	5.71e+06	5.7741e+06	6.5914e+06	4.9475e+06	5.3325e+06	5.7556e+06	6.4224e+06	6.02517e+06	5.3452e+06	-0.0921114	-0.264869	0.330298	0.0274607	YES	NO
PAN2	622818	627903	1.15285e+06	4.6423e+06	751091	4.5771e+06	611306	4.6793e+06	6.2995e+06	801191	3.3235e+06	3.86337e+06	2.05248	2.26964	0.186916	0.210971	NO	YES
PAN3	7.725e+06	1.0969e+07	6.9603e+06	6.8049e+06	6.2688e+06	6.2311e+06	7.8424e+06	7.413e+06	7.5793e+06	8.55143e+06	6.43493e+06	7.61157e+06	-0.410241	-0.167973	0.225199	0.524762	NO	NO
PANK4	5.8715e+06	4.6146e+06	5.3031e+06	4.1757e+06	4.6587e+06	4.8097e+06	4.3371e+06	5.8115e+06	5.6446e+06	5.26307e+06	4.54803e+06	5.2644e+06	-0.210661	0.000365443	0.179125	0.998314	NO	YES
PAPSS2	3.3494e+06	2.3182e+06	1.928e+06	1.26642e+06	2.6648e+06	2.1819e+06	2.4034e+06	802289	937900	2.53187e+06	2.03771e+06	1.3812e+06	-0.313256	-0.874283	0.449352	0.161247	NO	NO
PARD3B	5.313e+06	4.7342e+06	5.6549e+06	4.9822e+06	5.7284e+06	6.1572e+06	6.631e+06	5.4796e+06	7.0422e+06	5.23403e+06	5.6226e+06	6.38427e+06	0.103314	0.286598	0.425831	0.11729	NO	YES
PARN	721585	1.27575e+06	7.1999e+06	6.7752e+06	8.0259e+06	7.6172e+06	1.3393e+07	9.926e+06	9.8568e+06	3.06575e+06	7.47277e+06	1.10586e+07	1.2854	1.85086	0.163822	0.0406356	YES	NO
PARP12	2.082e+06	624530	2.6479e+06	2.724e+06	1.8432e+06	2.2385e+06	2.4715e+06	2.1563e+06	2.2974e+06	1.78481e+06	2.26857e+06	2.3084e+06	0.346011	0.371123	0.518848	0.477439	NO	NO
PARP4	6.531e+06	2.6317e+07	2.3828e+07	2.0194e+07	3.6086e+07	4.4583e+07	7.7457e+07	6.7316e+07	6.8683e+07	1.8892e+07	3.3621e+07	7.1152e+07	0.831587	1.91313	0.196419	0.00508364	YES	NO
PARP9	1.5404e+07	1.6075e+07	1.3953e+07	1.3475e+07	1.7046e+07	15274000	1.5595e+07	1.6375e+07	1.5614e+07	1.5144e+07	1.5265e+07	1.58613e+07	0.0114813	0.0667677	0.925882	0.376016	NO	NO
PASK	1.12666e+06	1.29829e+06	910912	872284	1.22826e+06	1.32959e+06	1.9795e+06	2.6221e+06	3.8424e+06	1.11196e+06	1.14338e+06	2.81467e+06	0.0402014	1.33986	0.869031	0.0837986	NO	NO
PATL1	4.7982e+06	3.9425e+06	4.3004e+06	3.938e+06	3.7358e+06	2.9167e+06	2.5711e+06	3.6025e+06	4.5062e+06	4.34703e+06	3.53017e+06	3.55993e+06	-0.300295	-0.288181	0.113477	0.295478	NO	NO
PCDHGB5	4.739e+06	4.4603e+06	4.9468e+06	5.581e+06	4.6059e+06	5.2699e+06	4.2812e+06	4.8734e+06	3.9048e+06	4.71537e+06	5.15227e+06	4.35313e+06	0.127837	-0.115316	0.268457	0.335258	NO	YES
PCID2	2.4121e+07	2.5853e+07	2.302e+07	1.9963e+07	2.2709e+07	2.1675e+07	2.0173e+07	2.1546e+07	2.1075e+07	2.43313e+07	2.1449e+07	2.09313e+07	-0.181905	-0.217151	0.0662679	0.0361036	YES	NO
PCK2	4.7937e+07	4.9594e+07	4.9014e+07	4.2843e+07	4.6136e+07	4.6567e+07	2.7295e+07	3.9672e+07	3.5527e+07	4.88483e+07	4.5182e+07	3.41647e+07	-0.112561	-0.515804	0.0731754	0.0539194	NO	YES
PCNA	4.9375e+07	7.1374e+07	5.58e+07	5.4255e+07	6.8998e+07	6.9062e+07	6.2568e+07	6.1841e+07	5.7327e+07	5.88497e+07	6.4105e+07	6.05787e+07	0.123403	0.0417756	0.558022	0.818953	NO	YES
PCYT1A	4.1871e+06	4.2472e+06	4.3556e+06	3.8065e+06	3.6502e+06	4.631e+06	4.7671e+06	4.0272e+06	639643	4.2633e+06	4.02923e+06	3.14465e+06	-0.0814652	-0.439072	0.523448	0.471542	NO	YES
PDCD11	5.2396e+06	4.2825e+06	6.3077e+06	6.6931e+06	6.1063e+06	9.4068e+06	7.6581e+06	7.5118e+06	7.7981e+06	5.2766e+06	7.40207e+06	7.656e+06	0.48832	0.536982	0.162019	0.0528816	NO	NO
PDCD6	5.8413e+06	7.161e+06	6.7222e+06	5.0356e+06	6.9649e+06	5.9687e+06	6.4076e+06	8.3268e+06	7.6112e+06	6.57483e+06	5.98973e+06	7.44853e+06	-0.134463	0.180002	0.442767	0.276795	NO	YES
PDCD6IP	1.0171e+07	9.9514e+06	1.0604e+07	8.2701e+06	1.0903e+07	1.3056e+07	10247000	1.0223e+07	9.7128e+06	1.02421e+07	1.0743e+07	1.00609e+07	0.0688852	-0.0257521	0.75313	0.523111	NO	YES
PDE4DIP	1.8904e+07	1.3269e+07	1.1082e+07	1.5387e+07	1.2655e+07	1.07e+07	1.2153e+07	9.3768e+06	1.0423e+07	1.44183e+07	1.2914e+07	1.06509e+07	-0.158968	-0.436925	0.613503	0.242488	NO	NO
PDHA1	1.0516e+07	1.2767e+07	1.136e+07	8.6104e+06	8.1051e+06	8.4265e+06	5.1032e+06	6.8493e+06	5.1447e+06	1.15477e+07	8.38067e+06	5.69907e+06	-0.462464	-1.0188	0.0350173	0.0027441	YES	NO
PDHB	5.2345e+07	4.2267e+07	3.875e+07	4.3497e+07	4.0846e+07	3.6909e+07	2.7417e+07	3.1803e+07	3.093e+07	4.4454e+07	4.04173e+07	3.005e+07	-0.137339	-0.564948	0.439236	0.0596744	NO	YES
PDHX	3.7352e+06	4.359e+06	4.5745e+06	3.8654e+06	3.9254e+06	5.4028e+06	3.6227e+06	5.227e+06	3.9317e+06	4.2229e+06	4.39787e+06	4.26047e+06	0.0585698	0.0127774	0.776386	0.950059	NO	NO
PDIA4	4.985e+06	3.1549e+06	4.247e+06	3.375e+06	3.2997e+06	3.9444e+06	3.3143e+06	4.1166e+06	2.4705e+06	4.12897e+06	3.5397e+06	3.30047e+06	-0.222154	-0.323111	0.387881	0.310621	NO	YES
PEAK1	986110	620598	646978	3.7337e+06	743406	1.31292e+06	5.618e+06	799872	4.7223e+06	751229	1.93001e+06	3.71339e+06	1.36128	2.30541	0.326786	0.182482	NO	NO
PEBP1	1.0916e+08	1.1134e+08	1.4598e+08	1.4688e+08	1.4426e+08	1.3633e+08	1.2482e+08	1.5754e+08	1.5504e+08	1.2216e+08	1.4249e+08	1.458e+08	0.222089	0.255219	0.225757	0.212354	NO	YES
PELP1	3.0723e+06	3.6876e+06	3.7788e+06	3.5134e+06	3.5537e+06	4.2988e+06	2.6807e+06	3.0544e+06	3.871e+06	3.5129e+06	3.78863e+06	3.20203e+06	0.109015	-0.133674	0.461586	0.503194	NO	NO
PES1	1.2781e+07	8.4284e+06	1.5501e+07	1.0363e+07	1.2484e+07	1.8628e+07	6.7794e+06	9.0377e+06	9.6092e+06	1.22368e+07	1.3825e+07	8.47543e+06	0.176053	-0.529867	0.648768	0.201433	NO	YES
PEX1	7.2364e+06	7.611e+06	7.553e+06	5.8419e+06	8.0352e+06	7.839e+06	5.4942e+06	6.6344e+06	5.0025e+06	7.4668e+06	7.2387e+06	5.71037e+06	-0.0447595	-0.386907	0.777144	0.0609451	NO	NO
PEX11B	1.3512e+07	1.6574e+07	1.5572e+07	1.3672e+07	1.2153e+07	1.1624e+07	1.8512e+07	1.2396e+07	1.24e+07	1.52193e+07	1.2483e+07	1.4436e+07	-0.28594	-0.0762341	0.0744696	0.750355	NO	NO
PEX16	521554	1.4868e+07	1.3048e+07	635568	912500	1.14764e+06	702716	432059	875642	9.47918e+06	898571	670139	-3.39906	-3.82223	0.197283	0.189897	NO	NO
PEX3	1.2821e+07	1.2687e+07	1.2056e+07	1.6654e+07	1.4919e+07	1.2327e+07	1.6042e+07	1.4083e+07	1.3167e+07	1.25213e+07	1.46333e+07	1.44307e+07	0.22487	0.20475	0.232338	0.145101	NO	NO
PEX6	4.0447e+06	4.2632e+06	4.4053e+06	4.6539e+06	5.0056e+06	4.5592e+06	4.7227e+06	4.451e+06	3.8108e+06	4.23773e+06	4.73957e+06	4.32817e+06	0.161462	0.0304632	0.0464311	0.778511	YES	NO
PFAS	1.2594e+07	2.9799e+07	1.6027e+07	1.2908e+07	3.1139e+07	3.3701e+07	2.2157e+07	2.2139e+07	1.935e+07	1.94733e+07	2.5916e+07	2.12153e+07	0.412343	0.123607	0.487505	0.773565	NO	YES
PFKFB3	3.9284e+06	1.12566e+06	5.3653e+06	7.0123e+06	5.1718e+06	5.3006e+06	4.6248e+06	4.3668e+06	3.9314e+06	3.47312e+06	5.82823e+06	4.30767e+06	0.746826	0.310674	0.190525	0.573201	NO	NO
PFKM	744105	2.1206e+06	1.50299e+06	1.30799e+06	2.0167e+06	1.9129e+06	1.14552e+06	1.3501e+06	1.22139e+06	1.4559e+06	1.74586e+06	1.239e+06	0.26203	-0.232731	0.567786	0.641888	NO	YES
PFKP	1.1767e+08	1.0087e+08	1.2406e+08	8.7261e+07	8.6804e+07	9.3559e+07	1.1012e+08	1.0062e+08	1.01e+08	1.142e+08	8.9208e+07	1.03913e+08	-0.356318	-0.136182	0.0577243	0.274617	NO	YES
PGAM1	9.4009e+06	5.6162e+06	5.7951e+06	772386	3.8617e+06	3.3704e+06	3.6826e+06	4.6315e+06	4.1595e+06	6.9374e+06	2.66816e+06	4.15787e+06	-1.37855	-0.738552	0.0557136	0.147217	NO	YES
PGM2	608888	3.6644e+06	2.2272e+06	613814	4.489e+06	8.0738e+06	3.6391e+06	3.7056e+06	1.17054e+06	2.16683e+06	4.3922e+06	2.83841e+06	1.01936	0.3895	0.417854	0.609787	NO	NO
PGM3	1.7611e+07	1.7288e+07	1.5228e+07	1.5995e+07	1.5082e+07	1.7221e+07	1.6883e+07	1.992e+07	2.0187e+07	1.6709e+07	1.60993e+07	1.89967e+07	-0.0536244	0.185121	0.564877	0.160396	NO	YES
PGS1	9.0443e+06	9.0352e+06	9.7311e+06	9.1812e+06	9.8974e+06	8.1358e+06	1.061e+07	9.558e+06	1.2102e+07	9.2702e+06	9.07147e+06	1.07567e+07	-0.0312646	0.214559	0.748303	0.173448	NO	NO
PHB2	5.523e+08	4.851e+08	4.9386e+08	5.846e+08	5.5428e+08	5.5139e+08	4.7525e+08	4.5803e+08	4.3484e+08	5.1042e+08	5.63423e+08	4.5604e+08	0.142534	-0.162524	0.111919	0.105942	NO	YES
PHLDA1	608362	7.7347e+06	6.9801e+06	9.1889e+06	7.657e+06	7.7375e+06	6.6017e+06	5.5068e+06	5.5578e+06	5.10772e+06	8.19447e+06	5.88877e+06	0.68197	0.205286	0.303883	0.764002	NO	NO
PHLDB1	7.3229e+06	7.4187e+06	7.8714e+06	6.958e+06	4.511e+06	5.0627e+06	6.118e+06	5.6933e+06	6.8421e+06	7.53767e+06	5.51057e+06	6.2178e+06	-0.451917	-0.277714	0.105076	0.0400151	YES	NO
PHLDB2	3.2956e+07	3.1258e+07	3.1253e+07	3.2298e+07	3.2634e+07	2.5989e+07	2.9558e+07	3.2808e+07	3.7712e+07	3.18223e+07	3.0307e+07	3.33593e+07	-0.0703886	0.0680508	0.560108	0.586817	NO	YES
PI4KA	7.5537e+06	8.3421e+06	6.9063e+06	7.1656e+06	6.9314e+06	7.0056e+06	7.5583e+06	6.7959e+06	6.4785e+06	7.6007e+06	7.0342e+06	6.94423e+06	-0.111746	-0.130317	0.30461	0.282881	NO	YES
PICALM	661747	5.1071e+06	5.4143e+06	4.8971e+06	1.57291e+06	4.787e+06	874616	1.80166e+06	678707	3.72772e+06	3.75234e+06	1.11833e+06	0.00949793	-1.73695	0.990259	0.227702	NO	YES
PIEZO1	3.8888e+06	4.0767e+06	5.1437e+06	5.1505e+06	3.3827e+06	3.4294e+06	4.4808e+06	4.2868e+06	3.0082e+06	4.36973e+06	3.98753e+06	3.92527e+06	-0.132049	-0.154755	0.618322	0.504378	NO	YES
PIK3C2A	7.9361e+06	8.8507e+06	8.5635e+06	8.6456e+06	8.2944e+06	8.3991e+06	9.5811e+06	8.3209e+06	8.9731e+06	8.4501e+06	8.44637e+06	8.95837e+06	-0.000637537	0.0842673	0.990638	0.329625	NO	YES
PIK3C3	6.626e+06	7.0259e+06	5.4646e+06	5.4738e+06	4.9499e+06	6.3209e+06	7.1015e+06	6.3554e+06	6.5695e+06	6.37217e+06	5.58153e+06	6.67547e+06	-0.191122	0.0670847	0.269863	0.60133	NO	NO
PIP5K1A	5.9113e+06	5.6758e+06	5.0185e+06	4.6875e+06	5.5661e+06	6.1541e+06	1.14105e+06	3.8322e+06	4.2923e+06	5.5352e+06	5.46923e+06	3.08852e+06	-0.0172968	-0.841721	0.903112	0.122039	NO	YES
PIPOX	1.3069e+06	1.2975e+06	1.1986e+06	1.67332e+06	1.7339e+06	1.9699e+06	2.2682e+06	1.9918e+06	1.09547e+06	1.26767e+06	1.79237e+06	1.78516e+06	0.499695	0.493874	0.0181305	0.280688	YES	NO
PISD	5.1224e+06	6.3791e+06	5.4274e+06	6.5168e+06	5.7873e+06	5.5839e+06	6.3702e+06	5.4295e+06	5.9832e+06	5.64297e+06	5.96267e+06	5.92763e+06	0.0795039	0.0710024	0.538679	0.577861	NO	NO
PITHD1	1.1816e+07	1.3524e+07	1.1791e+07	6.1831e+06	2.9734e+07	4.0667e+07	2.3318e+07	1.8558e+07	1.0904e+07	1.2377e+07	2.5528e+07	1.75933e+07	1.04442	0.507367	0.325243	0.284666	NO	NO
PKMYT1	3.8094e+06	4.684e+06	4.1713e+06	2.8451e+06	3.0561e+06	3.7833e+06	3.9223e+06	1.16975e+06	1.36116e+06	4.22157e+06	3.22817e+06	2.15107e+06	-0.387063	-0.972725	0.0603298	0.136113	NO	NO
PKN3	8.935e+06	7.8759e+06	1.0073e+07	9.3205e+06	8.0836e+06	1.0357e+07	8.6502e+06	8.7568e+06	7.6323e+06	8.9613e+06	9.2537e+06	8.34643e+06	0.0463223	-0.102548	0.764913	0.457862	NO	NO
PKP3	1.5847e+08	1.6819e+08	1.5027e+08	1.6299e+08	1.5403e+08	1.3128e+08	157210000	1.6167e+08	1.6193e+08	1.58977e+08	1.49433e+08	1.6027e+08	-0.089313	0.0116894	0.43866	0.830074	NO	YES
PKP4	1.3759e+07	1.6496e+07	1.6986e+07	1.6176e+07	1.5658e+07	1.4503e+07	1.5518e+07	1.5096e+07	1.5505e+07	1.5747e+07	1.54457e+07	1.5373e+07	-0.0278749	-0.0346783	0.805661	0.746372	NO	YES
PLAA	9.0122e+06	1.2479e+07	1.0421e+07	7.6209e+06	8.812e+06	1.1478e+07	1.1704e+07	1.0928e+07	1.1287e+07	1.06374e+07	9.30363e+06	1.13063e+07	-0.193279	0.0879856	0.430761	0.577799	NO	YES
PLEC.1	1.1008e+09	1.0065e+09	6.8526e+08	1.4351e+09	1.2714e+09	6.7769e+08	2.6646e+09	2.1745e+09	2.1416e+09	9.30853e+08	1.12806e+09	2.3269e+09	0.277222	1.32178	0.505065	0.00355218	YES	NO
PLEC.2	880977	1.29735e+06	818060	1.15639e+06	722133	1.49795e+06	4.4691e+06	3.8089e+06	5.2933e+06	998795	1.12549e+06	4.52377e+06	0.172292	2.17926	0.666886	0.0084538	YES	NO
PLEC.3	9.8675e+06	1.13e+07	4.1984e+06	1.1936e+07	1.0077e+07	6.6752e+06	2.1823e+07	1.7286e+07	1.6983e+07	8.4553e+06	9.56273e+06	1.86973e+07	0.177567	1.1449	0.700686	0.0221589	YES	NO
PLEKHA4	8.0693e+06	1.0635e+07	8.2244e+06	1.3301e+07	9.9159e+06	8.4489e+06	5.865e+06	9.3152e+06	1.1033e+07	8.97623e+06	1.05553e+07	8.73773e+06	0.233781	-0.0388511	0.407495	0.898929	NO	YES
PLEKHA6	5.8034e+07	1.547e+06	6.3115e+07	6.2819e+07	1.42321e+06	7.5585e+07	4.4878e+07	802786	622969	4.08987e+07	4.66091e+07	1.54346e+07	0.188557	-1.40589	0.859519	0.363763	NO	YES
PLEKHG3	4.7902e+06	3.9178e+06	3.96e+06	5.8982e+06	4.4075e+06	4.7825e+06	4.8388e+06	5.7768e+06	4.6289e+06	4.22267e+06	5.0294e+06	5.0815e+06	0.252232	0.2671	0.215258	0.134108	NO	NO
PLIN2	1.8843e+07	1.7874e+07	1.9188e+07	2.4419e+07	2.2344e+07	1.9882e+07	1.6513e+07	1.8316e+07	1.9323e+07	1.8635e+07	2.2215e+07	1.80507e+07	0.253519	-0.0459627	0.101784	0.568865	NO	YES
PLK1	9.2254e+06	1.2544e+07	1.0991e+07	8.9394e+06	9.8589e+06	1.0057e+07	1.1713e+07	1.0921e+07	1.1151e+07	1.09201e+07	9.61843e+06	1.12617e+07	-0.183117	0.0444299	0.306757	0.759179	NO	NO
PLPP6	1.13847e+06	869274	4.164e+06	4.6378e+06	4.8084e+06	3.7918e+06	4.3173e+06	779461	750984	2.05725e+06	4.41267e+06	1.94925e+06	1.10093	-0.0777988	0.146695	0.94904	NO	YES
PLXNB1	2.1551e+07	2.4286e+07	2.2383e+07	2.2454e+07	2.3431e+07	1.866e+07	1.9906e+07	1.9944e+07	2.2912e+07	2.274e+07	2.1515e+07	2.09207e+07	-0.0798894	-0.120303	0.513185	0.232053	NO	YES
PLXNB2	2.2027e+08	1.5963e+08	2.1502e+08	1.7649e+08	1.6347e+08	1.6489e+08	1.8037e+08	1.5701e+08	1.7084e+08	1.98307e+08	1.68283e+08	1.69407e+08	-0.236841	-0.227243	0.259222	0.271766	NO	YES
PML	2.3327e+07	2.0275e+07	2.0077e+07	2.1232e+07	1.6919e+07	1.7921e+07	9.8563e+06	1.4979e+07	1.5997e+07	2.12263e+07	1.86907e+07	1.36108e+07	-0.183537	-0.641107	0.207663	0.0369212	YES	NO
PMPCA	3.0946e+06	6.3462e+06	2.8666e+06	2.7322e+06	4.6593e+06	5.2091e+06	908002	2.5672e+06	1.3038e+06	4.10247e+06	4.2002e+06	1.593e+06	0.0339664	-1.36474	0.946307	0.141839	NO	YES
PMS1	1.0301e+07	9.0857e+06	7.2599e+06	8.1476e+06	7.6308e+06	8.336e+06	1.38117e+06	7.3001e+06	7.0368e+06	8.8822e+06	8.03813e+06	5.23936e+06	-0.144057	-0.761527	0.442247	0.191112	NO	NO
PMS2	719836	5.087e+06	3.8481e+06	374152	4.8835e+06	1.12477e+06	3.754e+06	3.998e+06	3.0817e+06	3.21831e+06	2.12748e+06	3.61123e+06	-0.597162	0.166187	0.597957	0.793184	NO	YES
PNO1	8.9255e+06	9.5133e+06	1.1003e+07	9.4546e+06	1.0343e+07	9.5203e+06	3.7559e+06	8.5973e+06	7.7361e+06	9.81393e+06	9.77263e+06	6.69643e+06	-0.00608411	-0.551439	0.955693	0.160316	NO	NO
PNPLA8	4.0077e+06	4.835e+06	4.3707e+06	4.3411e+06	4.1675e+06	4.342e+06	3.7267e+06	3.5616e+06	3.7305e+06	4.40447e+06	4.28353e+06	3.67293e+06	-0.040166	-0.262035	0.667526	0.0855573	NO	NO
POLA1	5.7324e+07	6.6797e+07	5.1785e+07	6.3557e+07	7.0168e+07	5.776e+07	6.654e+07	5.8706e+07	5.9679e+07	5.86353e+07	6.38283e+07	6.16417e+07	0.122427	0.0721356	0.412851	0.590206	NO	YES
POLA2	1.3204e+07	1.5618e+07	1.2723e+07	1.4785e+07	1.5135e+07	1.1136e+07	1.3118e+07	1.1938e+07	1.1027e+07	1.38483e+07	1.36853e+07	1.20277e+07	-0.0170818	-0.203356	0.922424	0.177272	NO	NO
POLD1	3.5421e+06	5.0956e+06	3.1479e+06	2.6911e+06	3.5701e+06	3.6313e+06	4.1023e+06	2.0031e+06	2.0777e+06	3.92853e+06	3.2975e+06	2.7277e+06	-0.252618	-0.526306	0.414764	0.258357	NO	YES
POLD2	3.4837e+06	5.0371e+06	4.8725e+06	3.6639e+06	4.0841e+06	3.9186e+06	5.4165e+06	4.4873e+06	4.4065e+06	4.46443e+06	3.88887e+06	4.7701e+06	-0.199127	0.0955424	0.363333	0.635581	NO	YES
POLD3	626078	1.16067e+06	1.01985e+06	3.9006e+06	5.6363e+06	5.2385e+06	4.6877e+06	540988	670997	935530	4.92513e+06	1.96656e+06	2.39631	1.07182	0.0113692	0.528507	YES	NO
POLDIP3	8.3635e+06	10536000	9.4389e+06	9.7426e+06	7.3945e+06	7.4094e+06	5.597e+06	7.1042e+06	7.4374e+06	9.44613e+06	8.18217e+06	6.71287e+06	-0.207241	-0.492795	0.278234	0.0323025	YES	NO
POLE	5.1811e+06	6.9007e+06	6.489e+06	6.4007e+06	5.4356e+06	4.2124e+06	6.6374e+06	5.4421e+06	5.7051e+06	6.19027e+06	5.34957e+06	5.9282e+06	-0.21058	-0.0624074	0.364411	0.7023	NO	YES
POLR1A	1.231e+07	1.1202e+07	1.1722e+07	1.1558e+07	1.4045e+07	1.2807e+07	1.0212e+07	9.3087e+06	7.5718e+06	1.17447e+07	1.28033e+07	9.03083e+06	0.124514	-0.379075	0.277792	0.0566653	NO	NO
POLR1B	8.0492e+06	9.7086e+06	9.0012e+06	8.2111e+06	1.0138e+07	1.0789e+07	6.3043e+06	7.8327e+06	5.5399e+06	8.91967e+06	9.7127e+06	6.55897e+06	0.122883	-0.443521	0.44209	0.0521573	NO	NO
POLR1C	5.6391e+06	7.4243e+06	5.416e+06	6.2277e+06	6.1648e+06	6.6688e+06	6.2009e+06	6.8653e+06	7.4582e+06	6.1598e+06	6.35377e+06	6.84147e+06	0.0447286	0.151422	0.792283	0.416847	NO	NO
POLR2A	5.6854e+06	7.4344e+06	5.8434e+06	6331900	8.4028e+06	1.1652e+07	1.6738e+07	9.8425e+06	7.6624e+06	6.32107e+06	8.79557e+06	1.14143e+07	0.476608	0.852602	0.246561	0.199834	NO	NO
POLR2C	1.0398e+07	1.0019e+07	8.5687e+06	7.1091e+06	1.0795e+07	9.6681e+06	1.2704e+07	1.0617e+07	1.0754e+07	9.6619e+06	9.19073e+06	1.13583e+07	-0.0721269	0.233372	0.726268	0.126937	NO	NO
POLR3A	1.1594e+07	1.3152e+07	9.8429e+06	1.3033e+07	1.4323e+07	1.2199e+07	1.3328e+07	1.0601e+07	1.0431e+07	1.15296e+07	1.3185e+07	1.14533e+07	0.193551	-0.0095791	0.230914	0.957312	NO	NO
POLR3E	4.4182e+06	3.442e+06	3.6441e+06	3.5536e+06	648107	562171	995836	721704	1.40944e+06	3.83477e+06	1.58796e+06	1.04233e+06	-1.27196	-1.87933	0.140394	0.00248785	YES	NO
POLRMT	8.5482e+06	8.2528e+06	7.5344e+06	8.0201e+06	8.156e+06	8.0143e+06	5.7672e+06	7.0268e+06	7.1587e+06	8.1118e+06	8.06347e+06	6.6509e+06	-0.00862186	-0.286473	0.8879	0.0605669	NO	YES
PON2	1.3229e+07	1.5033e+07	1.1716e+07	1.2909e+07	1.3015e+07	1.4475e+07	1.0502e+07	1.0846e+07	9.3595e+06	1.3326e+07	1.34663e+07	1.02358e+07	0.0151133	-0.380615	0.905086	0.0658812	NO	YES
PPFIA1	4.4362e+06	4.0825e+06	5.3987e+06	4.9146e+06	3.8531e+06	4.36e+06	3.9143e+06	4.0256e+06	3.9885e+06	4.63913e+06	4.3759e+06	3.97613e+06	-0.0842755	-0.222489	0.627051	0.233264	NO	NO
PPFIBP1	1.3454e+07	1.3235e+07	1.155e+07	1.5085e+07	1.1545e+07	9.8813e+06	1.139e+07	1.0135e+07	8.0744e+06	1.27463e+07	1.21704e+07	9.86647e+06	-0.0667018	-0.369477	0.753101	0.0767781	NO	YES
PPL	1.3939e+07	6.6181e+06	8.9433e+06	1.0918e+07	8.734e+06	5.9573e+06	5.3249e+06	6.7185e+06	6.0553e+06	9.83347e+06	8.53643e+06	6.0329e+06	-0.204067	-0.704848	0.646921	0.217596	NO	YES
PPM1K	6.0935e+06	7.6704e+06	7.1106e+06	805178	4.8215e+06	5.1914e+06	3.8939e+06	893506	625470	6.95817e+06	3.60603e+06	1.80429e+06	-0.948297	-1.94727	0.128901	0.0246144	YES	NO
PPOX	6.408e+06	7.5789e+06	4.9941e+06	7.4469e+06	7.9032e+06	8.3779e+06	7.7832e+06	6.4744e+06	6.2054e+06	6.327e+06	7.90933e+06	6.821e+06	0.322035	0.108462	0.158029	0.613745	NO	YES
PPP1R12A	3.3606e+06	3.7347e+06	4.2813e+06	4.2335e+06	2.4329e+06	3.3192e+06	3.6227e+06	3.3772e+06	4.0544e+06	3.7922e+06	3.32853e+06	3.68477e+06	-0.188148	-0.0414618	0.485784	0.764195	NO	YES
PPP1R13L	3.8073e+06	5.1551e+06	4.0399e+06	3.9482e+06	3.0569e+06	4.9106e+06	5.276e+06	4.4955e+06	5.6397e+06	4.3341e+06	3.9719e+06	5.13707e+06	-0.125903	0.245212	0.623064	0.211184	NO	NO
PPP2R1A	1.3788e+07	1.9291e+07	1.4207e+07	1.5998e+07	2.1703e+07	2.3467e+07	1.6159e+07	1.8095e+07	1.5598e+07	1.5762e+07	2.03893e+07	1.66173e+07	0.371364	0.0762383	0.185586	0.689675	NO	YES
PPP2R1B	2.9519e+07	3.4375e+07	3.0749e+07	2.7839e+07	3.1198e+07	3.1875e+07	2.7702e+07	2.9779e+07	3.0147e+07	3.15477e+07	3.0304e+07	2.92093e+07	-0.0580251	-0.111104	0.553005	0.249715	NO	YES
PPP4C	7.2304e+06	439296	925290	6.996e+06	675610	695818	7.0466e+06	7.4976e+06	5.7242e+06	2.865e+06	2.78914e+06	6.75613e+06	-0.0387109	1.23767	0.981257	0.212634	NO	YES
PPP6C	6.6363e+06	6.9397e+06	6.3247e+06	7.9973e+06	8.0322e+06	8.4404e+06	5.1143e+06	7.1342e+06	9.0169e+06	6.63357e+06	8.15663e+06	7.08847e+06	0.298189	0.0956888	0.00305164	0.726981	YES	NO
PPP6R1	8.277e+06	8.8148e+06	8.2512e+06	1.0339e+07	9.773e+06	7.905e+06	8.0169e+06	8.9703e+06	9.8269e+06	8.44767e+06	9.339e+06	8.93803e+06	0.144715	0.0814045	0.349067	0.453326	NO	NO
PPP6R3	8.1706e+06	8.5086e+06	9.1563e+06	7.4842e+06	7.7314e+06	8.6699e+06	5.7647e+06	7.8502e+06	9.235e+06	8.61183e+06	7.96183e+06	7.61663e+06	-0.11322	-0.177167	0.235969	0.430666	NO	YES
PRAG1	5.1485e+06	5.0963e+06	4.5298e+06	5.1062e+06	5.8453e+06	4.8628e+06	5.3789e+06	5.6577e+06	5.3049e+06	4.92487e+06	5.27143e+06	5.44717e+06	0.0981106	0.145421	0.392371	0.100957	NO	NO
PRDX1	1.3528e+08	1.1419e+08	1.2802e+08	1.3432e+08	1.1262e+08	1.1707e+08	9.4186e+07	1.0848e+08	1.203e+08	1.2583e+08	1.21337e+08	1.07655e+08	-0.0524603	-0.225056	0.646001	0.138828	NO	YES
PRDX6	4.8714e+07	4.0273e+07	5.2625e+07	5.7381e+07	5.3498e+07	6.1281e+07	3.1583e+07	5.8458e+07	6.4339e+07	4.7204e+07	5.73867e+07	5.146e+07	0.281806	0.124542	0.0892281	0.722625	NO	YES
PREB	1.68869e+06	5.2469e+06	3.2989e+06	5.9317e+06	2.7848e+06	3.3819e+06	4.7268e+06	3.7777e+06	3.3464e+06	3.4115e+06	4.0328e+06	3.9503e+06	0.241377	0.211557	0.682425	0.664187	NO	YES
PRICKLE2	1.31559e+06	815328	415675	2.7763e+06	3.3712e+06	5.1158e+06	1.45489e+06	470905	969305	848865	3.75443e+06	965034	2.14499	0.185044	0.0406172	0.778167	YES	NO
PRIM2	8.8919e+06	8.6977e+06	8.6892e+06	7.8017e+06	8.9522e+06	5.9679e+06	7.892e+06	6.8706e+06	8.2699e+06	8.7596e+06	7.57393e+06	7.6775e+06	-0.209822	-0.190228	0.305416	0.119013	NO	NO
PRKAA1	7.7148e+06	8.2265e+06	7.2112e+06	8.4967e+06	9.9973e+06	1.1378e+07	1.1485e+07	9.5169e+06	9.0583e+06	7.7175e+06	9.95733e+06	1.00201e+07	0.367626	0.376687	0.101915	0.0752453	NO	YES
PRKACB	5.6529e+06	4.6243e+06	4.8397e+06	4.4386e+06	4.474e+06	4.7112e+06	4.1623e+06	5.231e+06	6.9951e+06	5.03897e+06	4.54127e+06	5.4628e+06	-0.150033	0.116513	0.249176	0.669263	NO	YES
PRKCD	1.1678e+06	4.3389e+06	3.9465e+06	3.6512e+06	5.7765e+06	6.9571e+06	7.3507e+06	6.1224e+06	5.2542e+06	3.15107e+06	5.4616e+06	6.24243e+06	0.793483	0.986268	0.171833	0.0698489	NO	YES
PRKCI	9.778e+06	1.411e+07	1.4374e+07	1.6825e+07	1.4201e+07	1.0878e+07	1.3822e+07	1.0832e+07	1.3443e+07	1.2754e+07	1.3968e+07	1.2699e+07	0.131176	-0.00623489	0.622587	0.97685	NO	YES
PRKDC	1.74643e+06	2.5317e+06	775735	2.6857e+06	2.3172e+06	513393	405974	2.3974e+06	2.9129e+06	1.68462e+06	1.83876e+06	1.90542e+06	0.126311	0.177687	0.864218	0.823362	NO	NO
PRMT5	8.4893e+06	6.5562e+06	8.3727e+06	7.4715e+06	6.2441e+06	5.8097e+06	5.1065e+06	668043	6.8535e+06	7.80607e+06	6.50843e+06	4.20935e+06	-0.262285	-0.890999	0.183514	0.18149	NO	YES
PrP	596475	5.6629e+06	6.3024e+06	772134	791485	932095	730381	1.1822e+06	915371	4.18726e+06	831905	942651	-2.33152	-2.15121	0.204027	0.213524	NO	NO
PRPF19	7.8496e+06	7.1054e+06	8.1834e+06	4.7078e+06	5.2316e+06	7.1607e+06	820762	2.9048e+06	5.0542e+06	7.7128e+06	5.70003e+06	2.92659e+06	-0.436284	-1.39804	0.0983169	0.0515451	NO	NO
PRPF31	8.9614e+06	8.0844e+06	1.2385e+07	6.7312e+06	7.6232e+06	1.0428e+07	850963	8.1494e+06	7.0421e+06	9.81027e+06	8.2608e+06	5.34749e+06	-0.248011	-0.875431	0.420104	0.181604	NO	NO
PRPF38A	4.257e+06	6.7037e+06	5.5955e+06	572963	4.3538e+06	5.9413e+06	3.8285e+06	3.7468e+06	2.9652e+06	5.51873e+06	3.62269e+06	3.5135e+06	-0.607277	-0.651428	0.362287	0.0903877	NO	NO
PRPF4B	7.7584e+06	6.9243e+06	7.51e+06	5.3437e+06	5.6684e+06	4.986e+06	5.8206e+06	4.768e+06	3.8966e+06	7.39757e+06	5.3327e+06	4.8284e+06	-0.472185	-0.615506	0.00335827	0.0286151	YES	NO
PRPF6	2.6404e+07	2.8235e+07	2.8867e+07	2.5509e+07	2.5475e+07	2.5135e+07	3.0983e+07	2.5181e+07	2.6798e+07	2.78353e+07	2.5373e+07	2.7654e+07	-0.133623	-0.00942919	0.0758267	0.929846	NO	NO
PRPF8	3.136e+06	4.0219e+06	4.4505e+06	4.6039e+06	3.6889e+06	3.3709e+06	2.5731e+06	2.1778e+06	3.0015e+06	3.86947e+06	3.8879e+06	2.58413e+06	0.00685638	-0.582454	0.974176	0.0587982	NO	YES
PRPS1	5.6545e+06	2.973e+06	5.5787e+06	5.5258e+06	7.422e+06	7.2808e+06	3.2912e+06	6.0225e+06	4.6259e+06	4.7354e+06	6.74287e+06	4.64653e+06	0.509876	-0.0273315	0.143218	0.943754	NO	YES
PRPS2	8.8382e+06	1.078e+07	1.1226e+07	8.0632e+06	1.1887e+07	1.348e+07	3.3731e+06	7.6445e+06	7.1591e+06	10281400	1.11434e+07	6.0589e+06	0.116153	-0.762909	0.661244	0.0686693	NO	YES
PRPSAP1	2.6516e+06	3.5842e+06	3.7084e+06	3.1845e+06	3.3527e+06	4.1705e+06	2.8846e+06	1.06881e+06	3.1063e+06	3.31473e+06	3.56923e+06	2.35324e+06	0.106721	-0.494246	0.603401	0.277567	NO	YES
PRPSAP2	5.7824e+06	7.81e+06	7.2742e+06	8.4646e+06	7.2778e+06	8.6788e+06	7.0133e+06	7.6473e+06	7.4165e+06	6.95553e+06	8.1404e+06	7.35903e+06	0.226939	0.0813551	0.194984	0.580686	NO	NO
PRR11	3.4077e+06	3.1642e+06	3.5298e+06	3.2137e+06	521291	208959	2.108e+06	599166	2.3749e+06	3.36723e+06	1.31465e+06	1.69402e+06	-1.35689	-0.991111	0.162736	0.0889632	NO	NO
PRSS22	4.8549e+06	5.0913e+06	5.8038e+06	5.8119e+06	5.9547e+06	5.1641e+06	1.37359e+06	1.10999e+06	453842	5.25e+06	5.64357e+06	979142	0.10429	-2.42273	0.354346	0.00041938	YES	NO
PRUNE1	3.431e+06	5.9522e+06	1.17854e+06	3.4024e+06	4.456e+06	5.2187e+06	4.3999e+06	4.955e+06	3.7354e+06	3.52058e+06	4.35903e+06	4.36343e+06	0.308196	0.309651	0.615732	0.607559	NO	NO
PSMA1	7.559e+06	4.8887e+06	6.4839e+06	5.1112e+06	4.0191e+06	4.4837e+06	3.0334e+06	4.8219e+06	5.2205e+06	6.31053e+06	4.538e+06	4.3586e+06	-0.475705	-0.533897	0.136641	0.13148	NO	NO
PSMA2	1.8393e+07	1.2258e+07	1.2981e+07	1.0609e+07	8.8988e+06	8.8755e+06	1.0181e+07	9.2941e+06	7.5328e+06	1.4544e+07	9.4611e+06	9.00263e+06	-0.620344	-0.692005	0.109638	0.0880476	NO	NO
PSMA5	2.1883e+07	3.1589e+07	2.4219e+07	1.825e+07	2.3503e+07	2.473e+07	2.0424e+07	2.2209e+07	1.9145e+07	2.5897e+07	2.2161e+07	2.05927e+07	-0.224762	-0.330654	0.357734	0.205048	NO	YES
PSMA6	6.6257e+06	6.3274e+06	9.4804e+06	3.7458e+06	6.0093e+06	5.8909e+06	3.153e+06	3.0518e+06	7.9039e+06	7.47783e+06	5.21533e+06	4.7029e+06	-0.519861	-0.66907	0.149946	0.228805	NO	YES
PSMA7	5.5205e+06	3.5347e+06	5.0566e+06	4.3523e+06	5.1108e+06	4.7213e+06	4.0298e+06	3.2951e+06	1.23603e+06	4.70393e+06	4.72813e+06	2.85364e+06	0.00740311	-0.721063	0.972558	0.153881	NO	YES
PSMA8	1.4935e+07	1.2161e+07	1.1284e+07	1.1352e+07	1.3892e+07	1.40364e+06	1.3934e+07	1.2698e+07	1.4198e+07	1.27933e+07	8.88255e+06	1.361e+07	-0.526347	0.0892749	0.415161	0.548178	NO	YES
PSMB10	2.6234e+06	556909	1.51184e+06	2.9997e+06	3.111e+06	3.1921e+06	2.4679e+06	3.266e+06	410184	1.56405e+06	3.10093e+06	2.04803e+06	0.987418	0.388951	0.122358	0.668321	NO	NO
PSMB2	1.0824e+07	8.4484e+06	552123	1.03413e+06	7.6033e+06	970475	961382	333247	537115	6.60817e+06	3.20264e+06	610581	-1.04499	-3.436	0.426552	0.192715	NO	YES
PSMB4	3.1985e+06	2.8458e+06	708764	2.7877e+06	739240	1.19729e+06	1.07245e+06	772999	1.33346e+06	2.25102e+06	1.57474e+06	1.05964e+06	-0.515464	-1.08701	0.535785	0.262908	NO	NO
PSMB5	1.2559e+07	1.0563e+07	1.1434e+07	1.0672e+07	9.6006e+06	8.5237e+06	7.5521e+06	8.455e+06	7.9671e+06	1.15187e+07	9.59877e+06	7.9914e+06	-0.263053	-0.527454	0.0865219	0.0139366	YES	NO
PSMB6	5.0644e+06	3.6895e+06	3.8478e+06	5.1179e+06	5.0045e+06	5.8945e+06	884741	4.2302e+06	3.5452e+06	4.20057e+06	5.33897e+06	2.88671e+06	0.345977	-0.541156	0.103861	0.329785	NO	NO
PSMC3	2.9656e+07	3.2657e+07	2.6316e+07	2.621e+07	2.7498e+07	3.1706e+07	2.8719e+07	2.6372e+07	2.6569e+07	2.9543e+07	2.84713e+07	2.722e+07	-0.0533063	-0.118149	0.687127	0.335062	NO	YES
PSMC6	3.8096e+08	4.4054e+08	3.5922e+08	2.645e+08	3.122e+08	3.912e+08	3.0741e+08	3.063e+08	2.9005e+08	3.93573e+08	3.22633e+08	3.01253e+08	-0.286737	-0.385655	0.19494	0.0563416	NO	YES
PSMD1	4.2713e+06	4.4629e+06	4.4587e+06	3.5657e+06	3.4213e+06	4.5955e+06	2.877e+06	2.2547e+06	714895	4.39763e+06	3.86083e+06	1.94886e+06	-0.187815	-1.17409	0.282196	0.0611607	NO	YES
PSMD12	4.9824e+06	5.8142e+06	5.3525e+06	771311	4.8135e+06	3.884e+06	823418	3.0753e+06	4.7789e+06	5.38303e+06	3.15627e+06	2.89254e+06	-0.770199	-0.896083	0.206637	0.156781	NO	YES
PSMD13	2.00879e+06	5.7233e+06	3.9512e+06	1.21772e+06	3.2798e+06	3.6758e+06	1.20481e+06	1.18082e+06	815316	3.89443e+06	2.72444e+06	1.06698e+06	-0.515453	-1.86788	0.429178	0.116888	NO	YES
PSMD14	3.0164e+06	2.6885e+06	3.612e+06	1.46722e+06	3.4736e+06	4.5642e+06	1.4451e+06	2.6495e+06	461388	3.10563e+06	3.16834e+06	1.51866e+06	0.0288392	-1.03209	0.952384	0.113868	NO	YES
PSMD3	3.1561e+07	3.1995e+07	4.4334e+07	2.6817e+07	4.3317e+07	7.3308e+07	1.275e+07	3.5508e+07	2.1956e+07	3.59633e+07	4.7814e+07	2.34047e+07	0.410906	-0.619731	0.480536	0.196509	NO	YES
PSMD5	4.6113e+06	4.6354e+06	344366	3.6975e+06	3.2051e+06	5.338e+06	4.3889e+06	4.0399e+06	2.744e+06	3.19702e+06	4.0802e+06	3.72427e+06	0.351911	0.220228	0.61483	0.754638	NO	YES
PSME3	9.7917e+06	1.4067e+07	1.0664e+07	6.8991e+06	1.1532e+07	9.0973e+06	7.196e+06	8.9624e+06	8.9139e+06	1.15076e+07	9.17613e+06	8.35743e+06	-0.326625	-0.461451	0.280219	0.122119	NO	NO
PTBP1	9.5362e+06	8.0613e+06	1.2253e+07	1.2434e+07	1.3805e+07	9.6144e+06	5.3309e+06	3.5711e+06	7.676e+06	9.95017e+06	1.19511e+07	5.526e+06	0.264355	-0.848485	0.314311	0.0608273	NO	YES
PTBP3	5.2855e+06	5.8419e+06	5.6933e+06	5.1974e+06	4.7242e+06	5.817e+06	4.6239e+06	680050	3.833e+06	5.6069e+06	5.2462e+06	3.04565e+06	-0.0959305	-0.880453	0.386673	0.165093	NO	NO
PTDSS1	5.6448e+06	4.6752e+06	3.8764e+06	4.7342e+06	5.0093e+06	789999	5.8121e+06	4.9709e+06	5.806e+06	4.73213e+06	3.51117e+06	5.52967e+06	-0.43054	0.224702	0.472846	0.2619	NO	NO
PTGFRN	1.9085e+08	8.1265e+07	2.2742e+08	2.0364e+08	1.7104e+08	1.7263e+08	2.0899e+08	1.1953e+08	1.9575e+08	1.66512e+08	1.82437e+08	1.74757e+08	0.131772	0.0697242	0.754986	0.883038	NO	YES
PTK7	1.391e+08	9.0583e+07	1.4885e+08	1.2738e+08	1.2184e+08	8.6922e+07	8.943e+07	1.2487e+08	8.5221e+07	1.26178e+08	1.12047e+08	9.98403e+07	-0.171348	-0.337762	0.559802	0.304037	NO	YES
PTPN12	1.44426e+06	983931	2.646e+06	681410	3.6543e+06	4.8376e+06	1.14655e+06	467053	2.949e+06	1.6914e+06	3.05777e+06	1.52087e+06	0.854264	-0.15332	0.390001	0.858819	NO	NO
PTPN13	1.1816e+07	1.0981e+07	9.6044e+06	1.3403e+07	9.2034e+06	8.4497e+06	8.3711e+06	1.0279e+07	9.1084e+06	1.08005e+07	1.0352e+07	9.25283e+06	-0.0611795	-0.223127	0.807662	0.144697	NO	YES
PTPN14	9.9312e+06	1.0862e+07	1.1462e+07	8.9353e+06	9.1029e+06	9.5485e+06	1.1613e+07	1.0431e+07	1.214e+07	1.07517e+07	9.19557e+06	1.13947e+07	-0.225559	0.0837895	0.0570775	0.394635	NO	NO
PTPN23	998728	901136	1.8363e+06	2.1495e+06	3.7865e+06	5.6555e+06	1.2873e+07	7.2182e+06	3.9076e+06	1.24539e+06	3.86383e+06	7.9996e+06	1.63344	2.68333	0.112996	0.121274	NO	YES
PTPRD	1.3184e+07	1.4438e+07	1.0567e+07	1.0286e+07	1.0488e+07	1.0163e+07	1.2995e+07	1.35e+07	1.2234e+07	1.27297e+07	1.03123e+07	1.29097e+07	-0.303824	0.0202571	0.16727	0.892237	NO	YES
PTPRF	8.2983e+07	5.1517e+07	5.1099e+07	3.3173e+07	6.0527e+07	3.0437e+07	4.3227e+07	5.6904e+07	5.3396e+07	6.18663e+07	4.1379e+07	5.11757e+07	-0.580256	-0.273697	0.225169	0.424743	NO	YES
PTPRF.1	1.1602e+07	824401	1.1926e+07	926777	897655	931861	1.33563e+06	778250	700404	8.11747e+06	918764	938095	-3.14326	-3.11322	0.187161	0.187558	NO	NO
PTPRG	4.5429e+06	4.3916e+06	4.4118e+06	5.0964e+06	4.1948e+06	4.56e+06	4.0562e+06	4.7394e+06	4.5273e+06	4.44877e+06	4.61707e+06	4.44097e+06	0.0535711	-0.00253169	0.588223	0.973111	NO	YES
PTPRJ	9.9006e+06	1.1558e+07	1.1723e+07	1.0949e+07	9.9801e+06	8.459e+06	9.903e+06	9.9265e+06	1.0168e+07	1.10605e+07	9.79603e+06	9.99917e+06	-0.175151	-0.145541	0.248358	0.207703	NO	YES
PTRH1	5.0225e+06	7.81e+06	8.4023e+06	9.9237e+06	6.0355e+06	582686	777696	8.3031e+06	518459	7.07827e+06	5.51396e+06	3.19975e+06	-0.360307	-1.14544	0.632919	0.265419	NO	NO
PTRH2	5.2234e+07	5.2203e+07	5.3212e+07	6.4112e+07	4.8923e+07	5.183e+07	5.4894e+07	4.0638e+07	4.5179e+07	5.25497e+07	5.4955e+07	4.69037e+07	0.0645691	-0.163981	0.65711	0.311191	NO	NO
PUM1	2.5157e+07	2.801e+07	2.7209e+07	2.572e+07	2.2414e+07	2.1076e+07	2.6314e+07	2.7968e+07	3.1579e+07	2.6792e+07	2.307e+07	2.86203e+07	-0.215784	0.0952382	0.0966904	0.375792	NO	YES
PUM2	2.5771e+07	2.9999e+07	2.8e+07	2.2111e+07	2.3736e+07	2.1952e+07	2.742e+07	2.4689e+07	3.0027e+07	2.79233e+07	2.25997e+07	2.73787e+07	-0.30517	-0.028419	0.0321335	0.796178	YES	NO
PYCR2	1.8888e+07	4.6293e+07	2.0019e+07	2.3179e+07	7.3513e+07	1.0243e+08	9.4959e+07	7.4426e+07	5.0307e+07	2.84e+07	6.6374e+07	7.32307e+07	1.22473	1.36656	0.237599	0.0529287	NO	YES
PYCR3	1.13432e+06	840099	1.37574e+06	2.9855e+06	4.0868e+06	3.6668e+06	4.6519e+06	4.1992e+06	570635	1.11672e+06	3.5797e+06	3.14058e+06	1.68057	1.49176	0.00704048	0.256636	YES	NO
QARS1	3.0207e+07	2.5534e+07	2.3185e+07	2.6339e+07	2.2637e+07	2.0632e+07	1.7082e+07	2.223e+07	1.9932e+07	2.63087e+07	2.32027e+07	1.9748e+07	-0.181248	-0.413832	0.309715	0.0674983	NO	NO
R3HDM4	1.7019e+06	2.5168e+06	1.7784e+06	1.548e+06	1.15119e+06	836961	2.1521e+06	799957	2.03035e+06	1.99903e+06	1.17872e+06	1.6608e+06	-0.762084	-0.267422	0.07186	0.546404	NO	NO
RAB11FIP5	2.5601e+06	2.5748e+06	2.5367e+06	437060	2.4242e+06	1.23927e+06	811325	908423	779750	2.5572e+06	1.36684e+06	833166	-0.903716	-1.61789	0.175226	0.000201317	YES	NO
RAB13	1.049e+07	8.2167e+06	9.8004e+06	9.1034e+06	8.6669e+06	8.141e+06	9.207e+06	8.1379e+06	8.7382e+06	9.50237e+06	8.6371e+06	8.69437e+06	-0.13774	-0.128206	0.329805	0.359942	NO	YES
RAB29	7.6712e+06	7.6754e+06	7.4801e+06	6.4995e+06	7.4606e+06	5.9038e+06	5.5456e+06	7.1427e+06	6.394e+06	7.6089e+06	6.6213e+06	6.36077e+06	-0.200573	-0.258487	0.158881	0.111077	NO	YES
RAB2A	2.7696e+07	2.2951e+07	2.5233e+07	1.8651e+07	2.13e+07	2.4533e+07	1.0239e+07	1.4434e+07	1.1899e+07	2.52933e+07	2.14947e+07	1.21907e+07	-0.234778	-1.05298	0.1602	0.00213701	YES	NO
RAB2B	844583	3.6906e+06	1.529e+07	657133	4.1271e+06	483679	1.82131e+06	1.85023e+06	1.22316e+06	6.60839e+06	1.75597e+06	1.63157e+06	-1.91203	-2.01804	0.387825	0.376925	NO	YES
RAB33B	8.5818e+06	1.1438e+07	8.5806e+06	9.6587e+06	8.9664e+06	8.3665e+06	6.6572e+06	8.2808e+06	9.8284e+06	9.53347e+06	8.9972e+06	8.25547e+06	-0.0835248	-0.207651	0.641426	0.38818	NO	NO
RAB34	6.3288e+06	6.0726e+06	6.7993e+06	1.01673e+06	6.3005e+06	5.8904e+06	1.01473e+06	498770	1.21243e+06	6.40023e+06	4.40254e+06	908642	-0.539787	-2.81634	0.360066	5.3014e-05	YES	NO
RAB3GAP1	3.8646e+06	3.3736e+06	4.9988e+06	3.3115e+06	4.5091e+06	4.2726e+06	6.2846e+06	4.8365e+06	3.4804e+06	4.079e+06	4.03107e+06	4.86717e+06	-0.0170539	0.254867	0.940886	0.459677	NO	YES
RAB3IL1	2.9251e+07	851774	6.8633e+07	2.27146e+06	1.64368e+06	4.2307e+07	767426	5.3823e+07	1.00288e+06	3.29119e+07	1.54074e+07	1.85311e+07	-1.09499	-0.828662	0.508061	0.615357	NO	NO
RAB43	1.5451e+07	1.7796e+07	1.6109e+07	1.3283e+07	1.0998e+07	9.7054e+06	1.1766e+07	1.0911e+07	1.1276e+07	1.6452e+07	1.13288e+07	1.13177e+07	-0.538268	-0.539686	0.0199493	0.0108926	YES	NO
RAB5A	3.5045e+07	3.28e+07	3.716e+07	3.7966e+07	3.5148e+07	3.3676e+07	3.0667e+07	3.212e+07	3.4149e+07	3.50017e+07	3.55967e+07	3.2312e+07	0.0243185	-0.115354	0.754975	0.174246	NO	YES
RAB6A.1	2.0602e+07	1.6716e+07	1.6633e+07	1.1836e+07	1.2068e+07	1.5408e+07	6.864e+06	7.7949e+06	5.402e+06	1.79837e+07	1.3104e+07	6.68697e+06	-0.45668	-1.42726	0.0498965	0.00444395	YES	NO
RAC1	7.8574e+06	1.91088e+06	1.26648e+06	6.2496e+06	7.1044e+06	6.0234e+06	563162	6.3511e+06	535897	3.67825e+06	6.45913e+06	2.48339e+06	0.812321	-0.566711	0.315331	0.697021	NO	YES
RACK1	1.285e+08	1.3247e+08	1.5164e+08	1.1999e+08	1.145e+08	1.2269e+08	1.1456e+08	1.3341e+08	1.2476e+08	1.37537e+08	1.1906e+08	1.24243e+08	-0.208127	-0.146648	0.110771	0.217883	NO	YES
RAD17	469150	421227	1.4782e+07	726818	1.21306e+06	2.1586e+07	796178	2.3379e+07	2.0124e+07	5.22413e+06	7.84196e+06	1.47664e+07	0.586025	1.49906	0.771916	0.333078	NO	NO
RAD50	2.5378e+07	2.5806e+07	2.2673e+07	2.2862e+07	2.6867e+07	2.5321e+07	1.7446e+07	1.6307e+07	2.1753e+07	2.4619e+07	2.50167e+07	1.8502e+07	0.0231174	-0.412091	0.807354	0.0450917	YES	NO
RAD51	1.1215e+07	1.137e+07	1.153e+07	7.897e+06	8.4133e+06	9.6554e+06	7.7795e+06	8.0543e+06	1.1294e+07	1.13717e+07	8.65523e+06	9.0426e+06	-0.393799	-0.330634	0.0317815	0.1743	YES	NO
RAF1	1.2166e+07	1.4886e+07	1.1117e+07	1.0896e+07	1.2365e+07	1.185e+07	1.1046e+07	9.7368e+06	9.9628e+06	1.2723e+07	1.17037e+07	1.02485e+07	-0.120478	-0.312021	0.468175	0.147436	NO	YES
RAI14	8.9089e+06	8.4775e+06	7.736e+06	1.008e+07	8.5524e+06	7.2776e+06	8.2335e+06	8.9923e+06	8.4348e+06	8.37413e+06	8.63667e+06	8.55353e+06	0.0445347	0.0305806	0.786848	0.688133	NO	NO
RALY	9.5416e+06	1.178e+07	1.2676e+07	8.2054e+06	8.0092e+06	9.1133e+06	6.4006e+06	7.0605e+06	7.4387e+06	1.13325e+07	8.44263e+06	6.9666e+06	-0.424705	-0.701944	0.076277	0.0326624	YES	NO
RAN	2.7771e+08	2.8625e+08	2.3648e+08	2.3336e+08	2.5987e+08	2.3465e+08	2.5278e+08	2.7365e+08	2.8783e+08	2.66813e+08	2.42627e+08	2.7142e+08	-0.137093	0.0246963	0.259559	0.816715	NO	YES
RANBP2	1.9098e+07	1.8622e+07	1.7551e+07	1.3008e+07	1.5138e+07	1.3828e+07	1.2901e+07	1.3619e+07	1.3541e+07	1.84237e+07	1.39913e+07	1.33537e+07	-0.397027	-0.464324	0.00583336	0.00239721	YES	NO
RAP1B	5.6677e+06	1.04717e+06	4.95e+06	737782	5.7531e+06	6.4833e+06	622759	981827	591293	3.88829e+06	4.32473e+06	731960	0.153473	-2.4093	0.859603	0.157989	NO	YES
RARS1	6.2162e+07	5.1405e+07	5.5846e+07	5.7773e+07	5.0919e+07	4.8594e+07	4.4839e+07	5.399e+07	5.1817e+07	5.6471e+07	5.24287e+07	5.02153e+07	-0.107154	-0.169382	0.387322	0.208692	NO	NO
RASAL1	1.18943e+06	2.12185e+06	734141	2.808e+06	526561	839254	819683	3.7752e+06	3.5018e+06	1.34847e+06	1.39127e+06	2.69889e+06	0.0450777	1.00104	0.961603	0.288458	NO	YES
RBBP9	1.1734e+07	1.3879e+07	1.2231e+07	1.0998e+07	1.3695e+07	1.6326e+07	1.2732e+07	1.7507e+07	1.8767e+07	1.26147e+07	1.3673e+07	1.63353e+07	0.116228	0.372894	0.575831	0.170815	NO	NO
RBFOX2	1.1533e+07	1.0147e+07	1.0847e+07	9.8922e+06	1.062e+07	1.0439e+07	1.06693e+06	6.2869e+06	523878	1.08423e+07	1.03171e+07	2.6259e+06	-0.0716424	-2.04579	0.330461	0.0411653	YES	NO
RBM10	8.88e+06	9.639e+06	9.9396e+06	9.5843e+06	9.0146e+06	7.3973e+06	8.9622e+06	8.1404e+06	8.1319e+06	9.4862e+06	8.6654e+06	8.4115e+06	-0.130564	-0.173467	0.344073	0.06325	NO	NO
RBM12	3.956e+06	3.6864e+06	3.6388e+06	3.6457e+06	2.9008e+06	3.3319e+06	645263	2.6263e+06	3.3568e+06	3.7604e+06	3.2928e+06	2.20945e+06	-0.191571	-0.767196	0.149993	0.194048	NO	NO
RBM14.1	4.7326e+07	5.1839e+07	5.7962e+07	2.7237e+07	2.8953e+07	4.2269e+07	1.7619e+07	2.737e+07	3.0217e+07	5.23757e+07	3.28197e+07	2.50687e+07	-0.674336	-1.06301	0.0331326	0.00578355	YES	NO
RBM15	1.0883e+07	1.0958e+07	15046000	1.2569e+07	1.0439e+07	1.5152e+07	5.6312e+06	6.0601e+06	8.609e+06	1.22957e+07	1.272e+07	6.76677e+06	0.0489487	-0.861611	0.837244	0.0353749	YES	NO
RBM15B	2.08558e+06	573830	1.00383e+06	576814	2.5308e+06	3.2919e+06	2.65024e+06	887298	1.10203e+06	1.22108e+06	2.13317e+06	1.54652e+06	0.804843	0.340869	0.394195	0.673395	NO	NO
RBM25	3.9489e+06	4.0885e+06	5.2258e+06	3.3015e+06	3.2325e+06	4.2019e+06	1.7488e+06	1.08809e+06	1.9098e+06	4.42107e+06	3.57863e+06	1.58223e+06	-0.304986	-1.48243	0.179056	0.00688391	YES	NO
RBM27	5.4833e+06	6.0468e+06	6.2914e+06	4.7896e+06	4.9734e+06	4.8089e+06	969090	3.9071e+06	4.1403e+06	5.9405e+06	4.8573e+06	3.0055e+06	-0.29043	-0.982981	0.0390154	0.0956086	YES	NO
RBM3	4.6621e+07	4.8306e+07	4.2261e+07	3.587e+07	4.0386e+07	3.5047e+07	3.7579e+07	3.3188e+07	3.1942e+07	4.57293e+07	3.7101e+07	3.42363e+07	-0.301662	-0.417592	0.0246506	0.00988436	YES	NO
RBM33	3.5618e+06	5.0403e+06	4.6747e+06	4.0744e+06	4.3066e+06	4.1763e+06	3.1493e+06	3.0081e+06	3.7731e+06	4.4256e+06	4.18577e+06	3.31017e+06	-0.0803812	-0.418969	0.645055	0.112175	NO	NO
RBM44	5.6277e+06	6.2284e+06	4.3234e+06	4.4871e+06	4.1357e+06	3.4796e+06	2.8957e+06	4.0091e+06	4.9406e+06	5.39317e+06	4.03413e+06	3.94847e+06	-0.418874	-0.44984	0.121121	0.151466	NO	NO
RBM4B	6.6683e+06	9.1626e+06	9.6823e+06	8.7603e+06	6.8019e+06	7.702e+06	6.1488e+06	5.7335e+06	8.2499e+06	8.5044e+06	7.75473e+06	6.71073e+06	-0.133132	-0.341739	0.536421	0.215504	NO	NO
RBMS1	2.8389e+06	4.3015e+06	3.1043e+06	4.2679e+06	3.4286e+06	3.3114e+06	2.7805e+06	3.0171e+06	2.712e+06	3.4149e+06	3.6693e+06	2.83653e+06	0.103662	-0.267715	0.666238	0.326482	NO	NO
RBMX	2.9411e+06	2.8362e+06	3.1501e+06	2.641e+06	2.9774e+06	3.3095e+06	1.43579e+06	573049	717021	2.9758e+06	2.97597e+06	908619	8.07993e-05	-1.71153	0.999429	0.00982893	YES	NO
RBPMS	3.3042e+06	3.5979e+06	3.5706e+06	3.2246e+06	3.2403e+06	2.8902e+06	361292	1.17694e+06	757372	3.4909e+06	3.11837e+06	765200	-0.162808	-2.18969	0.0675433	0.0030836	YES	NO
RC3H2	2.9673e+06	3.2255e+06	1.365e+06	1.19034e+06	1.21096e+06	464796	1.22711e+06	1.01264e+06	646387	2.51927e+06	955367	962045	-1.39888	-1.38883	0.0993547	0.106114	NO	NO
REEP4	2.04207e+06	657815	838143	3.029e+06	899348	3.36e+06	535000	1.31272e+06	810782	1.17934e+06	2.42945e+06	886167	1.04265	-0.412332	0.248448	0.591888	NO	NO
REL	2.89e+06	4.5418e+06	3.5774e+06	3.4307e+06	3.5854e+06	4.0224e+06	2.4779e+06	4.273e+06	3.4825e+06	3.66973e+06	3.6795e+06	3.41113e+06	0.0038345	-0.105424	0.986146	0.733036	NO	YES
RELCH	945229	772267	1.29621e+06	2.0078e+06	1.50175e+06	2.00128e+06	3.1533e+06	3.621e+06	3.8186e+06	1.00457e+06	1.83694e+06	3.53097e+06	0.87073	1.81349	0.0219293	0.000719474	YES	NO
RETSAT	6.582e+06	6.6699e+06	4.5223e+06	5.8551e+06	5.1666e+06	5.0948e+06	5.7129e+06	4.1486e+06	4.4447e+06	5.92473e+06	5.37217e+06	4.76873e+06	-0.141246	-0.313144	0.521052	0.254098	NO	NO
RFC1	1.3443e+07	1.4922e+07	1.342e+07	9.5668e+06	1.2534e+07	1.471e+07	9.2116e+06	1.0608e+07	1.0077e+07	1.39283e+07	1.22703e+07	9.96553e+06	-0.182856	-0.483004	0.384468	0.00396819	YES	NO
RFC2	1.6954e+07	1.9963e+07	1.6605e+07	1.716e+07	1.9772e+07	2.0447e+07	1.609e+07	1.584e+07	1.5189e+07	1.78407e+07	1.91263e+07	1.57063e+07	0.100391	-0.183823	0.429357	0.177195	NO	NO
RFC3	1.1378e+07	1.2688e+07	1.0744e+07	1.1592e+07	1.0365e+07	1.2634e+07	9.4696e+06	1.0674e+07	1.0746e+07	1.16033e+07	1.15303e+07	1.02965e+07	-0.00910509	-0.172381	0.93726	0.14498	NO	YES
RFC4	1.2601e+07	1.4585e+07	1.416e+07	1.0754e+07	1.3753e+07	1.3108e+07	9.9026e+06	1.1049e+07	1.0503e+07	1.3782e+07	1.25383e+07	1.04849e+07	-0.13644	-0.394477	0.327556	0.0159712	YES	NO
RFC5	2.4344e+07	3.518e+07	2.6281e+07	2.518e+07	2.8065e+07	2.8411e+07	2.3226e+07	2.4723e+07	2.5565e+07	2.86017e+07	2.72187e+07	2.45047e+07	-0.0715028	-0.223043	0.724751	0.34388	NO	YES
RFK	3.4727e+06	4.5588e+06	3.1102e+06	3.3309e+06	4.2915e+06	4.7025e+06	7.6319e+06	4.8059e+06	3.7001e+06	3.7139e+06	4.1083e+06	5.3793e+06	0.145607	0.534483	0.544127	0.28926	NO	NO
RHBDF1	2.9106e+06	3.1587e+06	3.085e+06	3.7814e+06	2.7646e+06	923581	2.8e+06	2.6591e+06	2.4589e+06	3.05143e+06	2.48986e+06	2.63933e+06	-0.293422	-0.209314	0.571523	0.0324747	YES	NO
RHBDF2	1.1791e+07	1.4847e+07	1.6913e+07	1.1554e+07	1.0282e+07	1.1175e+07	1.0257e+07	8.7965e+06	9.2147e+06	1.4517e+07	1.10037e+07	9.42273e+06	-0.399759	-0.623526	0.134789	0.0657722	NO	YES
RHOC	845582	1.8792e+07	1.8095e+07	1.471e+07	1.8207e+07	1.6872e+07	1.9504e+07	1.8153e+07	2.0864e+07	1.25775e+07	1.65963e+07	1.9507e+07	0.400016	0.633144	0.565982	0.35894	NO	YES
RHOG	2.2774e+07	2.5958e+07	2.2746e+07	2.3329e+07	2.2518e+07	2.3947e+07	2.6675e+07	2.1248e+07	2.2855e+07	2.3826e+07	2.32647e+07	2.35927e+07	-0.0343963	-0.0141983	0.662048	0.910461	NO	YES
RHPN2	6.8748e+06	8012200	8.0025e+06	6.8729e+06	7.5343e+06	7.9431e+06	5.9578e+06	5.573e+06	7.7478e+06	7.62983e+06	7.4501e+06	6.4262e+06	-0.0343918	-0.247686	0.732787	0.211179	NO	YES
RIC8A	4.9631e+06	6.1902e+06	1.19848e+06	6.6516e+06	5.4128e+06	5.5156e+06	1.06855e+06	599967	7.1127e+06	4.11726e+06	5.86e+06	2.92707e+06	0.509217	-0.492226	0.366148	0.67082	NO	YES
RICTOR	1.463e+07	1.6672e+07	1.5339e+07	1.5114e+07	1.4207e+07	1.4248e+07	1.5395e+07	1.6177e+07	1.7597e+07	1.5547e+07	1.4523e+07	1.63897e+07	-0.0982967	0.0761503	0.22502	0.392576	NO	YES
RIN1	2.3555e+06	3.0354e+06	2.5414e+06	2.5496e+06	2.9505e+06	2.137e+06	3.0062e+06	3.3811e+06	3.4264e+06	2.6441e+06	2.5457e+06	3.27123e+06	-0.0547143	0.307058	0.767367	0.0706816	NO	YES
RINT1	5.9537e+06	6.5666e+06	4.8963e+06	4.4995e+06	5.2829e+06	5.4645e+06	4.5976e+06	4.1941e+06	4.4763e+06	5.80553e+06	5.0823e+06	4.42267e+06	-0.191947	-0.392512	0.287124	0.0976548	NO	NO
RIOK1	1.8815e+07	2.0428e+07	1.7391e+07	1.8522e+07	1.8612e+07	1.6317e+07	1.8821e+07	1.8625e+07	1.9043e+07	1.8878e+07	1.7817e+07	1.88297e+07	-0.0834515	-0.00369847	0.41124	0.961273	NO	YES
RIOK2	7.9331e+06	8.7033e+06	8.3811e+06	8.3218e+06	9.4829e+06	7.9378e+06	7.5093e+06	7.9101e+06	8.547e+06	8.33917e+06	8.58083e+06	7.9888e+06	0.0412145	-0.0619244	0.672344	0.408052	NO	NO
RIOK3	949867	940292	485420	3.3442e+06	1.08892e+06	3.6511e+06	6.0257e+06	3.4673e+06	3.859e+06	791860	2.69474e+06	4.45067e+06	1.76683	2.4907	0.138189	0.0399438	YES	NO
RIOX1	5.4666e+06	4.8061e+06	5.2652e+06	4.4315e+06	3.9603e+06	5.2739e+06	2.6756e+06	4.1232e+06	3.9676e+06	5.1793e+06	4.55523e+06	3.5888e+06	-0.185232	-0.529256	0.244389	0.05743	NO	NO
RIPK1	9.6054e+06	1.0673e+07	9.8737e+06	8.2389e+06	1.0865e+07	1.3968e+07	1.1207e+07	1.2001e+07	9.9566e+06	1.00507e+07	1.1024e+07	1.10549e+07	0.133347	0.137386	0.618587	0.232036	NO	YES
RIPK2	3.3506e+06	4.8607e+06	4.3521e+06	4.1694e+06	5.46e+06	5.5537e+06	4.4899e+06	4.2069e+06	7.1154e+06	4.1878e+06	5.06103e+06	5.27073e+06	0.273239	0.331811	0.237675	0.372075	NO	NO
RIPK3	1.1002e+07	1.2679e+07	1.1781e+07	1.2434e+07	1.1365e+07	1.1124e+07	1.3669e+07	1.4349e+07	16249000	1.18207e+07	1.1641e+07	1.47557e+07	-0.0220964	0.319958	0.790086	0.0413275	YES	NO
RNASEL	2.5689e+06	2.6723e+06	2.6721e+06	2.9718e+06	2.8416e+06	3.135e+06	3.4214e+06	3.0194e+06	3.0278e+06	2.63777e+06	2.9828e+06	3.1562e+06	0.17735	0.258872	0.040676	0.0517911	YES	NO
RNF126	1.59718e+06	823243	1.04322e+06	7.6703e+06	5.7714e+06	1.06132e+06	1.55273e+06	778620	810020	1.15455e+06	4.83434e+06	1.04712e+06	2.06599	-0.140896	0.200507	0.769311	NO	NO
RNF213	4.8198e+07	5.019e+07	3.5511e+07	5.9406e+07	5.5149e+07	5.9807e+07	4.8615e+07	5.0637e+07	4.7971e+07	4.4633e+07	5.81207e+07	4.90743e+07	0.38094	0.136858	0.0874484	0.436702	NO	NO
RNF5	1.9905e+06	1.8289e+06	338480	2.0469e+06	1.8225e+06	1.5957e+06	685699	517386	1.26601e+06	1.38596e+06	1.8217e+06	823031	0.3944	-0.751867	0.49751	0.404771	NO	NO
RNF8	6.3703e+06	5.6866e+06	5.6755e+06	6.3339e+06	6.8107e+06	5.312e+06	5.3175e+06	6.1609e+06	6.3065e+06	5.9108e+06	6.1522e+06	5928300	0.057749	0.00426505	0.661115	0.966047	NO	NO
RNH1	1.04e+06	752516	823332	720285	1.4708e+06	2.4179e+06	719899	1.16907e+06	1.74063e+06	871948	1.53633e+06	1.20986e+06	0.817172	0.472532	0.307731	0.372228	NO	YES
RNPEP	3.3465e+06	3.957e+06	737328	2.5947e+06	4.1351e+06	4.1815e+06	607557	3.7756e+06	887706	2.68028e+06	3.6371e+06	1.75695e+06	0.440407	-0.609305	0.453808	0.549483	NO	YES
RO60	3.7055e+07	4.2354e+07	3.1904e+07	2.4113e+07	2.4243e+07	2.5784e+07	1.3476e+07	1.5299e+07	1.7353e+07	3.71043e+07	2.47133e+07	1.5376e+07	-0.586298	-1.27091	0.0505441	0.0109962	YES	NO
ROCK1	1.8011e+06	1.5654e+06	1.7094e+06	2.3595e+06	2.1302e+06	1.6987e+06	2.5887e+06	1.9978e+06	1.8799e+06	1.69197e+06	2.0628e+06	2.15547e+06	0.285903	0.349299	0.187245	0.160052	NO	YES
ROCK2	5.7268e+06	3.8855e+06	4.9812e+06	759795	4.0213e+06	4.1412e+06	3.7322e+06	3.475e+06	3.9512e+06	4.8645e+06	2.9741e+06	3.71947e+06	-0.709839	-0.387196	0.225466	0.158775	NO	YES
RPA1	1.38071e+06	1.96712e+06	1.31058e+06	853552	3.3558e+06	3.3338e+06	694906	912216	1.07685e+06	1.5528e+06	2.51438e+06	894658	0.695331	-0.795466	0.366833	0.0671129	NO	YES
RPAP1	3.1137e+06	3.4872e+06	3.3288e+06	3.4215e+06	4.5361e+06	3.2071e+06	1.33249e+06	4.2706e+06	3.5552e+06	3.3099e+06	3.72157e+06	3.05276e+06	0.169122	-0.116671	0.425001	0.799392	NO	YES
RPL10	3.5716e+08	3.851e+08	3.8823e+08	3.5792e+08	4.0634e+08	4.3078e+08	3.4147e+08	3.4094e+08	3.3633e+08	3.7683e+08	3.98347e+08	3.3958e+08	0.0801107	-0.150162	0.432749	0.0600812	NO	NO
RPL10A	5.467e+07	4.5793e+07	4.6864e+07	5.5664e+07	4.2746e+07	4.5068e+07	5.673e+07	3.8431e+07	4.0073e+07	4.9109e+07	4.7826e+07	4.5078e+07	-0.0381923	-0.123564	0.806294	0.579807	NO	YES
RPL12	5.2143e+07	4.9568e+07	4.9018e+07	6.2074e+07	5.8388e+07	4.6235e+07	6.2379e+07	5.1126e+07	5.4023e+07	5.0243e+07	5.55657e+07	5.58427e+07	0.145271	0.152445	0.382029	0.234162	NO	YES
RPL13A	5.292e+07	4.7327e+07	5.1537e+07	5.6055e+07	5.2135e+07	7.0822e+07	6.9562e+07	3.766e+07	4.6853e+07	5.05947e+07	5.96707e+07	5.13583e+07	0.238037	0.0216131	0.247545	0.943626	NO	YES
RPL14	1.0227e+08	9.1373e+07	7.9631e+07	1.2695e+08	1.0648e+08	1.0199e+08	1.6575e+08	1.0039e+08	1.1869e+08	9.10913e+07	1.11807e+08	1.28277e+08	0.295621	0.493873	0.111014	0.188314	NO	YES
RPL18	4.4692e+07	4.9331e+07	4.4346e+07	5.346e+07	4.9233e+07	5.1955e+07	5.3125e+07	3.7333e+07	3.7638e+07	4.6123e+07	5.15493e+07	4.26987e+07	0.160467	-0.111295	0.059316	0.585268	NO	YES
RPL18A	7.1146e+07	6.5152e+07	6.4591e+07	7.112e+07	7.0305e+07	7.15e+07	9.806e+07	6.2164e+07	7.2668e+07	6.6963e+07	7.0975e+07	7.76307e+07	0.0839468	0.213263	0.193105	0.42308	NO	YES
RPL19	1.4885e+07	1.3926e+07	1.108e+07	1.4194e+07	1.3291e+07	1.8475e+07	9.7315e+06	1.0864e+07	9.3906e+06	1.3297e+07	1.532e+07	9.99537e+06	0.204316	-0.411769	0.367077	0.0868903	NO	YES
RPL21	1.3173e+08	1.3669e+08	1.246e+08	1.4398e+08	1.2997e+08	1.4942e+08	1.6017e+08	1.361e+08	1.2325e+08	1.31007e+08	1.41123e+08	1.3984e+08	0.107316	0.0941369	0.224222	0.506258	NO	YES
RPL22L1	3.7635e+07	5.0069e+07	3.2588e+07	3.3629e+07	3.7097e+07	2.7375e+07	3.204e+07	2.6003e+07	2.3517e+07	4.00973e+07	3.27003e+07	2.71867e+07	-0.294201	-0.560607	0.297645	0.114638	NO	NO
RPL26	1.9803e+07	1.3744e+07	9.6155e+06	8.6205e+06	1.796e+07	2.5906e+07	1.372e+07	1.1697e+07	1.0651e+07	1.43875e+07	1.74955e+07	1.20227e+07	0.282168	-0.259059	0.626904	0.513352	NO	YES
RPL27	1.6448e+07	1.9659e+07	1.6503e+07	2.0822e+07	1.8616e+07	1.8329e+07	2.2375e+07	1.8162e+07	1.8742e+07	1.75367e+07	1.92557e+07	1.97597e+07	0.134909	0.172184	0.268627	0.262252	NO	YES
RPL28	2.1042e+08	2.024e+08	2.1582e+08	2.0489e+08	2.033e+08	2.372e+08	2.0442e+08	1.7872e+08	1.8092e+08	2.09547e+08	2.1513e+08	1.8802e+08	0.0379372	-0.156385	0.672201	0.103331	NO	YES
RPL3	1.4956e+08	1.3576e+08	1.3635e+08	1.4078e+08	1.3152e+08	1.4052e+08	1.465e+08	1.2633e+08	1.2445e+08	1.40557e+08	1.37607e+08	1.32427e+08	-0.0306015	-0.0859582	0.619998	0.395482	NO	YES
RPL30	2.2234e+07	1.9066e+07	1.7493e+07	1.6227e+07	1.5165e+07	1.8603e+07	2.189e+07	1.3671e+07	1.4768e+07	1.95977e+07	1.6665e+07	1.67763e+07	-0.233861	-0.224254	0.171053	0.404888	NO	YES
RPL34	3.872e+07	4.3248e+07	3.3632e+07	4.3372e+07	4.062e+07	4.6295e+07	6.2263e+07	4.0629e+07	4.4608e+07	3.85333e+07	4.3429e+07	4.91667e+07	0.172552	0.351574	0.219625	0.246872	NO	YES
RPL35A	2.9725e+07	3.0884e+07	2.5037e+07	2.6191e+07	3.3538e+07	2.5372e+07	4.1494e+07	3.1803e+07	3.0756e+07	2.85487e+07	2.8367e+07	3.46843e+07	-0.00920978	0.280861	0.957137	0.209392	NO	YES
RPL4	2.3855e+08	2.3711e+08	2.2692e+08	2.587e+08	2.235e+08	2.3328e+08	2.9648e+08	2.372e+08	2.4353e+08	2.34193e+08	2.38493e+08	2.5907e+08	0.0262489	0.145642	0.729502	0.315621	NO	NO
RPL6	6.3751e+07	6.2051e+07	6.0208e+07	7.8609e+07	7.306e+07	6.0622e+07	7.6479e+07	6.2446e+07	7.0074e+07	6.20033e+07	7.07637e+07	6.96663e+07	0.190663	0.168116	0.238611	0.194001	NO	YES
RPL7	4.3968e+07	4.8795e+07	4.8171e+07	5.2183e+07	5.0663e+07	5.8401e+07	8.659e+07	5.969e+07	6.1997e+07	4.6978e+07	5.3749e+07	6.94257e+07	0.194253	0.563484	0.084889	0.116836	NO	YES
RPL7A	1.3314e+08	1.5839e+08	1.2554e+08	1.6165e+08	1.6195e+08	1.5293e+08	2.0133e+08	1.3761e+08	1.5119e+08	1.39023e+08	1.58843e+08	1.63377e+08	0.192277	0.232875	0.176451	0.345271	NO	YES
RPL8	1.2535e+08	1.3564e+08	1.0485e+08	1.3461e+08	1.1997e+08	1.1297e+08	1.502e+08	1.0279e+08	1.1179e+08	1.21947e+08	1.22517e+08	1.21593e+08	0.0067277	-0.00418619	0.961668	0.984707	NO	YES
RPL9	3.0675e+08	2.879e+08	3.3843e+08	2.5407e+08	3.1963e+08	3.2648e+08	5.9934e+07	2.0941e+08	1.771e+08	3.11027e+08	3.0006e+08	1.48815e+08	-0.0517873	-1.06352	0.712696	0.0586264	NO	YES
RPLP0	2.4026e+07	2.6851e+07	2.1143e+07	3.0631e+07	2.5336e+07	2.3535e+07	3.379e+07	2.6784e+07	2.6293e+07	2.40067e+07	2.65007e+07	2.89557e+07	0.142594	0.270411	0.40982	0.175881	NO	YES
RPLP2	1.3881e+07	1.4895e+07	1.1644e+07	1.2988e+07	1.2619e+07	9.9046e+06	1.368e+07	9.9204e+06	9.0497e+06	1.34733e+07	1.18372e+07	1.08834e+07	-0.186779	-0.307982	0.297301	0.215059	NO	NO
RPS11	6.2029e+08	6.8238e+08	6.4312e+08	6.1421e+08	6.1985e+08	6.7086e+08	3.7906e+08	5.4148e+08	5.5357e+08	6.48597e+08	6.34973e+08	4.9137e+08	-0.0306256	-0.400512	0.622291	0.0962471	NO	YES
RPS12	2.2455e+07	1.9107e+07	2.0649e+07	2.0881e+07	1.8274e+07	1.9408e+07	8.1949e+06	1.4066e+07	1.6878e+07	2.0737e+07	1.9521e+07	1.30463e+07	-0.0871802	-0.668566	0.380853	0.0806009	NO	YES
RPS13	6.6609e+07	5.546e+07	7.3168e+07	5.8832e+07	7.4748e+07	8.9353e+07	1.895e+07	5.663e+07	5.1647e+07	6.5079e+07	7.4311e+07	4.2409e+07	0.191384	-0.617822	0.428482	0.18576	NO	NO
RPS15	8.7267e+06	1.0671e+07	1.0947e+07	7.7946e+06	8.7317e+06	1.2344e+07	1.084e+06	8.6747e+06	7.1584e+06	1.01149e+07	9.62343e+06	5.63903e+06	-0.0718585	-0.842962	0.772689	0.186163	NO	NO
RPS15A	2.7162e+08	2.6949e+08	2.9103e+08	2.4034e+08	2.4743e+08	2.6979e+08	1.4813e+08	2.4013e+08	2.4749e+08	2.7738e+08	2.5252e+08	2.11917e+08	-0.135466	-0.388367	0.0952101	0.172341	NO	YES
RPS17	2.1692e+07	2.7736e+07	3.4034e+07	2.3206e+07	2.3994e+07	2.6765e+07	1.6133e+07	2.1341e+07	2.3574e+07	2.78207e+07	2.4655e+07	2.03493e+07	-0.174277	-0.451175	0.47254	0.163251	NO	YES
RPS18	3.5977e+08	4.2399e+08	2.928e+08	3.8171e+08	3.2114e+08	2.061e+08	4.6003e+08	3.7944e+08	4.3688e+08	3.58853e+08	3.02983e+08	4.2545e+08	-0.244156	0.245595	0.435541	0.223992	NO	YES
RPS19BP1	1.3049e+07	1.4725e+07	1.2037e+07	1.3804e+07	1.3891e+07	1.1715e+07	8.3022e+06	9.8739e+06	1.0992e+07	1.32703e+07	1.31367e+07	9.7227e+06	-0.0146054	-0.448776	0.905652	0.0326538	YES	NO
RPS20	2.6986e+08	2.7955e+08	2.7132e+08	2.671e+08	2.6096e+08	2.6852e+08	1.4121e+08	2.1802e+08	2.2586e+08	2.73577e+08	2.65527e+08	1.9503e+08	-0.0430884	-0.488249	0.1064	0.098888	NO	YES
RPS24	2.6575e+08	2.7389e+08	2.322e+08	2.5823e+08	2.6398e+08	2.5298e+08	2.357e+08	1.9198e+08	1.9816e+08	2.5728e+08	2.58397e+08	2.08613e+08	0.00624815	-0.302508	0.939288	0.0600962	NO	NO
RPS25	8.3383e+07	8.3231e+07	6.2632e+07	1.1794e+08	8.5688e+07	6.4183e+07	7.3072e+07	8.03e+07	1.1199e+08	7.64153e+07	8.92703e+07	8.8454e+07	0.224319	0.211065	0.510715	0.443466	NO	YES
RPS26	1.07e+08	1.1362e+08	1.2258e+08	1.6038e+08	1.2528e+08	1.1223e+08	1.2368e+08	9.387e+07	1.1915e+08	1.144e+08	132630000	1.12233e+08	0.21332	-0.0275858	0.332356	0.847523	NO	NO
RPS27	4.7741e+08	5.5649e+08	4.2502e+08	3.8777e+08	4.053e+08	4.1632e+08	3.75e+08	3.3064e+08	3.6542e+08	4.86307e+08	4.0313e+08	3.5702e+08	-0.270621	-0.445861	0.156177	0.0641467	NO	YES
RPS27A	1.0613e+08	9.4053e+07	1.1583e+08	9.7841e+07	7.8653e+07	8.8932e+07	9.1882e+07	1.0815e+08	1.0472e+08	1.05338e+08	8.84753e+07	1.01584e+08	-0.251674	-0.0523482	0.115993	0.665093	NO	YES
RPS27L	5.2912e+07	5.7553e+07	5.262e+07	2.988e+07	3.3843e+07	3.5625e+07	3.7624e+07	3.8764e+07	4.5988e+07	5.43617e+07	3.3116e+07	4.0792e+07	-0.715061	-0.414303	0.000818342	0.0174421	YES	NO
RPS28	8.163e+06	8.5415e+06	8.1111e+06	1.8684e+07	8.6691e+06	7.3101e+06	6.4958e+06	6.1823e+06	7.1549e+06	8.27187e+06	1.15544e+07	6.611e+06	0.482158	-0.323344	0.456697	0.0153396	YES	NO
RPS5	6.8723e+07	8.1091e+07	5.8045e+07	7.9132e+07	6.6899e+07	4.9182e+07	1.5098e+08	6.9815e+07	7.9702e+07	6.92863e+07	6.5071e+07	1.00166e+08	-0.0905561	0.531745	0.721141	0.350532	NO	YES
RPS6KA1	4.0067e+07	4.9225e+07	4.1419e+07	4.7932e+07	5.0396e+07	4.8955e+07	6.777e+07	7.179e+07	7.3696e+07	4.35703e+07	4.90943e+07	7.10853e+07	0.17221	0.706206	0.186957	0.00257902	YES	NO
RPS6KA3	1.2108e+07	1.18e+07	1.1593e+07	1.2875e+07	1.5109e+07	1.363e+07	1.125e+07	9.5929e+06	1.045e+07	1.18337e+07	1.38713e+07	1.0431e+07	0.229209	-0.182024	0.0832068	0.0881809	NO	YES
RPS6KB1	1.0821e+07	1.3188e+07	1.0613e+07	9.732e+06	8.0513e+06	7.7341e+06	1.1994e+07	9.5574e+06	1.1014e+07	1.15407e+07	8.5058e+06	1.08551e+07	-0.440208	-0.0883491	0.046557	0.563491	YES	NO
RPS8	4.0543e+08	3.6124e+08	3.6159e+08	3.8547e+08	3.6728e+08	3.4856e+08	4.2421e+08	3.4552e+08	3.5558e+08	3.76087e+08	3.67103e+08	3.75103e+08	-0.0348789	-0.00377708	0.648631	0.974707	NO	YES
RPTOR	5.2119e+06	6.2148e+06	6.0905e+06	6.7717e+06	5.5378e+06	4.8491e+06	5.2387e+06	6.7331e+06	6.7542e+06	5.83907e+06	5.71953e+06	6.242e+06	-0.0298403	0.0962706	0.864266	0.540432	NO	YES
RPUSD3	9.9316e+06	1.0842e+07	1.0679e+07	1.0053e+07	1.2377e+07	1.2247e+07	7.3608e+06	1.0878e+07	7.4289e+06	1.04842e+07	1.1559e+07	8.5559e+06	0.1408	-0.293225	0.288471	0.234889	NO	NO
RRAGA	3.4633e+06	4.1898e+06	4.0936e+06	3.0991e+06	3.5768e+06	3.965e+06	4.0916e+06	3.7192e+06	4.8709e+06	3.91557e+06	3.54697e+06	4.22723e+06	-0.142635	0.110493	0.337959	0.493866	NO	NO
RRAS	2.5765e+07	2.7966e+07	2.0426e+07	2.0944e+07	2.0244e+07	1.83e+07	2.0288e+07	2.1059e+07	2.15e+07	2.4719e+07	1.98293e+07	2.0949e+07	-0.317984	-0.238739	0.149911	0.232198	NO	YES
RRM2	2.7994e+06	951837	1.03655e+06	5.4818e+06	693977	908178	2.8606e+06	3.3644e+06	3.6125e+06	1.59593e+06	2.36132e+06	3.27917e+06	0.565196	1.03893	0.683111	0.0940012	NO	NO
RRP1	4.9198e+06	5.0002e+06	4.7812e+06	4.9104e+06	3.6011e+06	4.0887e+06	4.5313e+06	4.44e+06	5.2199e+06	4.9004e+06	4.20007e+06	4.7304e+06	-0.222487	-0.0509373	0.205605	0.565458	NO	NO
RRP1B	7.6871e+06	1.0096e+07	1.3384e+07	8.8197e+06	1.0088e+07	8.7809e+06	9.2174e+06	9.8697e+06	9.4318e+06	1.0389e+07	9.22953e+06	9.5063e+06	-0.170732	-0.128106	0.559454	0.647217	NO	NO
RSAD2	4.6002e+07	4.3361e+07	3.5297e+07	4.8109e+07	5.446e+07	6.597e+07	1.4021e+07	1.611e+07	1.5502e+07	4.15533e+07	5.61797e+07	1.5211e+07	0.435084	-1.44985	0.0889027	0.0122447	YES	NO
RSL1D1	3.4711e+06	4.1034e+06	6.9693e+06	5.478e+06	5.9635e+06	7.9673e+06	4.4043e+06	3.7046e+06	996168	4.84793e+06	6.4696e+06	3.03502e+06	0.416307	-0.675663	0.29299	0.292373	NO	NO
RTCA	9.6233e+06	1.2699e+07	1.1229e+07	1.2265e+07	1.1333e+07	1.3124e+07	1.3328e+07	1.5839e+07	2.1272e+07	1.11838e+07	1.22407e+07	1.6813e+07	0.130276	0.588171	0.374813	0.125476	NO	YES
RTP4	9.364e+06	9.6549e+06	8.4671e+06	8.3047e+06	9.1452e+06	9.4309e+06	6.2158e+06	7.5956e+06	7.0464e+06	9.162e+06	8.96027e+06	6.9526e+06	-0.0321209	-0.39811	0.702831	0.0150994	YES	NO
RTRAF	5.3538e+07	6.5827e+07	5.3367e+07	5.6199e+07	5.424e+07	5.6644e+07	5.3179e+07	5.19e+07	5.1446e+07	5.75773e+07	5.56943e+07	5.2175e+07	-0.0479704	-0.142142	0.69484	0.32003	NO	NO
RUFY1	7.8558e+06	8.232e+06	7.9448e+06	5.7076e+06	1.25021e+06	3.1942e+06	3.5336e+06	2.13849e+06	3.3894e+06	8.01087e+06	3.384e+06	3.0205e+06	-1.24323	-1.40717	0.0686392	0.00530082	YES	NO
RUSF1	1.6713e+07	1.8463e+07	1.4753e+07	1.2467e+07	1.4e+07	1.159e+07	1.2985e+07	1.5788e+07	1.4007e+07	1.6643e+07	1.26857e+07	1.426e+07	-0.391716	-0.222942	0.0446299	0.156909	YES	NO
RUVBL1	1.2833e+07	1.6323e+07	1.295e+07	1.3826e+07	1.9065e+07	2.105e+07	1.7911e+07	1.5388e+07	1.4479e+07	1.40353e+07	1.79803e+07	1.5926e+07	0.357356	0.182321	0.202974	0.286877	NO	YES
RUVBL2	5.6961e+06	7.6679e+06	5.4529e+06	6.0339e+06	1.0837e+07	1.1626e+07	7.5175e+06	8.9765e+06	6.0195e+06	6.2723e+06	9.49897e+06	7.5045e+06	0.598776	0.258761	0.197881	0.329368	NO	YES
S100A10	6.8407e+06	1.40622e+06	7.4393e+06	6.9544e+06	6.2051e+06	6.089e+06	1.36513e+06	6.0681e+06	598910	5.22874e+06	6.41617e+06	2.67738e+06	0.295249	-0.96564	0.600371	0.377751	NO	YES
S100A11	1.0228e+07	1.0274e+07	1.1264e+07	9.9697e+06	1.0494e+07	1.1317e+07	1.0068e+07	1.2818e+07	1.3659e+07	1.05887e+07	1.05936e+07	1.21817e+07	0.000667466	0.202191	0.99291	0.276765	NO	YES
S100A8	873443	1.3478e+07	1.4242e+07	1.4729e+07	1.5233e+07	1.3869e+07	1.3828e+07	556473	1.8209e+07	9.53115e+06	1.46103e+07	1.08645e+07	0.616267	0.188899	0.36186	0.855556	NO	YES
SAAL1	1.07814e+06	274085	724150	2.0036e+06	1.861e+06	1.9811e+06	2.9023e+06	2.5985e+06	2.6658e+06	692124	1.94857e+06	2.7222e+06	1.49331	1.97567	0.0289909	0.00638649	YES	NO
SACM1L	1.591e+06	2.1033e+06	2.0459e+06	1.67326e+06	361308	1.5494e+06	2.1877e+06	1.42574e+06	611490	1.9134e+06	1.19466e+06	1.40831e+06	-0.679543	-0.442174	0.221503	0.386209	NO	YES
SAMD4A	1.8708e+06	1.42699e+06	864522	1.44099e+06	823633	2.5349e+06	1.4259e+06	2.0179e+06	1.9369e+06	1.38744e+06	1.59984e+06	1.79357e+06	0.205509	0.370409	0.736512	0.315226	NO	NO
SAMD9L	9.5029e+06	8.2173e+06	9.0858e+06	1.0902e+07	8.3666e+06	9.6546e+06	7.642e+06	8.5716e+06	7.7432e+06	8.93533e+06	9.64107e+06	7.9856e+06	0.109671	-0.162121	0.454762	0.123093	NO	YES
SAMM50	2.2949e+07	3.3014e+07	2.6879e+07	3.0239e+07	3.5572e+07	3.7374e+07	2.5857e+07	2.5444e+07	2.2215e+07	2.7614e+07	3.4395e+07	2.45053e+07	0.316799	-0.172304	0.141543	0.405924	NO	YES
SAR1A	1.2476e+07	1.454e+07	1.3204e+07	1.2798e+07	1.2207e+07	1.3753e+07	8.4675e+06	1.0202e+07	8.0956e+06	1.34067e+07	1.29193e+07	8.9217e+06	-0.053419	-0.58756	0.555851	0.00729336	YES	NO
SAV1	1.0892e+07	9.3599e+06	9.2438e+06	8.9281e+06	9.6952e+06	9.3715e+06	8.5024e+06	9.0491e+06	7.9589e+06	9.8319e+06	9.3316e+06	8.50347e+06	-0.0753458	-0.209419	0.455684	0.113539	NO	YES
SBF1	7.9322e+06	1.2137e+07	1.2805e+07	1.3661e+07	9.9113e+06	1.42e+07	1.1733e+07	7.53e+06	1.2718e+06	1.09581e+07	1.25908e+07	6.84493e+06	0.200373	-0.678885	0.468163	0.314458	NO	NO
SBNO1	1.42081e+06	1.53633e+06	991919	3.1114e+06	557874	4.2161e+06	4.3521e+06	717032	1.20208e+06	1.31635e+06	2.62846e+06	2.0904e+06	0.99767	0.667235	0.349165	0.568229	NO	NO
SBNO2	7.6682e+06	8.8494e+06	9.5583e+06	6.6861e+06	6.2779e+06	458171	5.977e+06	5.5805e+06	5.7249e+06	8.69197e+06	4.47406e+06	5.7608e+06	-0.958099	-0.593413	0.163658	0.0292009	YES	NO
SCAMP3	3.9131e+06	4.7327e+06	4.586e+06	4.7402e+06	390054	4.9048e+06	3.5214e+06	5.2767e+06	4.3605e+06	4.4106e+06	3.34502e+06	4.3862e+06	-0.398961	-0.00800333	0.547484	0.968391	NO	NO
SCAP	1.5107e+07	1.5147e+07	1.4866e+07	1.8139e+07	1.3405e+07	1.5276e+07	2.0232e+07	1.6585e+07	1.9351e+07	1.504e+07	1.56067e+07	1.87227e+07	0.0533579	0.315981	0.720753	0.0777316	NO	NO
SCARB1	2.2952e+07	1.8882e+07	1.6805e+07	2.2953e+07	2.4112e+07	2.2561e+07	2.1435e+07	2.1158e+07	2.2595e+07	1.95463e+07	2.32087e+07	2.17293e+07	0.247766	0.152746	0.173325	0.349936	NO	YES
SCEL	4.5351e+06	5.1171e+06	4.2829e+06	5.267e+06	6.1345e+06	7.484e+06	4.6965e+06	3.9929e+06	4.5423e+06	4.64503e+06	6.29517e+06	4.41057e+06	0.438556	-0.0747249	0.111079	0.513176	NO	YES
SCFD1	1.2328e+07	1.3328e+07	1.2515e+07	1.2352e+07	1.4848e+07	1.5719e+07	1.3311e+07	1.365e+07	1.178e+07	1.27237e+07	1.43063e+07	1.29137e+07	0.169139	0.0213842	0.253338	0.789412	NO	YES
SCO1	5.3536e+06	6.4624e+06	5.3601e+06	5.5975e+06	6.3027e+06	7.7766e+06	5.0568e+06	5.6486e+06	6.7237e+06	5.72537e+06	6.55893e+06	5.8097e+06	0.196093	0.0210956	0.337666	0.897433	NO	NO
SCOC	3.2723e+06	746291	5.7799e+06	3.7527e+06	958150	889315	4.9817e+06	3.966e+06	5.9836e+06	3.26616e+06	1.86672e+06	4.9771e+06	-0.80709	0.607708	0.471442	0.364429	NO	NO
SCPEP1	6.0497e+06	6.2015e+06	5.8064e+06	1.95511e+06	832588	5.1038e+06	6.449e+06	5.9142e+06	944822	6.0192e+06	2.6305e+06	4.43601e+06	-1.19423	-0.44031	0.116564	0.461769	NO	NO
SCRIB	2.5192e+07	3.4148e+07	2.8617e+07	2.9201e+07	3.429e+07	2.8699e+07	1.9715e+07	1.8393e+07	2.3439e+07	2.9319e+07	3.073e+07	2.05157e+07	0.0678119	-0.51511	0.681341	0.0567108	NO	YES
SCYL1	1.0388e+07	1.3109e+07	1.2621e+07	9.1999e+06	1.4125e+07	1.2453e+07	1.0945e+07	1.0106e+07	1.0006e+07	1.20393e+07	1.1926e+07	1.03523e+07	-0.0136493	-0.2178	0.949923	0.172194	NO	YES
SCYL2	3.80281e+06	4.1815e+06	4.4627e+06	1.6847e+06	5.516e+06	7.4434e+06	1.7775e+07	8.4963e+06	8.0342e+06	4.149e+06	4.88137e+06	1.14352e+07	0.23452	1.46264	0.708171	0.148018	NO	YES
SDAD1	1.4392e+07	1.4275e+07	1.5273e+07	1.5075e+07	1.5328e+07	1.5475e+07	1.3957e+07	1.3778e+07	1.1812e+07	1.46467e+07	1.52927e+07	1.31823e+07	0.0622676	-0.151967	0.166631	0.154459	NO	NO
SDF4	864058	827838	612511	727166	5.7934e+06	4.9188e+06	6.3613e+06	4.7028e+06	1.08337e+06	768136	3.81312e+06	4.04916e+06	2.31154	2.39819	0.190545	0.16955	NO	YES
SDHA	9.7288e+06	8.1614e+06	7.267e+06	6.9177e+06	8.7365e+06	6.5666e+06	5.2567e+06	5.83e+06	5.9732e+06	8.38573e+06	7.40693e+06	5.68663e+06	-0.179061	-0.560362	0.376762	0.053956	NO	YES
SDHB	3.1369e+06	3.3181e+06	700455	1.3285e+06	2.7033e+06	1.49903e+06	3.2272e+06	1.11615e+06	946462	2.38515e+06	1.84361e+06	1.76327e+06	-0.37155	-0.435828	0.608175	0.608308	NO	YES
SEC11A	2.4445e+07	1.0729e+07	2.1503e+07	2.7145e+07	2.8326e+07	2.6014e+07	2.1455e+07	2.0892e+07	2.454e+07	1.88923e+07	2.71617e+07	2.22957e+07	0.523771	0.238962	0.18302	0.504055	NO	NO
SEC22B	2.7921e+07	2.7589e+07	2.6485e+07	2.9489e+07	3.3457e+07	3.2193e+07	3.5634e+07	3.2636e+07	2.722e+07	2.73317e+07	3.1713e+07	3.183e+07	0.214501	0.219814	0.0507768	0.206361	NO	YES
SEC24C	1.1925e+06	2.3727e+06	985180	2.4805e+06	4.8281e+06	1.3901e+07	8.7466e+06	4.9008e+06	2.2841e+06	1.51679e+06	7.06987e+06	5.3105e+06	2.22066	1.80782	0.250693	0.175343	NO	YES
SEC31A	3.1026e+06	3.4967e+06	4.3435e+06	3.1335e+06	3.1577e+06	3.3248e+06	3.3127e+06	3.4467e+06	3.1126e+06	3.6476e+06	3.20533e+06	3.29067e+06	-0.186473	-0.148568	0.350116	0.434772	NO	YES
SECISBP2	5.1949e+06	4.9207e+06	5.2435e+06	5.5607e+06	6.6879e+06	5.6409e+06	6.3097e+06	7.448e+06	6.2275e+06	5.1197e+06	5.96317e+06	6.66173e+06	0.220019	0.379838	0.137596	0.0518509	NO	NO
SECISBP2L	5.4144e+06	8.125e+06	5.6188e+06	5.0555e+06	5.9962e+06	5.2051e+06	4.7458e+06	5.5239e+06	5.9436e+06	6.38607e+06	5.41893e+06	5.40443e+06	-0.236919	-0.240784	0.385454	0.38241	NO	NO
SEMA3C	3.8572e+06	4.1955e+06	558409	6.1484e+06	4.2182e+06	4.7467e+06	3.987e+06	4.4779e+06	5.6702e+06	2.87037e+06	5.03777e+06	4.7117e+06	0.811548	0.715011	0.195027	0.249927	NO	YES
SEMA7A	3.0201e+07	2.5946e+07	4.286e+07	4.8189e+07	2.7492e+07	4.1425e+07	3.8403e+07	3.1083e+07	4.0443e+07	3.30023e+07	3.90353e+07	3.6643e+07	0.242213	0.15097	0.490586	0.574165	NO	YES
SENP1	675360	7.1424e+06	6.2473e+06	6.7055e+06	6.5039e+06	5.2456e+06	6.4476e+06	6.7591e+06	7.5018e+06	4.68835e+06	6.15167e+06	6.90283e+06	0.391896	0.558107	0.54762	0.388017	NO	NO
SENP3	1.0003e+07	9.8622e+06	1.0587e+07	993903	1.0202e+07	1.0713e+07	9.0329e+06	8.1789e+06	5.5624e+06	1.01507e+07	7.30297e+06	7.5914e+06	-0.475029	-0.419146	0.462497	0.128232	NO	NO
SENP3.1	4.1372e+08	6.9364e+08	4.5037e+08	4.8272e+08	9.3218e+08	1.0697e+09	1.1663e+09	1.0346e+09	8.4303e+08	5.19243e+08	8.282e+08	1.01464e+09	0.673568	0.96649	0.21849	0.018391	YES	NO
SEPTIN2	7.1926e+06	7.8847e+06	9.4052e+06	9.3945e+06	9.8702e+06	9.7064e+06	9.794e+06	9.9801e+06	9.4085e+06	8.16083e+06	9.65703e+06	9.72753e+06	0.242864	0.253358	0.143861	0.131115	NO	YES
SEPTIN9	9.6079e+06	1.2211e+07	9.5349e+06	7.1412e+06	7.1079e+06	6.2243e+06	5.8906e+06	6.2724e+06	7.468e+06	1.04513e+07	6.82447e+06	6.54367e+06	-0.61489	-0.675507	0.0424576	0.0284887	YES	NO
SERAC1	4.9977e+06	6.1654e+06	6.0879e+06	7.5411e+06	5.9679e+06	4.7553e+06	5.5637e+06	6.8449e+06	6.6432e+06	5.75033e+06	6.0881e+06	6.3506e+06	0.0823465	0.143247	0.730999	0.335045	NO	NO
SERPINB5	1.05591e+06	1.9613e+06	496400	674993	4.0373e+06	2.1496e+07	9.942e+06	3.8044e+06	591063	1.17121e+06	8.7361e+06	4.77915e+06	2.899	2.02876	0.361769	0.318217	NO	YES
SERPINH1	1.8557e+08	1.5674e+08	1.6361e+08	1.9083e+08	1.9799e+08	1.9807e+08	1.8927e+08	1.8317e+08	1.8381e+08	1.6864e+08	1.9563e+08	1.85417e+08	0.214181	0.136824	0.0807568	0.188766	NO	YES
SETD2	7.4811e+06	7.3128e+06	7.7212e+06	5.2971e+06	6.3459e+06	6.5272e+06	4.8663e+06	5.26e+06	5.2881e+06	7.50503e+06	6.05673e+06	5.13813e+06	-0.309319	-0.546614	0.0529381	0.00021875	YES	NO
SETX	1.6519e+07	1.6807e+07	1.8674e+07	1.1288e+07	1.2951e+07	1.2051e+07	6.9061e+06	1.065e+07	1.0722e+07	1.73333e+07	1.20967e+07	9.42603e+06	-0.51894	-0.878826	0.00450108	0.0110372	YES	NO
SFN	3.6883e+07	2.6539e+07	3.7383e+07	3.4662e+07	3.5762e+07	3.3401e+07	2.3815e+07	2.6017e+07	2.4797e+07	3.36017e+07	3.46083e+07	2.48763e+07	0.0425867	-0.433759	0.804377	0.128109	NO	YES
SFPQ	2.1164e+06	871380	2.0113e+06	414213	650680	701955	511769	579130	435730	1.66636e+06	588949	508876	-1.50048	-1.71131	0.107674	0.0994209	NO	YES
SFXN1	1.2829e+08	1.3405e+08	1.2064e+08	1.3315e+08	1.2649e+08	1.2574e+08	120200000	1.2302e+08	1.2201e+08	1.2766e+08	1.2846e+08	1.21743e+08	0.00901265	-0.0684638	0.870468	0.264733	NO	YES
SFXN2	1.9054e+07	1.7423e+07	1.7969e+07	1.8775e+07	1.7324e+07	1.8167e+07	1.7491e+07	1.5025e+07	1.6724e+07	1.81487e+07	1.80887e+07	1.64133e+07	-0.00477749	-0.144995	0.929642	0.128492	NO	NO
SGK3	2.7777e+06	5.1225e+06	3.8173e+06	4.6512e+06	5.1363e+06	4.7349e+06	4.8647e+06	5.6223e+06	5.1269e+06	3.90583e+06	4.8408e+06	5.20463e+06	0.309615	0.414166	0.300487	0.187802	NO	NO
SGO1	3.743e+06	3.275e+06	2.9165e+06	2.4541e+06	1.959e+06	2.0828e+06	2.116e+06	2.4861e+06	3.0059e+06	3.3115e+06	2.1653e+06	2.536e+06	-0.612918	-0.38493	0.0217356	0.0926901	YES	NO
SGPL1	1.8687e+07	1.6101e+07	1.6856e+07	1.6556e+07	1.5873e+07	1.3995e+07	1.6326e+07	1.3899e+07	1.4502e+07	1.72147e+07	1.54747e+07	1.4909e+07	-0.15373	-0.207455	0.183819	0.0952418	NO	YES
SGPP1	4.5721e+06	5.6201e+06	6.5177e+06	4.8165e+06	4.8406e+06	4.6935e+06	6.0712e+06	4.4311e+06	5.4394e+06	5.56997e+06	4.78353e+06	5.3139e+06	-0.219592	-0.0678976	0.296443	0.746426	NO	YES
[truncated: 365 more rows]
